# Supplementary material for: Comprehensive Identification and Expression Profiling of Circular RNAs During Nodule Development in Phaseolus vulgaris
Source: Front Plant Sci. 2020 Oct 28;11:587185. doi: 10.3389/fpls.2020.587185 (PMC7655914; doi:10.3389/fpls.2020.587185)
Supplement: Supplementary Table 1 — Statistics of reads from 18 circRNA-seq samples. [file Table_1.XLSX]

## Sheet: Sheet1
Sample ID	Raw Reads	Clean Reads	Mapping Ratio（%）	Clean Bases	Error%	Q20%	Q30%	GC%
C1_1	88725914	88625394	99.8867	12752396100	0.012	98.11	95.23	45.04
C1_2	82672530	82611012	99.9256	11909084816	0.012	98.08	95.18	44.6
C1_3	90782268	90718644	99.9299	13086970131	0.0121	98.06	95.14	44.52
C10_1	65810954	65580374	99.6496	9348158047	0.0126	97.82	94.62	49.83
C10_2	70779986	70572200	99.7064	10117547808	0.0125	97.84	94.67	50.37
C10_3	67079492	66740714	99.495	9554395024	0.0122	97.99	95.02	48.58
C21_1	108756164	108646544	99.8992	15705114404	0.0125	97.84	94.64	50.48
C21_2	79299578	79148838	99.8099	11454556558	0.0132	97.41	93.83	45.4
C21_3	74639356	74570020	99.9071	10757030667	0.0132	97.35	93.84	43.46
I1_1	80925778	80733616	99.7625	11631355371	0.0121	98.08	95.12	48.41
I1_2	100168570	99940740	99.7726	14402813494	0.0121	98.06	95.13	47.13
I1_3	80581030	80524356	99.9297	11589010880	0.0122	98.02	94.96	46.37
I10_1	67507754	67210806	99.5601	9674991437	0.0126	97.79	94.55	50.87
I10_2	73870760	73503512	99.5029	10563381966	0.0125	97.88	94.7	51.94
I10_3	67337310	66575448	98.8686	9529658598	0.0125	97.84	94.69	50.97
I21_1	89010546	88933738	99.9137	12845746476	0.0122	98	94.98	46.3
I21_2	89714256	89387012	99.6352	12900019310	0.0121	98.07	95.11	47.45
I21_3	85250494	85156788	99.8901	12266559161	0.0122	97.97	94.99	45.49
Total	1462912740	1459179756
Mean	81272930	81065542	99.745	11671599458	0.0124	97.89	94.78	47.62
