# Supplementary material for: Comprehensive Identification and Expression Profiling of Circular RNAs During Nodule Development in Phaseolus vulgaris
Source: Front Plant Sci. 2020 Oct 28;11:587185. doi: 10.3389/fpls.2020.587185 (PMC7655914; doi:10.3389/fpls.2020.587185)
Supplement: Supplementary Table 2 — Identified 8,842 circRNAs with high confidence in six groups and their corresponding parental genes. “0” and “1” represent the absence or presence in each condition, respectively. [file Table_2.XLSX]

## Sheet: Sheet1
CircRNA ID	Type	Parental Gene	Arabidopsis Best Aligned ID	Identity	Lotus Best Aligned ID	Identity	Medicago Best Aligned ID	Identity	Functional Annotation	Gene Symbol	C10	C1	C21	I10	I1	I21
Chr01:10254103|10260234	exon	Phvul.001G074700	AT5G05310.2	66.27	Lotus_japonicus_Lj0g3v0272539.1	83.871	Medicago_truncatula_Medtr1g007630.1	82.258	TLC ATP/ADP transporter	#N/A	0	0	0	0	1	0
Chr01:10269020|10269930	exon	Phvul.001G074700	AT5G05310.2	66.27	Lotus_japonicus_Lj0g3v0272539.1	83.871	Medicago_truncatula_Medtr1g007630.1	82.258	TLC ATP/ADP transporter	#N/A	0	1	0	0	0	0
Chr01:10526557|10526738	intergenic_region	#N/A	#N/A	#N/A	#N/A	#N/A	#N/A	#N/A	#N/A	#N/A	1	0	1	0	0	0
Chr01:10575163|10575669	exon	Phvul.001G074900	AT5G53420.1	51.079	Lotus_japonicus_Lj0g3v0276769.1	70.819	Medicago_truncatula_Medtr1g008220.1	76.596	CCT motif family protein	#N/A	0	0	0	0	1	0
Chr01:107161|107526	exon	Phvul.001G001500	AT1G76160.1	81.041	Lotus_japonicus_Lj5g3v0266920.2	89.907	Medicago_truncatula_Medtr1g026410.1	89.963	SKU5 similar 5	#N/A	0	1	0	1	0	0
Chr01:10957984|10959094	exon	Phvul.001G076400	AT5G53460.2	82.529	Lotus_japonicus_Lj0g3v0129059.1	92.333	Medicago_truncatula_Medtr1g027020.1	89.727	NADH-dependent glutamate synthase 1	MsNADH-GOGAT	0	0	0	0	0	1
Chr01:10958421|10959094	exon	Phvul.001G076400	AT5G53460.2	82.529	Lotus_japonicus_Lj0g3v0129059.1	92.333	Medicago_truncatula_Medtr1g027020.1	89.727	NADH-dependent glutamate synthase 1	MsNADH-GOGAT	0	0	0	0	0	1
Chr01:10965963|10966858	intron	Phvul.001G076400	AT5G53460.2	82.529	Lotus_japonicus_Lj0g3v0129059.1	92.333	Medicago_truncatula_Medtr1g027020.1	89.727	NADH-dependent glutamate synthase 1	MsNADH-GOGAT	0	0	0	0	0	1
Chr01:1098925|1099910	exon	Phvul.001G014466	AT1G19430.3	62.363	Lotus_japonicus_Lj5g3v0104730.1	78.904	Medicago_truncatula_Medtr1g022255.1	76.243	S-adenosyl-L-methionine-dependent methyltransferases superfamily protein	#N/A	0	0	0	0	0	1
Chr01:11077024|11077653	exon	Phvul.001G076600	AT1G58360.1	56	Lotus_japonicus_Lj0g3v0104819.1	78.017	Medicago_truncatula_Medtr1g007180.1	74.348	amino acid permease 1	#N/A	0	0	0	0	1	0
Chr01:11140845|11142055	exon	Phvul.001G076800	AT1G55520.2	92.5	Lotus_japonicus_Lj3g3v1411740.1	97.5	Medicago_truncatula_Medtr7g072580.1	96	TATA binding protein 2	#N/A	0	1	1	1	0	1
Chr01:11140845|11142340	exon	Phvul.001G076800	AT1G55520.2	92.5	Lotus_japonicus_Lj3g3v1411740.1	97.5	Medicago_truncatula_Medtr7g072580.1	96	TATA binding protein 2	#N/A	1	1	0	0	0	0
Chr01:11252|11936	exon	Phvul.001G000500	AT1G20930.1	85.993	Lotus_japonicus_Lj5g3v0279150.1	92.628	Medicago_truncatula_Medtr1g075610.1	90.823	cyclin-dependent kinase B2%3B2	#N/A	0	0	0	1	0	0
Chr01:11298349|11299301	exon	Phvul.001G077100	AT5G24810.1	70.359	Lotus_japonicus_Lj0g3v0187099.1	92.43	Medicago_truncatula_Medtr1g008980.1	85.093	ABC1 family protein	#N/A	0	1	0	0	0	0
Chr01:11298349|11301216	exon	Phvul.001G077100	AT5G24810.1	70.359	Lotus_japonicus_Lj0g3v0187099.1	92.43	Medicago_truncatula_Medtr1g008980.1	85.093	ABC1 family protein	#N/A	0	0	0	1	0	1
Chr01:11298349|11306986	exon	Phvul.001G077100	AT5G24810.1	70.359	Lotus_japonicus_Lj0g3v0187099.1	92.43	Medicago_truncatula_Medtr1g008980.1	85.093	ABC1 family protein	#N/A	0	0	1	0	0	1
Chr01:11299302|11300344	intron	Phvul.001G077100	AT5G24810.1	70.359	Lotus_japonicus_Lj0g3v0187099.1	92.43	Medicago_truncatula_Medtr1g008980.1	85.093	ABC1 family protein	#N/A	0	1	1	0	0	1
Chr01:11300338|11306986	intron	Phvul.001G077100	AT5G24810.1	70.359	Lotus_japonicus_Lj0g3v0187099.1	92.43	Medicago_truncatula_Medtr1g008980.1	85.093	ABC1 family protein	#N/A	0	0	0	0	0	1
Chr01:11300368|11306986	exon	Phvul.001G077100	AT5G24810.1	70.359	Lotus_japonicus_Lj0g3v0187099.1	92.43	Medicago_truncatula_Medtr1g008980.1	85.093	ABC1 family protein	#N/A	0	0	0	0	0	1
Chr01:11306987|11309947	intron	Phvul.001G077100	AT5G24810.1	70.359	Lotus_japonicus_Lj0g3v0187099.1	92.43	Medicago_truncatula_Medtr1g008980.1	85.093	ABC1 family protein	#N/A	0	0	1	0	1	1
Chr01:11358510|11359540	intron	Phvul.001G077200	AT5G24800.1	44.589	Lotus_japonicus_Lj1g3v2035100.2	54.8	Medicago_truncatula_Medtr1g008990.1	53.03	basic leucine zipper 9	#N/A	0	0	0	0	0	1
Chr01:1141465|1142000	intergenic_region	#N/A	#N/A	#N/A	#N/A	#N/A	#N/A	#N/A	#N/A	#N/A	0	0	1	0	0	0
Chr01:11458979|11462115	intron	Phvul.001G077400	AT4G31330.1	71.967	Lotus_japonicus_Lj1g3v2035080.1	85.47	Medicago_truncatula_Medtr3g109280.1	85.47	transmembrane protein%2C putative (Protein of unknown function%2C DUF599)	#N/A	0	0	0	0	1	0
Chr01:11462|11936	exon	Phvul.001G000500	AT1G20930.1	85.993	Lotus_japonicus_Lj5g3v0279150.1	92.628	Medicago_truncatula_Medtr1g075610.1	90.823	cyclin-dependent kinase B2%3B2	#N/A	0	0	0	1	0	0
Chr01:11571987|11572314	intron	Phvul.001G077700	AT4G16130.1	76.97	Lotus_japonicus_Lj0g3v0335759.2	86.929	Medicago_truncatula_Medtr1g009190.1	85.04	arabinose kinase	#N/A	0	0	1	0	1	0
Chr01:11581578|11581927	intron	Phvul.001G077700	AT4G16130.1	76.97	Lotus_japonicus_Lj0g3v0335759.2	86.929	Medicago_truncatula_Medtr1g009190.1	85.04	arabinose kinase	#N/A	0	0	1	0	0	0
Chr01:11633|11936	exon	Phvul.001G000500	AT1G20930.1	85.993	Lotus_japonicus_Lj5g3v0279150.1	92.628	Medicago_truncatula_Medtr1g075610.1	90.823	cyclin-dependent kinase B2%3B2	#N/A	0	1	0	0	0	0
Chr01:11737473|11737724	exon	Phvul.001G078300	AT2G25870.1	66.025	Lotus_japonicus_Lj0g3v0295639.1	78.041	Medicago_truncatula_Medtr1g007320.1	78.596	haloacid dehalogenase-like hydrolase family protein	#N/A	0	0	0	0	0	1
Chr01:1178452|1178811	exon	Phvul.001G015300	AT1G45170.1	66.197	Lotus_japonicus_Lj0g3v0260379.1	79.082	Medicago_truncatula_Medtr1g022050.1	76.995	outer envelope pore 24B-like protein	#N/A	0	1	0	0	0	0
Chr01:1223410|1224725	exon	Phvul.001G015900	AT4G16580.1	60.248	Lotus_japonicus_Lj0g3v0260429.1	75.49	Medicago_truncatula_Medtr1g022030.1	76.621	Protein phosphatase 2C family protein	#N/A	0	0	1	0	0	0
Chr01:1240757|1241720	intron	Phvul.001G016100	AT1G75080.2	67.262	Lotus_japonicus_Lj5g3v2297810.1	74.312	Medicago_truncatula_Medtr3g111680.1	73.125	Brassinosteroid signaling positive regulator (BZR1) family protein	#N/A	0	1	1	0	1	1
Chr01:12632440|12635990	exon	Phvul.001G083100	AT3G26700.3	68.156	Lotus_japonicus_Lj5g3v0401650.1	87.96	Medicago_truncatula_Medtr1g016300.1	71.835	Protein kinase superfamily protein	#N/A	0	0	0	0	0	1
Chr01:12634969|12635990	exon	Phvul.001G083100	AT3G26700.3	68.156	Lotus_japonicus_Lj5g3v0401650.1	87.96	Medicago_truncatula_Medtr1g016300.1	71.835	Protein kinase superfamily protein	#N/A	0	0	0	0	1	0
Chr01:12738827|12741484	exon	Phvul.001G083400	AT3G19340.1	76.556	Lotus_japonicus_Lj0g3v0272679.1	90.576	Medicago_truncatula_Medtr7g084200.1	86.57	aminopeptidase (DUF3754)	#N/A	0	0	0	0	0	1
Chr01:12738827|12742368	exon	Phvul.001G083400	AT3G19340.1	76.556	Lotus_japonicus_Lj0g3v0272679.1	90.576	Medicago_truncatula_Medtr7g084200.1	86.57	aminopeptidase (DUF3754)	#N/A	0	0	0	0	0	1
Chr01:12738827|12747027	exon	Phvul.001G083400	AT3G19340.1	76.556	Lotus_japonicus_Lj0g3v0272679.1	90.576	Medicago_truncatula_Medtr7g084200.1	86.57	aminopeptidase (DUF3754)	#N/A	0	1	0	0	0	0
Chr01:12745511|12746201	intron	Phvul.001G083400	AT3G19340.1	76.556	Lotus_japonicus_Lj0g3v0272679.1	90.576	Medicago_truncatula_Medtr7g084200.1	86.57	aminopeptidase (DUF3754)	#N/A	0	0	0	1	0	0
Chr01:1276772|1277896	intron	Phvul.001G016500	AT5G42620.2	77.993	Lotus_japonicus_Lj5g3v2297750.1	84.75	Medicago_truncatula_Medtr3g111630.1	87.183	metalloendopeptidase / zinc ion binding protein	#N/A	0	1	0	0	0	0
Chr01:12815403|12815643	intron	Phvul.001G083800	AT5G20090.2	64.835	Lotus_japonicus_Lj1g3v3833920.1	85.567	Medicago_truncatula_Medtr1g112340.1	62.766	Uncharacterized protein family (UPF0041)	#N/A	0	0	1	0	0	0
Chr01:1284146|1285441	exon	Phvul.001G016500	AT5G42620.2	77.993	Lotus_japonicus_Lj5g3v2297750.1	84.75	Medicago_truncatula_Medtr3g111630.1	87.183	metalloendopeptidase / zinc ion binding protein	#N/A	0	0	1	0	0	0
Chr01:12989185|12993572	intergenic_region	#N/A	#N/A	#N/A	#N/A	#N/A	#N/A	#N/A	#N/A	#N/A	0	0	1	1	0	1
Chr01:12989185|13002495	intergenic_region	#N/A	#N/A	#N/A	#N/A	#N/A	#N/A	#N/A	#N/A	#N/A	0	0	0	0	0	1
Chr01:12989185|13004138	intergenic_region	#N/A	#N/A	#N/A	#N/A	#N/A	#N/A	#N/A	#N/A	#N/A	0	0	0	0	0	1
Chr01:12993360|13002495	intergenic_region	#N/A	#N/A	#N/A	#N/A	#N/A	#N/A	#N/A	#N/A	#N/A	1	1	1	0	0	1
Chr01:12993360|13004138	intergenic_region	#N/A	#N/A	#N/A	#N/A	#N/A	#N/A	#N/A	#N/A	#N/A	0	1	1	1	1	1
Chr01:12993360|13007827	intergenic_region	#N/A	#N/A	#N/A	#N/A	#N/A	#N/A	#N/A	#N/A	#N/A	0	0	1	0	0	0
Chr01:13001773|13002495	intergenic_region	#N/A	#N/A	#N/A	#N/A	#N/A	#N/A	#N/A	#N/A	#N/A	0	0	1	1	0	0
Chr01:13001773|13004138	intergenic_region	#N/A	#N/A	#N/A	#N/A	#N/A	#N/A	#N/A	#N/A	#N/A	1	1	1	1	1	1
Chr01:13001773|13007827	intergenic_region	#N/A	#N/A	#N/A	#N/A	#N/A	#N/A	#N/A	#N/A	#N/A	0	1	1	0	0	1
Chr01:13061192|13062144	exon	Phvul.001G084700	AT5G13980.2	70.305	Lotus_japonicus_Lj1g3v1442810.1	71.443	Medicago_truncatula_Medtr7g084030.1	84.412	Glycosyl hydrolase family 38 protein	#N/A	1	1	1	1	1	1
Chr01:13067436|13068518	exon	Phvul.001G084700	AT5G13980.2	70.305	Lotus_japonicus_Lj1g3v1442810.1	71.443	Medicago_truncatula_Medtr7g084030.1	84.412	Glycosyl hydrolase family 38 protein	#N/A	0	0	0	0	1	0
Chr01:13067436|13069643	exon	Phvul.001G084700	AT5G13980.2	70.305	Lotus_japonicus_Lj1g3v1442810.1	71.443	Medicago_truncatula_Medtr7g084030.1	84.412	Glycosyl hydrolase family 38 protein	#N/A	0	1	0	0	1	1
Chr01:13068595|13070804	exon	Phvul.001G084700	AT5G13980.2	70.305	Lotus_japonicus_Lj1g3v1442810.1	71.443	Medicago_truncatula_Medtr7g084030.1	84.412	Glycosyl hydrolase family 38 protein	#N/A	0	1	0	0	0	0
Chr01:13085520|13086957	exon	Phvul.001G084800	AT3G26730.1	53.882	Lotus_japonicus_Lj5g3v0122170.2	82.11	Medicago_truncatula_Medtr3g112230.3	75.339	RING/U-box superfamily protein	#N/A	0	0	0	0	0	1
Chr01:13085520|13092362	exon	Phvul.001G084800	AT3G26730.1	53.882	Lotus_japonicus_Lj5g3v0122170.2	82.11	Medicago_truncatula_Medtr3g112230.3	75.339	RING/U-box superfamily protein	#N/A	0	0	0	0	0	1
Chr01:13092080|13094448	exon	Phvul.001G084800	AT3G26730.1	53.882	Lotus_japonicus_Lj5g3v0122170.2	82.11	Medicago_truncatula_Medtr3g112230.3	75.339	RING/U-box superfamily protein	#N/A	0	1	0	0	0	0
Chr01:13092080|13094487	exon	Phvul.001G084800	AT3G26730.1	53.882	Lotus_japonicus_Lj5g3v0122170.2	82.11	Medicago_truncatula_Medtr3g112230.3	75.339	RING/U-box superfamily protein	#N/A	0	1	0	0	0	0
Chr01:13092258|13094231	exon	Phvul.001G084800	AT3G26730.1	53.882	Lotus_japonicus_Lj5g3v0122170.2	82.11	Medicago_truncatula_Medtr3g112230.3	75.339	RING/U-box superfamily protein	#N/A	0	0	1	0	0	0
Chr01:13279915|13280818	exon	Phvul.001G086000	#N/A	#N/A	#N/A	#N/A	#N/A	#N/A	#N/A	#N/A	0	0	0	0	0	1
Chr01:13280490|13280818	exon	Phvul.001G086000	#N/A	#N/A	#N/A	#N/A	#N/A	#N/A	#N/A	#N/A	0	0	0	0	0	1
Chr01:13313973|13314172	exon	Phvul.001G086100	AT2G13540.1	66.435	Lotus_japonicus_Lj5g3v0308860.1	87.283	Medicago_truncatula_Medtr1g018180.1	86.471	ARM repeat superfamily protein	#N/A	1	0	0	0	0	0
Chr01:13315390|13324700	exon	Phvul.001G086100	AT2G13540.1	66.435	Lotus_japonicus_Lj5g3v0308860.1	87.283	Medicago_truncatula_Medtr1g018180.1	86.471	ARM repeat superfamily protein	#N/A	0	0	1	0	0	1
Chr01:13326197|13327274	exon	Phvul.001G086100	AT2G13540.1	66.435	Lotus_japonicus_Lj5g3v0308860.1	87.283	Medicago_truncatula_Medtr1g018180.1	86.471	ARM repeat superfamily protein	#N/A	0	0	1	1	0	0
Chr01:13386495|13387910	intergenic_region	#N/A	#N/A	#N/A	#N/A	#N/A	#N/A	#N/A	#N/A	#N/A	0	0	0	0	0	1
Chr01:13386495|13388096	intergenic_region	#N/A	#N/A	#N/A	#N/A	#N/A	#N/A	#N/A	#N/A	#N/A	1	1	1	1	1	1
Chr01:13408288|13408797	exon	Phvul.001G086600	AT5G14040.1	79.62	Lotus_japonicus_Lj1g3v3903110.1	85.352	Medicago_truncatula_Medtr7g083790.1	85.519	phosphate transporter 3%3B1	#N/A	0	1	0	0	1	0
Chr01:13422893|13429124	exon	Phvul.001G086700	AT1G12840.1	82.713	Lotus_japonicus_Lj1g3v3903050.1	90.028	Medicago_truncatula_Medtr7g083720.2	86.234	vacuolar ATP synthase subunit C (VATC) / V-ATPase C subunit / vacuolar proton pump C subunit (DET3)	#N/A	0	0	0	0	0	1
Chr01:1365105|1365836	exon	Phvul.001G017600	AT5G42660.1	66.525	Lotus_japonicus_Lj5g3v0308360.1	75.197	Medicago_truncatula_Medtr1g021670.1	78.481	DNA-directed RNA polymerase subunit beta (DUF616)	#N/A	0	0	0	1	0	1
Chr01:13667057|13667982	exon	Phvul.001G087700	AT5G41130.1	53.035	Lotus_japonicus_Lj1g3v3902480.3	83.656	Medicago_truncatula_Medtr7g083200.1	75.466	Esterase/lipase/thioesterase family protein	#N/A	0	1	0	0	0	0
Chr01:1369878|1370351	intergenic_region	#N/A	#N/A	#N/A	#N/A	#N/A	#N/A	#N/A	#N/A	#N/A	0	0	0	0	0	1
Chr01:13737070|13738397	exon	Phvul.001G087800	AT5G41130.1	53.035	Lotus_japonicus_Lj1g3v3902480.3	83.656	Medicago_truncatula_Medtr7g083200.1	75.466	Esterase/lipase/thioesterase family protein	#N/A	0	1	1	0	0	0
Chr01:13737070|13739574	exon	Phvul.001G087800	AT5G41130.1	53.035	Lotus_japonicus_Lj1g3v3902480.3	83.656	Medicago_truncatula_Medtr7g083200.1	75.466	Esterase/lipase/thioesterase family protein	#N/A	0	0	0	1	0	0
Chr01:13784517|13785773	exon	Phvul.001G088000	AT3G26890.4	40.372	Lotus_japonicus_Lj1g3v3892330.2	68.734	Medicago_truncatula_Medtr7g083230.2	70.081	meiosis chromosome segregation family protein	#N/A	0	0	1	0	1	0
Chr01:13784517|13788101	exon	Phvul.001G088000	AT3G26890.4	40.372	Lotus_japonicus_Lj1g3v3892330.2	68.734	Medicago_truncatula_Medtr7g083230.2	70.081	meiosis chromosome segregation family protein	#N/A	0	0	1	0	0	0
Chr01:13784587|13785197	intron	Phvul.001G088000	AT3G26890.4	40.372	Lotus_japonicus_Lj1g3v3892330.2	68.734	Medicago_truncatula_Medtr7g083230.2	70.081	meiosis chromosome segregation family protein	#N/A	0	0	1	0	0	0
Chr01:13939607|13946913	exon	Phvul.001G088400	AT5G14100.1	67.391	Lotus_japonicus_Lj1g3v3847240.1	91.489	Medicago_truncatula_Medtr1g019340.1	90.403	non-intrinsic ABC protein 14	#N/A	0	1	0	0	0	0
Chr01:13939607|13952467	exon	Phvul.001G088400	AT5G14100.1	67.391	Lotus_japonicus_Lj1g3v3847240.1	91.489	Medicago_truncatula_Medtr1g019340.1	90.403	non-intrinsic ABC protein 14	#N/A	0	0	1	0	1	0
Chr01:14069803|14079073	exon	Phvul.001G088800	AT4G31115.1	56.477	Lotus_japonicus_Lj5g3v0554400.1	70.4	Medicago_truncatula_Medtr1g010080.1	74.59	DUF1997 family protein%2C putative (DUF1997)	#N/A	0	1	0	0	0	0
Chr01:14090182|14091611	exon	Phvul.001G088900	AT3G27020.1	80.798	Lotus_japonicus_Lj1g3v3847260.1	88.479	Medicago_truncatula_Medtr7g028250.1	88.513	YELLOW STRIPE like 6	#N/A	0	0	0	1	0	0
Chr01:14563766|14564222	exon	Phvul.001G089700	AT5G41040.1	75.701	Lotus_japonicus_Lj0g3v0248079.1	88.551	Medicago_truncatula_Medtr7g027175.1	85.383	HXXXD-type acyl-transferase family protein	#N/A	0	0	1	0	0	0
Chr01:14564223|14564750	intron	Phvul.001G089700	AT5G41040.1	75.701	Lotus_japonicus_Lj0g3v0248079.1	88.551	Medicago_truncatula_Medtr7g027175.1	85.383	HXXXD-type acyl-transferase family protein	#N/A	0	1	1	0	0	0
Chr01:14784205|14791188	intron	Phvul.001G090200	AT3G26990.2	52.963	Lotus_japonicus_Lj5g3v0348740.1	79.93	Medicago_truncatula_Medtr1g016980.1	78.345	ENTH/VHS family protein	#N/A	0	0	0	0	1	0
Chr01:14785721|14786558	exon	Phvul.001G090200	AT3G26990.2	52.963	Lotus_japonicus_Lj5g3v0348740.1	79.93	Medicago_truncatula_Medtr1g016980.1	78.345	ENTH/VHS family protein	#N/A	1	0	0	0	0	0
Chr01:14785721|14789496	exon	Phvul.001G090200	AT3G26990.2	52.963	Lotus_japonicus_Lj5g3v0348740.1	79.93	Medicago_truncatula_Medtr1g016980.1	78.345	ENTH/VHS family protein	#N/A	0	0	0	0	0	1
Chr01:14788978|14791188	exon	Phvul.001G090200	AT3G26990.2	52.963	Lotus_japonicus_Lj5g3v0348740.1	79.93	Medicago_truncatula_Medtr1g016980.1	78.345	ENTH/VHS family protein	#N/A	0	0	0	1	0	0
Chr01:15012176|15013089	exon	Phvul.001G091000	AT3G02040.1	63.089	Lotus_japonicus_Lj1g3v3892190.1	78.851	Medicago_truncatula_Medtr7g083410.1	80.052	senescence-related gene 3	#N/A	0	0	0	0	0	1
Chr01:15012176|15013797	exon	Phvul.001G091000	AT3G02040.1	63.089	Lotus_japonicus_Lj1g3v3892190.1	78.851	Medicago_truncatula_Medtr7g083410.1	80.052	senescence-related gene 3	#N/A	0	1	0	1	0	1
Chr01:15012358|15012621	intron	Phvul.001G091000	AT3G02040.1	63.089	Lotus_japonicus_Lj1g3v3892190.1	78.851	Medicago_truncatula_Medtr7g083410.1	80.052	senescence-related gene 3	#N/A	0	0	1	0	0	0
Chr01:1512354|1513657	exon	Phvul.001G018900	AT4G33300.1	53.567	Lotus_japonicus_Lj5g3v0067690.1	78.493	Medicago_truncatula_Medtr1g021100.1	77.778	ADR1-like 1	#N/A	0	0	1	0	0	0
Chr01:154151|155597	exon	Phvul.001G002400	AT4G31790.2	78.909	Lotus_japonicus_Lj5g3v1807020.1	84.307	Medicago_truncatula_Medtr3g113750.3	90.842	Tetrapyrrole (Corrin/Porphyrin) Methylase	#N/A	0	1	0	0	0	0
Chr01:1567620|1568247	exon	Phvul.001G019500	AT3G63470.1	49.896	Lotus_japonicus_Lj5g3v0035520.1	74.824	Medicago_truncatula_Medtr1g020090.1	67.617	serine carboxypeptidase-like 40	#N/A	0	0	0	0	0	1
Chr01:1572860|1573935	intron	Phvul.001G019600	AT1G47490.1	65.012	Lotus_japonicus_Lj5g3v0035410.2	93.631	Medicago_truncatula_Medtr1g020080.1	78.923	RNA-binding protein 47C	#N/A	0	1	0	0	1	1
Chr01:1598671|1599060	intron	Phvul.001G019800	AT4G11800.1	78.304	Lotus_japonicus_Lj5g3v0034260.1	90.792	Medicago_truncatula_Medtr1g020000.1	89.12	Calcineurin-like metallo-phosphoesterase superfamily protein	#N/A	0	1	1	0	0	0
Chr01:1646491|1647169	exon	Phvul.001G020200	AT2G26560.1	60	Lotus_japonicus_Lj1g3v1648930.1	59.694	Medicago_truncatula_Medtr1g019940.1	57.711	phospholipase A 2A	#N/A	0	0	1	0	0	0
Chr01:16655033|16656597	exon	Phvul.001G094100	AT3G27110.1	71.386	Lotus_japonicus_Lj0g3v0056029.1	84.985	Medicago_truncatula_Medtr7g033405.1	76.608	Peptidase family M48 family protein	#N/A	0	0	0	1	0	1
Chr01:16655991|16656597	exon	Phvul.001G094100	AT3G27110.1	71.386	Lotus_japonicus_Lj0g3v0056029.1	84.985	Medicago_truncatula_Medtr7g033405.1	76.608	Peptidase family M48 family protein	#N/A	0	0	0	0	0	1
Chr01:1669740|1671147	exon	Phvul.001G020600	AT1G47420.1	67.204	Lotus_japonicus_Lj0g3v0150239.1	75.706	Medicago_truncatula_Medtr1g019810.1	79.897	succinate dehydrogenase 5	#N/A	0	0	0	0	1	0
Chr01:16793528|16794082	intergenic_region	#N/A	#N/A	#N/A	#N/A	#N/A	#N/A	#N/A	#N/A	#N/A	0	1	0	0	0	0
Chr01:1703620|1704507	exon	Phvul.001G021200	AT1G47380.1	77.57	Lotus_japonicus_Lj0g3v0260429.1	75.49	Medicago_truncatula_Medtr1g022030.1	76.621	Protein phosphatase 2C family protein	#N/A	1	1	0	1	1	1
Chr01:1720035|1720541	exon	Phvul.001G021400	AT5G42870.1	78.346	Lotus_japonicus_Lj5g3v0290490.1	62.309	Medicago_truncatula_Medtr1g019740.4	63.402	phosphatidic acid phosphohydrolase 2	#N/A	0	1	0	0	0	0
Chr01:17246208|17258192	exon	Phvul.001G093500	AT3G01920.1	70.588	Lotus_japonicus_Lj1g3v3631710.1	84.091	Medicago_truncatula_Medtr7g034590.1	67.442	DHBP synthase RibB-like alpha/beta domain-containing protein	#N/A	0	1	1	0	0	1
Chr01:17695748|17697867	intergenic_region	#N/A	#N/A	#N/A	#N/A	#N/A	#N/A	#N/A	#N/A	#N/A	1	0	0	1	1	1
Chr01:17876395|17877311	exon	Phvul.001G095400	AT3G01850.1	80.804	Lotus_japonicus_Lj1g3v3834260.1	89.677	Medicago_truncatula_Medtr7g029630.1	89.189	Aldolase-type TIM barrel family protein	#N/A	0	1	0	1	0	0
Chr01:1799565|1800543	intron	Phvul.001G022000	AT5G42890.1	80.992	0	#N/A	#N/A	#N/A	sterol carrier protein 2	#N/A	0	0	1	0	0	0
Chr01:18075213|18075652	exon	Phvul.001G095800	AT5G14220.1	65.936	Lotus_japonicus_Lj1g3v3834100.1	82.627	Medicago_truncatula_Medtr7g031310.1	83.232	Flavin containing amine oxidoreductase family	#N/A	1	0	0	0	0	1
Chr01:18140415|18140944	exon	Phvul.001G096000	AT5G40840.4	29.346	Lotus_japonicus_Lj1g3v3833930.1	46.578	Medicago_truncatula_Medtr7g031420.1	35.106	Rad21/Rec8-like family protein	#N/A	0	0	0	0	0	1
Chr01:18209155|18214213	exon	Phvul.001G096100	AT3G01780.1	81.849	Lotus_japonicus_Lj5g3v0308860.1	87.283	Medicago_truncatula_Medtr1g018180.1	86.471	ARM repeat superfamily protein	#N/A	0	0	0	0	1	0
Chr01:182924|184308	exon	Phvul.001G003200	AT5G39740.2	82.131	Lotus_japonicus_Lj0g3v0181949.1	90.69	Medicago_truncatula_Medtr8g028125.1	90.345	ribosomal protein L5 B	#N/A	0	0	0	1	0	0
Chr01:1837691|1838028	intron	Phvul.001G022200	AT5G42900.2	37.073	Lotus_japonicus_Lj0g3v0107179.1	57.273	Medicago_truncatula_Medtr1g019360.1	59.358	cold regulated protein 27	#N/A	0	0	1	0	0	0
Chr01:18394425|18400319	intron	Phvul.001G096600	AT5G50180.1	75.872	Lotus_japonicus_Lj5g3v0401650.1	87.96	Medicago_truncatula_Medtr1g016300.1	71.835	Protein kinase superfamily protein	#N/A	0	0	0	0	0	1
Chr01:1843804|1844372	intron	Phvul.001G022300	AT5G09890.1	77.886	Lotus_japonicus_Lj0g3v0100719.1	91.489	Medicago_truncatula_Medtr1g019340.1	90.403	Protein kinase family protein	#N/A	0	1	0	0	0	0
Chr01:1845750|1846648	exon	Phvul.001G022300	AT5G09890.1	77.886	Lotus_japonicus_Lj0g3v0100719.1	91.489	Medicago_truncatula_Medtr1g019340.1	90.403	Protein kinase family protein	#N/A	0	0	1	0	0	1
Chr01:18495251|18495883	exon	Phvul.001G096900	AT5G18280.1	71.613	Lotus_japonicus_Lj1g3v3945990.1	89.035	Medicago_truncatula_Medtr7g085090.1	89.765	apyrase 2	#N/A	0	1	0	0	0	0
Chr01:18694825|18700430	exon	Phvul.001G097600	AT1G12930.1	64.665	Lotus_japonicus_Lj5g3v0308860.1	87.283	Medicago_truncatula_Medtr1g018180.1	86.471	ARM repeat superfamily protein	#N/A	0	0	0	0	0	1
Chr01:18694825|18700442	exon	Phvul.001G097600	AT1G12930.1	64.665	Lotus_japonicus_Lj5g3v0308860.1	87.283	Medicago_truncatula_Medtr1g018180.1	86.471	ARM repeat superfamily protein	#N/A	0	1	1	0	0	1
Chr01:18699754|18700442	exon	Phvul.001G097600	AT1G12930.1	64.665	Lotus_japonicus_Lj5g3v0308860.1	87.283	Medicago_truncatula_Medtr1g018180.1	86.471	ARM repeat superfamily protein	#N/A	0	0	0	0	1	0
Chr01:18699754|18706306	exon	Phvul.001G097600	AT1G12930.1	64.665	Lotus_japonicus_Lj5g3v0308860.1	87.283	Medicago_truncatula_Medtr1g018180.1	86.471	ARM repeat superfamily protein	#N/A	0	0	0	0	0	1
Chr01:18764154|18765954	exon	Phvul.001G097800	AT5G36880.2	83.502	Lotus_japonicus_Lj1g3v3943740.1	85.973	Medicago_truncatula_Medtr7g084850.1	86.288	acetyl-CoA synthetase	#N/A	0	0	0	0	0	1
Chr01:1896080|1896602	intron	Phvul.001G022900	AT1G46264.1	58.209	Lotus_japonicus_Lj0g3v0340919.1	61.458	Medicago_truncatula_Medtr3g101870.1	69.086	heat shock transcription factor B4	#N/A	0	0	0	0	1	0
Chr01:1922853|1924070	exon	Phvul.001G023000	0	#N/A	#N/A	#N/A	#N/A	#N/A	#N/A	#N/A	0	0	0	0	0	1
Chr01:19337769|19339895	exon	Phvul.001G099500	AT3G02060.2	75.758	Lotus_japonicus_Lj1g3v3930430.1	81.22	Medicago_truncatula_Medtr7g084560.2	81.311	DEAD/DEAH box helicase	#N/A	1	1	1	1	0	1
Chr01:19337769|19342470	exon	Phvul.001G099500	AT3G02060.2	75.758	Lotus_japonicus_Lj1g3v3930430.1	81.22	Medicago_truncatula_Medtr7g084560.2	81.311	DEAD/DEAH box helicase	#N/A	1	1	1	0	1	1
Chr01:19374585|19376817	exon	Phvul.001G099600	AT3G02050.1	78.987	Lotus_japonicus_Lj2g3v1015600.1	56.815	Medicago_truncatula_Medtr6g033165.1	85.995	K+ uptake transporter 3	#N/A	0	0	0	0	0	1
Chr01:19375415|19376817	exon	Phvul.001G099600	AT3G02050.1	78.987	Lotus_japonicus_Lj2g3v1015600.1	56.815	Medicago_truncatula_Medtr6g033165.1	85.995	K+ uptake transporter 3	#N/A	0	0	1	0	0	1
Chr01:1943125|1946129	exon	Phvul.001G023300	AT5G42940.2	39.32	Lotus_japonicus_Lj5g3v0122170.2	82.11	Medicago_truncatula_Medtr3g112230.3	75.339	RING/U-box superfamily protein	#N/A	0	0	1	0	0	0
Chr01:1943964|1946129	exon	Phvul.001G023300	AT5G42940.2	39.32	Lotus_japonicus_Lj5g3v0122170.2	82.11	Medicago_truncatula_Medtr3g112230.3	75.339	RING/U-box superfamily protein	#N/A	0	0	1	0	0	1
Chr01:19834335|19835695	exon	Phvul.001G099800	AT1G12880.1	65.241	Lotus_japonicus_Lj1g3v3930310.1	79.325	Medicago_truncatula_Medtr7g084380.4	79.06	nudix hydrolase homolog 12	#N/A	0	0	0	1	0	0
Chr01:19834335|19837496	exon	Phvul.001G099800	AT1G12880.1	65.241	Lotus_japonicus_Lj1g3v3930310.1	79.325	Medicago_truncatula_Medtr7g084380.4	79.06	nudix hydrolase homolog 12	#N/A	0	0	0	1	0	1
Chr01:19873546|19874380	intron	Phvul.001G099900	AT5G18280.1	71.613	Lotus_japonicus_Lj1g3v3945990.1	89.035	Medicago_truncatula_Medtr7g085090.1	89.765	apyrase 2	GmBCH1/GmBCH2, LjLNP	0	0	1	0	0	0
Chr01:2021924|2022767	intron	Phvul.001G024000	AT4G06536.1	55.09	Lotus_japonicus_Lj5g3v0290690.1	75.301	Medicago_truncatula_Medtr1g019040.1	76.9	SPla/RYanodine receptor (SPRY) domain-containing protein	#N/A	0	0	0	0	1	0
Chr01:2028476|2030170	intron	Phvul.001G024100	AT4G36480.2	75.574	Lotus_japonicus_Lj5g3v0290740.1	87.98	Medicago_truncatula_Medtr3g054030.1	86.667	long-chain base1	#N/A	0	0	0	1	0	0
Chr01:2031097|2031424	intron	Phvul.001G024100	AT4G36480.2	75.574	Lotus_japonicus_Lj5g3v0290740.1	87.98	Medicago_truncatula_Medtr3g054030.1	86.667	long-chain base1	#N/A	0	1	0	0	0	0
Chr01:2052896|2054641	exon	Phvul.001G024200	AT5G47820.2	77.907	Lotus_japonicus_Lj1g3v1686650.3	85.69	Medicago_truncatula_Medtr1g018940.1	87.537	P-loop containing nucleoside triphosphate hydrolases superfamily protein	#N/A	0	0	0	0	0	1
Chr01:20535460|20539934	exon	Phvul.001G100700	AT1G09230.1	57.11	Lotus_japonicus_Lj1g3v3948260.1	78.049	Medicago_truncatula_Medtr7g085290.1	75.938	RNA-binding (RRM/RBD/RNP motifs) family protein	#N/A	0	0	1	0	0	0
Chr01:2054853|2055524	exon	Phvul.001G024200	AT5G47820.2	77.907	Lotus_japonicus_Lj1g3v1686650.3	85.69	Medicago_truncatula_Medtr1g018940.1	87.537	P-loop containing nucleoside triphosphate hydrolases superfamily protein	#N/A	1	0	0	0	1	0
Chr01:2058063|2059194	exon	Phvul.001G024200	AT5G47820.2	77.907	Lotus_japonicus_Lj1g3v1686650.3	85.69	Medicago_truncatula_Medtr1g018940.1	87.537	P-loop containing nucleoside triphosphate hydrolases superfamily protein	#N/A	0	0	0	0	1	0
Chr01:20670376|20672869	exon	Phvul.001G101100	AT2G01060.1	56.621	Lotus_japonicus_Lj1g3v4048450.1	78.596	Medicago_truncatula_Medtr7g088070.1	80.287	myb-like HTH transcriptional regulator family protein	#N/A	0	0	0	0	0	1
Chr01:20671308|20672869	exon	Phvul.001G101100	AT2G01060.1	56.621	Lotus_japonicus_Lj1g3v4048450.1	78.596	Medicago_truncatula_Medtr7g088070.1	80.287	myb-like HTH transcriptional regulator family protein	#N/A	0	1	0	0	0	0
Chr01:20679754|20680727	exon	Phvul.001G101200	AT5G05000.2	66.99	Lotus_japonicus_Lj1g3v4048440.1	84.887	Medicago_truncatula_Medtr7g088050.1	83.923	translocon at the outer envelope membrane of chloroplasts 34	#N/A	0	1	1	1	0	1
Chr01:2088477|2088961	exon	Phvul.001G024500	AT1G47128.1	70.222	Lotus_japonicus_Lj5g3v0294860.1	79.773	Medicago_truncatula_Medtr1g018840.1	77.778	Granulin repeat cysteine protease family protein	#N/A	0	0	1	0	0	0
Chr01:20984006|20985109	exon	Phvul.001G102600	AT5G05080.2	73.643	Lotus_japonicus_Lj1g3v4047170.1	91.795	Medicago_truncatula_Medtr7g087590.1	78.358	ubiquitin-conjugating enzyme 22	#N/A	1	1	1	1	1	1
Chr01:20984006|20986147	exon	Phvul.001G102600	AT5G05080.2	73.643	Lotus_japonicus_Lj1g3v4047170.1	91.795	Medicago_truncatula_Medtr7g087590.1	78.358	ubiquitin-conjugating enzyme 22	#N/A	0	1	0	0	0	0
Chr01:210263|212937	intergenic_region	#N/A	#N/A	#N/A	#N/A	#N/A	#N/A	#N/A	#N/A	#N/A	0	0	1	0	0	0
Chr01:21072658|21074874	exon	Phvul.001G102901	AT5G10060.1	37.619	Lotus_japonicus_Lj5g3v0348740.1	79.93	Medicago_truncatula_Medtr1g016980.1	78.345	ENTH/VHS family protein	#N/A	1	1	1	1	1	1
Chr01:21072658|21076920	exon	Phvul.001G102901	AT5G10060.1	37.619	Lotus_japonicus_Lj5g3v0348740.1	79.93	Medicago_truncatula_Medtr1g016980.1	78.345	ENTH/VHS family protein	#N/A	0	1	0	0	1	1
Chr01:21072658|21083912	exon	Phvul.001G102901	AT5G10060.1	37.619	Lotus_japonicus_Lj5g3v0348740.1	79.93	Medicago_truncatula_Medtr1g016980.1	78.345	ENTH/VHS family protein	#N/A	0	0	1	0	1	1
Chr01:21083499|21083912	exon	Phvul.001G102901	AT5G10060.1	37.619	Lotus_japonicus_Lj5g3v0348740.1	79.93	Medicago_truncatula_Medtr1g016980.1	78.345	ENTH/VHS family protein	#N/A	1	1	1	1	1	1
Chr01:21238814|21241503	exon	Phvul.001G103100	AT3G03610.4	70.093	Lotus_japonicus_Lj1g3v4027070.1	83.648	Medicago_truncatula_Medtr7g087440.1	82.39	ELMO/CED-12 family protein	#N/A	0	0	1	1	1	1
Chr01:21240040|21244251	exon	Phvul.001G103100	AT3G03610.4	70.093	Lotus_japonicus_Lj1g3v4027070.1	83.648	Medicago_truncatula_Medtr7g087440.1	82.39	ELMO/CED-12 family protein	#N/A	0	1	0	0	0	0
Chr01:212938|213349	intron	Phvul.001G003700	AT1G20190.1	83.966	Lotus_japonicus_Lj5g3v1537650.1	65.737	Medicago_truncatula_Medtr1g026020.1	85.098	expansin 11	#N/A	1	0	0	0	0	0
Chr01:2149643|2150178	exon	Phvul.001G025000	AT3G16150.1	85.276	Lotus_japonicus_Lj5g3v0296030.1	91.411	Medicago_truncatula_Medtr1g018760.1	89.571	N-terminal nucleophile aminohydrolases (Ntn hydrolases) superfamily protein	#N/A	1	0	0	0	1	1
Chr01:22271523|22289160	intergenic_region	#N/A	#N/A	#N/A	#N/A	#N/A	#N/A	#N/A	#N/A	#N/A	0	0	0	0	0	1
Chr01:22287305|22289160	exon	Phvul.001G107000	AT4G03240.1	70.161	Lotus_japonicus_Lj1g3v4012760.1	68.056	Medicago_truncatula_Medtr6g071520.2	64.249	frataxin-like protein	#N/A	0	1	0	1	0	1
Chr01:22459785|22463683	exon	Phvul.001G107300	AT5G17770.1	84.892	Lotus_japonicus_Lj1g3v4012860.2	89.928	Medicago_truncatula_Medtr7g087090.1	89.209	NADH:cytochrome B5 reductase 1	#N/A	0	0	0	1	1	0
Chr01:22460147|22463252	exon	Phvul.001G107300	AT5G17770.1	84.892	Lotus_japonicus_Lj1g3v4012860.2	89.928	Medicago_truncatula_Medtr7g087090.1	89.209	NADH:cytochrome B5 reductase 1	#N/A	0	1	0	0	0	0
Chr01:22627034|22627564	exon	Phvul.001G107900	AT3G26430.1	62.466	Lotus_japonicus_Lj0g3v0286499.1	78.654	Medicago_truncatula_Medtr1g017170.1	72.594	GDSL-like Lipase/Acylhydrolase superfamily protein	#N/A	0	0	1	1	0	1
Chr01:22647544|22648062	exon	Phvul.001G108000	AT5G17710.2	59.295	Lotus_japonicus_Lj0g3v0115109.1	49.01	Medicago_truncatula_Medtr7g087250.1	73.156	Co-chaperone GrpE family protein	#N/A	0	1	1	1	1	1
Chr01:2307121|2308949	exon	Phvul.001G026300	AT5G43130.1	46.349	Lotus_japonicus_Lj5g3v0308460.1	74.432	Medicago_truncatula_Medtr3g102840.1	76.667	TBP-associated factor 4	#N/A	0	0	0	0	1	1
Chr01:2337183|2340226	exon	Phvul.001G026600	AT1G49890.1	43.898	Lotus_japonicus_Lj5g3v0308480.2	66.513	Medicago_truncatula_Medtr1g018440.1	65.584	QWRF motif protein (DUF566)	#N/A	0	0	0	1	0	0
Chr01:2392820|2393948	exon	Phvul.001G026900	AT1G27750.1	39.366	Lotus_japonicus_Lj5g3v0308800.1	69.537	Medicago_truncatula_Medtr1g018350.1	67.892	nucleic acid binding protein	#N/A	1	1	0	0	0	1
Chr01:24032635|24034149	intergenic_region	#N/A	#N/A	#N/A	#N/A	#N/A	#N/A	#N/A	#N/A	#N/A	0	0	1	0	0	0
Chr01:2429313|2429741	intron	Phvul.001G027300	AT3G01400.1	81.449	Lotus_japonicus_Lj5g3v0308860.1	87.283	Medicago_truncatula_Medtr1g018180.1	86.471	ARM repeat superfamily protein	#N/A	0	0	1	0	1	0
Chr01:2476731|2479174	exon	Phvul.001G027600	AT1G27760.3	60.754	Lotus_japonicus_Lj5g3v0310150.1	81.292	Medicago_truncatula_Medtr3g103090.1	75.336	interferon-related developmental regulator family protein / IFRD protein family	#N/A	0	0	0	0	1	1
Chr01:2540713|2545997	intergenic_region	#N/A	#N/A	#N/A	#N/A	#N/A	#N/A	#N/A	#N/A	#N/A	0	0	0	0	0	1
Chr01:2548249|2548770	exon	Phvul.001G028700	AT1G65550.1	61.407	Lotus_japonicus_Lj2g3v1375550.1	55.866	Medicago_truncatula_Medtr5g022110.1	72.744	Xanthine/uracil permease family protein	#N/A	0	0	0	0	0	1
Chr01:2566390|2567716	exon	Phvul.001G028900	AT4G07410.1	58.563	Lotus_japonicus_Lj1g3v1733530.1	68.575	Medicago_truncatula_Medtr8g014080.1	62.132	Transducin family protein / WD-40 repeat family protein	#N/A	0	1	1	1	1	1
Chr01:2567535|2569015	exon	Phvul.001G028900	AT4G07410.1	58.563	Lotus_japonicus_Lj1g3v1733530.1	68.575	Medicago_truncatula_Medtr8g014080.1	62.132	Transducin family protein / WD-40 repeat family protein	#N/A	0	1	0	0	0	0
Chr01:2568068|2569015	exon	Phvul.001G028900	AT4G07410.1	58.563	Lotus_japonicus_Lj1g3v1733530.1	68.575	Medicago_truncatula_Medtr8g014080.1	62.132	Transducin family protein / WD-40 repeat family protein	#N/A	0	0	0	0	0	1
Chr01:2568068|2572852	exon	Phvul.001G028900	AT4G07410.1	58.563	Lotus_japonicus_Lj1g3v1733530.1	68.575	Medicago_truncatula_Medtr8g014080.1	62.132	Transducin family protein / WD-40 repeat family protein	#N/A	0	0	0	0	0	1
Chr01:2571762|2572852	exon	Phvul.001G028900	AT4G07410.1	58.563	Lotus_japonicus_Lj1g3v1733530.1	68.575	Medicago_truncatula_Medtr8g014080.1	62.132	Transducin family protein / WD-40 repeat family protein	#N/A	1	0	0	0	1	0
Chr01:2578798|2581545	exon	Phvul.001G029000	AT3G25230.1	53.905	Lotus_japonicus_Lj1g3v1733540.1	75.573	Medicago_truncatula_Medtr1g017870.1	76.33	rotamase FKBP 1	#N/A	1	0	0	1	0	1
Chr01:25891737|25892146	intron	Phvul.001G106300	0	#N/A	#N/A	#N/A	#N/A	#N/A	#N/A	#N/A	0	0	0	0	0	1
Chr01:25891740|25892146	intron	Phvul.001G106300	0	#N/A	#N/A	#N/A	#N/A	#N/A	#N/A	#N/A	0	0	0	0	0	1
Chr01:26039150|26041368	exon	Phvul.001G106000	AT3G09360.2	53.933	Lotus_japonicus_Lj0g3v0275259.1	69.974	Medicago_truncatula_Medtr7g086730.1	60.63	Cyclin/Brf1-like TBP-binding protein	#N/A	1	1	1	0	1	1
Chr01:26040878|26041368	exon	Phvul.001G106000	AT3G09360.2	53.933	Lotus_japonicus_Lj0g3v0275259.1	69.974	Medicago_truncatula_Medtr7g086730.1	60.63	Cyclin/Brf1-like TBP-binding protein	#N/A	0	0	0	0	1	0
Chr01:26046480|26051307	exon	Phvul.001G106433	AT3G09360.3	47.78	Lotus_japonicus_Lj0g3v0275259.1	69.974	Medicago_truncatula_Medtr7g086730.1	60.63	Cyclin/Brf1-like TBP-binding protein	#N/A	0	0	0	0	0	1
Chr01:26051215|26055146	exon	Phvul.001G106433	AT3G09360.3	47.78	Lotus_japonicus_Lj0g3v0275259.1	69.974	Medicago_truncatula_Medtr7g086730.1	60.63	Cyclin/Brf1-like TBP-binding protein	#N/A	1	1	1	1	1	1
Chr01:26053108|26055146	exon	Phvul.001G106433	AT3G09360.3	47.78	Lotus_japonicus_Lj0g3v0275259.1	69.974	Medicago_truncatula_Medtr7g086730.1	60.63	Cyclin/Brf1-like TBP-binding protein	#N/A	0	1	1	0	0	1
Chr01:26357906|26366730	exon	Phvul.001G105633	AT3G03710.1	71.312	Lotus_japonicus_Lj1g3v3979350.2	81.243	Medicago_truncatula_Medtr7g086640.2	79.509	polyribonucleotide nucleotidyltransferase	#N/A	0	0	0	0	0	1
Chr01:26362106|26366730	exon	Phvul.001G105633	AT3G03710.1	71.312	Lotus_japonicus_Lj1g3v3979350.2	81.243	Medicago_truncatula_Medtr7g086640.2	79.509	polyribonucleotide nucleotidyltransferase	#N/A	0	0	0	0	1	1
Chr01:26364226|26366730	exon	Phvul.001G105633	AT3G03710.1	71.312	Lotus_japonicus_Lj1g3v3979350.2	81.243	Medicago_truncatula_Medtr7g086640.2	79.509	polyribonucleotide nucleotidyltransferase	#N/A	0	1	0	1	0	1
Chr01:26364226|26375654	exon	Phvul.001G105633	AT3G03710.1	71.312	Lotus_japonicus_Lj1g3v3979350.2	81.243	Medicago_truncatula_Medtr7g086640.2	79.509	polyribonucleotide nucleotidyltransferase	#N/A	0	1	0	0	0	0
Chr01:26374074|26375654	exon	Phvul.001G105633	AT3G03710.1	71.312	Lotus_japonicus_Lj1g3v3979350.2	81.243	Medicago_truncatula_Medtr7g086640.2	79.509	polyribonucleotide nucleotidyltransferase	#N/A	1	1	1	0	0	1
Chr01:26375583|26391079	exon	Phvul.001G105633	AT3G03710.1	71.312	Lotus_japonicus_Lj1g3v3979350.2	81.243	Medicago_truncatula_Medtr7g086640.2	79.509	polyribonucleotide nucleotidyltransferase	#N/A	0	0	1	1	0	0
Chr01:26383612|26384541	exon	Phvul.001G105633	AT3G03710.1	71.312	Lotus_japonicus_Lj1g3v3979350.2	81.243	Medicago_truncatula_Medtr7g086640.2	79.509	polyribonucleotide nucleotidyltransferase	#N/A	0	0	1	1	0	0
Chr01:26383612|26391079	exon	Phvul.001G105633	AT3G03710.1	71.312	Lotus_japonicus_Lj1g3v3979350.2	81.243	Medicago_truncatula_Medtr7g086640.2	79.509	polyribonucleotide nucleotidyltransferase	#N/A	0	0	1	0	0	1
Chr01:26383612|26396435	exon	Phvul.001G105633	AT3G03710.1	71.312	Lotus_japonicus_Lj1g3v3979350.2	81.243	Medicago_truncatula_Medtr7g086640.2	79.509	polyribonucleotide nucleotidyltransferase	#N/A	0	0	0	0	0	1
Chr01:26390901|26396435	exon	Phvul.001G105633	AT3G03710.1	71.312	Lotus_japonicus_Lj1g3v3979350.2	81.243	Medicago_truncatula_Medtr7g086640.2	79.509	polyribonucleotide nucleotidyltransferase	#N/A	0	0	0	0	1	0
Chr01:26390901|26399811	exon	Phvul.001G105633	AT3G03710.1	71.312	Lotus_japonicus_Lj1g3v3979350.2	81.243	Medicago_truncatula_Medtr7g086640.2	79.509	polyribonucleotide nucleotidyltransferase	#N/A	0	1	0	0	0	0
Chr01:26399478|26399811	exon	Phvul.001G105633	AT3G03710.1	71.312	Lotus_japonicus_Lj1g3v3979350.2	81.243	Medicago_truncatula_Medtr7g086640.2	79.509	polyribonucleotide nucleotidyltransferase	#N/A	1	0	1	1	1	1
Chr01:26399478|26403916	exon	Phvul.001G105633	AT3G03710.1	71.312	Lotus_japonicus_Lj1g3v3979350.2	81.243	Medicago_truncatula_Medtr7g086640.2	79.509	polyribonucleotide nucleotidyltransferase	#N/A	0	1	1	1	0	1
Chr01:26403001|26403916	exon	Phvul.001G105633	AT3G03710.1	71.312	Lotus_japonicus_Lj1g3v3979350.2	81.243	Medicago_truncatula_Medtr7g086640.2	79.509	polyribonucleotide nucleotidyltransferase	#N/A	0	0	0	0	0	1
Chr01:26406769|26408998	exon	Phvul.001G105633	AT3G03710.1	71.312	Lotus_japonicus_Lj1g3v3979350.2	81.243	Medicago_truncatula_Medtr7g086640.2	79.509	polyribonucleotide nucleotidyltransferase	#N/A	0	0	1	0	0	1
Chr01:26474596|26475896	exon	Phvul.001G104800	AT1G80750.1	51.822	Lotus_japonicus_Lj4g3v3099560.1	75.41	Medicago_truncatula_Medtr7g059170.1	71.951	Ribosomal protein L30/L7 family protein	#N/A	1	1	0	0	0	0
Chr01:2648403|2648878	exon	Phvul.001G029800	AT1G44910.1	55.632	Lotus_japonicus_Lj5g3v0322430.1	81.175	Medicago_truncatula_Medtr1g017520.1	79.183	pre-mRNA-processing protein 40A	#N/A	0	0	0	0	1	0
Chr01:26568056|26570995	intron	Phvul.001G104500	AT3G03740.1	75.921	Lotus_japonicus_Lj1g3v3979310.1	91.121	Medicago_truncatula_Medtr7g086500.1	93.171	BTB-POZ and MATH domain 4	#N/A	0	0	1	0	0	0
Chr01:26569972|26570317	exon	Phvul.001G104500	AT3G03740.1	75.921	Lotus_japonicus_Lj1g3v3979310.1	91.121	Medicago_truncatula_Medtr7g086500.1	93.171	BTB-POZ and MATH domain 4	#N/A	0	1	0	0	1	0
Chr01:2657437|2659919	exon	Phvul.001G029800	AT1G44910.1	55.632	Lotus_japonicus_Lj5g3v0322430.1	81.175	Medicago_truncatula_Medtr1g017520.1	79.183	pre-mRNA-processing protein 40A	#N/A	0	0	0	0	0	1
Chr01:2660816|2661713	intron	Phvul.001G029800	AT1G44910.1	55.632	Lotus_japonicus_Lj5g3v0322430.1	81.175	Medicago_truncatula_Medtr1g017520.1	79.183	pre-mRNA-processing protein 40A	#N/A	0	0	1	0	0	0
Chr01:2665008|2667936	exon	Phvul.001G030000	AT4G31180.2	63.555	Lotus_japonicus_Lj5g3v0508080.1	84.317	Medicago_truncatula_Medtr1g014140.1	83.026	Class II aminoacyl-tRNA and biotin synthetases superfamily protein	#N/A	0	1	0	0	0	0
Chr01:2748676|2749353	intron	Phvul.001G031000	AT2G22840.1	43.056	Lotus_japonicus_Lj5g3v0324520.1	69.984	Medicago_truncatula_Medtr1g017490.1	65.23	growth-regulating factor 1	#N/A	1	1	1	1	1	0
Chr01:28391264|28391433	intergenic_region	#N/A	#N/A	#N/A	#N/A	#N/A	#N/A	#N/A	#N/A	#N/A	1	1	0	1	0	0
Chr01:28391264|28391436	intergenic_region	#N/A	#N/A	#N/A	#N/A	#N/A	#N/A	#N/A	#N/A	#N/A	0	0	0	1	1	0
Chr01:2883304|2884665	exon	Phvul.001G031600	AT1G58440.1	79.671	Lotus_japonicus_Lj5g3v0347610.1	88.068	Medicago_truncatula_Medtr1g017270.1	85.741	FAD/NAD(P)-binding oxidoreductase family protein	#N/A	0	0	0	0	0	1
Chr01:28851252|28851852	exon	Phvul.001G110200	AT3G13460.1	42.567	Lotus_japonicus_Lj1g3v3975020.3	73.094	Medicago_truncatula_Medtr7g085500.1	73.273	evolutionarily conserved C-terminal region 2	#N/A	1	1	0	0	1	1
Chr01:2891778|2892455	intron	Phvul.001G031700	AT4G07990.2	57.653	Lotus_japonicus_Lj1g3v1779020.1	62.555	Medicago_truncatula_Medtr1g017260.1	69.34	Chaperone DnaJ-domain superfamily protein	#N/A	0	0	0	0	1	0
Chr01:28956597|28958599	exon	Phvul.001G110500	AT5G18170.1	88.564	Lotus_japonicus_Lj1g3v3975110.1	94.161	Medicago_truncatula_Medtr7g085630.1	92.457	glutamate dehydrogenase 1	#N/A	0	0	0	1	0	0
Chr01:28957255|28958599	exon	Phvul.001G110500	AT5G18170.1	88.564	Lotus_japonicus_Lj1g3v3975110.1	94.161	Medicago_truncatula_Medtr7g085630.1	92.457	glutamate dehydrogenase 1	#N/A	0	0	0	1	0	0
Chr01:2909783|2912026	intron	Phvul.001G031900	AT1G58520.7	61.58	Lotus_japonicus_Lj0g3v0286499.1	78.654	Medicago_truncatula_Medtr1g017170.1	72.594	GDSL-like lipase/acylhydrolase superfamily protein	#N/A	0	0	0	0	0	1
Chr01:2913199|2913439	intron	Phvul.001G031900	AT1G58520.7	61.58	Lotus_japonicus_Lj0g3v0286499.1	78.654	Medicago_truncatula_Medtr1g017170.1	72.594	GDSL-like lipase/acylhydrolase superfamily protein	#N/A	0	0	1	0	0	0
Chr01:29314216|29315167	exon	Phvul.001G114500	AT5G40870.1	85.3	Lotus_japonicus_Lj1g3v3834320.1	94.526	Medicago_truncatula_Medtr7g029450.1	92.194	uridine kinase/uracil phosphoribosyltransferase 1	#N/A	0	1	0	0	0	0
Chr01:29542590|29543634	exon	Phvul.001G115500	AT1G28760.1	50.227	Lotus_japonicus_Lj1g3v3979290.1	70.348	Medicago_truncatula_Medtr7g086460.1	73.964	guanosine-3'%2C5'-bis (diphosphate) 3'-pyrophosphohydrolase%2C putative (DUF2215)	#N/A	0	1	0	0	0	0
Chr01:29629463|29633003	exon	Phvul.001G115700	AT3G10740.4	68.041	Lotus_japonicus_Lj1g3v4059030.1	81.241	Medicago_truncatula_Medtr7g088410.1	81.203	alpha-L-arabinofuranosidase 1	#N/A	0	0	1	0	0	0
Chr01:29758226|29759388	exon	Phvul.001G116300	AT3G10740.3	58.833	Lotus_japonicus_Lj1g3v4059030.1	81.241	Medicago_truncatula_Medtr7g088410.1	81.203	alpha-L-arabinofuranosidase 1	#N/A	0	0	0	0	0	1
Chr01:29781600|29781752	exon	Phvul.001G116700	AT5G45790.2	58.993	Lotus_japonicus_Lj1g3v4080440.1	78.272	Medicago_truncatula_Medtr7g088530.1	74.813	Ubiquitin carboxyl-terminal hydrolase family protein	#N/A	0	1	0	0	0	0
Chr01:29792616|29793513	exon	Phvul.001G116800	AT5G19750.1	72.067	Lotus_japonicus_Lj1g3v4080580.1	59.341	Medicago_truncatula_Medtr7g088590.1	73.604	Peroxisomal membrane 22 kDa (Mpv17/PMP22) family protein	#N/A	0	1	0	0	0	0
Chr01:29928073|29928856	exon	Phvul.001G117200	AT1G65440.2	67.997	Lotus_japonicus_Lj1g3v4081780.1	82.166	Medicago_truncatula_Medtr7g088700.1	82.524	global transcription factor group B1	#N/A	0	0	0	1	0	0
Chr01:3031642|3032377	exon	Phvul.001G032300	AT1G58370.2	65.962	Lotus_japonicus_Lj0g3v0316669.1	83.177	Medicago_truncatula_Medtr1g017020.2	83.389	glycosyl hydrolase family 10 protein / carbohydrate-binding domain-containing protein	#N/A	1	1	0	0	0	1
Chr01:30527663|30529106	exon	Phvul.001G118800	AT2G40930.1	67.025	Lotus_japonicus_Lj1g3v4082060.1	84.188	Medicago_truncatula_Medtr7g088760.2	81.742	ubiquitin-specific protease 5	#N/A	0	1	1	1	0	1
Chr01:30527663|30532829	exon	Phvul.001G118800	AT2G40930.1	67.025	Lotus_japonicus_Lj1g3v4082060.1	84.188	Medicago_truncatula_Medtr7g088760.2	81.742	ubiquitin-specific protease 5	#N/A	0	0	0	1	1	1
Chr01:30528602|30529106	exon	Phvul.001G118800	AT2G40930.1	67.025	Lotus_japonicus_Lj1g3v4082060.1	84.188	Medicago_truncatula_Medtr7g088760.2	81.742	ubiquitin-specific protease 5	#N/A	0	0	0	0	0	1
Chr01:30528602|30532829	exon	Phvul.001G118800	AT2G40930.1	67.025	Lotus_japonicus_Lj1g3v4082060.1	84.188	Medicago_truncatula_Medtr7g088760.2	81.742	ubiquitin-specific protease 5	#N/A	0	0	1	0	0	0
Chr01:30532440|30536579	exon	Phvul.001G118800	AT2G40930.1	67.025	Lotus_japonicus_Lj1g3v4082060.1	84.188	Medicago_truncatula_Medtr7g088760.2	81.742	ubiquitin-specific protease 5	#N/A	0	0	0	0	0	1
Chr01:3064752|3069987	exon	Phvul.001G032700	AT5G11710.3	58.404	Lotus_japonicus_Lj5g3v0348740.1	79.93	Medicago_truncatula_Medtr1g016980.1	78.345	ENTH/VHS family protein	#N/A	0	1	0	0	0	0
Chr01:3064992|3066508	exon	Phvul.001G032700	AT5G11710.3	58.404	Lotus_japonicus_Lj5g3v0348740.1	79.93	Medicago_truncatula_Medtr1g016980.1	78.345	ENTH/VHS family protein	#N/A	0	0	0	0	0	1
Chr01:3065386|3066508	exon	Phvul.001G032700	AT5G11710.3	58.404	Lotus_japonicus_Lj5g3v0348740.1	79.93	Medicago_truncatula_Medtr1g016980.1	78.345	ENTH/VHS family protein	#N/A	0	1	0	0	0	0
Chr01:30685252|30686192	intron	Phvul.001G119100	AT3G56650.1	77.679	Lotus_japonicus_Lj1g3v4083160.1	78.988	Medicago_truncatula_Medtr7g088880.1	81.273	thylakoid lumenal protein (Mog1/PsbP/DUF1795-like photosystem II reaction center PsbP family protein)	#N/A	0	0	0	0	0	1
Chr01:3072581|3076639	exon	Phvul.001G032800	AT2G25910.1	72.046	Lotus_japonicus_Lj5g3v0348750.1	78.338	Medicago_truncatula_Medtr1g016970.1	76.106	3'-5' exonuclease domain-containing protein / K homology domain-containing protein / KH domain-containing protein	#N/A	0	0	0	1	0	0
Chr01:30728040|30728702	intron	Phvul.001G119300	AT2G40950.1	47.656	Lotus_japonicus_Lj1g3v4083180.1	77.559	Medicago_truncatula_Medtr7g088890.1	66.752	Basic-leucine zipper (bZIP) transcription factor family protein	#N/A	1	1	1	1	1	1
Chr01:30748806|30750085	exon	Phvul.001G119400	AT3G56680.1	51.685	Lotus_japonicus_Lj1g3v4093200.1	80.966	Medicago_truncatula_Medtr7g088990.1	78.31	Single-stranded nucleic acid binding R3H protein	#N/A	0	1	0	0	0	0
Chr01:30793279|30794617	exon	Phvul.001G119800	AT5G06150.1	52.759	Lotus_japonicus_Lj2g3v3007560.1	46.018	Medicago_truncatula_Medtr7g089080.1	63.499	Cyclin family protein	#N/A	0	0	0	1	0	0
Chr01:30793793|30794617	exon	Phvul.001G119800	AT5G06150.1	52.759	Lotus_japonicus_Lj2g3v3007560.1	46.018	Medicago_truncatula_Medtr7g089080.1	63.499	Cyclin family protein	#N/A	0	1	0	1	0	0
Chr01:30794024|30794617	exon	Phvul.001G119800	AT5G06150.1	52.759	Lotus_japonicus_Lj2g3v3007560.1	46.018	Medicago_truncatula_Medtr7g089080.1	63.499	Cyclin family protein	#N/A	0	0	0	1	0	0
Chr01:30842779|30851550	exon	Phvul.001G119900	AT2G40820.1	64.503	Lotus_japonicus_Lj1g3v4093260.1	91.429	Medicago_truncatula_Medtr7g089090.3	86.735	stomatal closure actin-binding-like protein	#N/A	0	1	1	0	0	0
Chr01:30843760|30850931	exon	Phvul.001G119900	AT2G40820.1	64.503	Lotus_japonicus_Lj1g3v4093260.1	91.429	Medicago_truncatula_Medtr7g089090.3	86.735	stomatal closure actin-binding-like protein	#N/A	1	0	0	0	0	0
Chr01:30847640|30851550	exon	Phvul.001G119900	AT2G40820.1	64.503	Lotus_japonicus_Lj1g3v4093260.1	91.429	Medicago_truncatula_Medtr7g089090.3	86.735	stomatal closure actin-binding-like protein	#N/A	1	1	0	0	0	0
Chr01:30850803|30851550	exon	Phvul.001G119900	AT2G40820.1	64.503	Lotus_japonicus_Lj1g3v4093260.1	91.429	Medicago_truncatula_Medtr7g089090.3	86.735	stomatal closure actin-binding-like protein	#N/A	1	0	0	0	0	0
Chr01:31088494|31092288	exon	Phvul.001G114400	AT5G35910.1	50.698	Lotus_japonicus_Lj1g3v3976000.1	65.364	Medicago_truncatula_Medtr7g086370.1	60.992	Polynucleotidyl transferase%2C ribonuclease H fold protein with HRDC domain-containing protein	#N/A	0	0	0	0	0	1
Chr01:31090881|31092288	exon	Phvul.001G114400	AT5G35910.1	50.698	Lotus_japonicus_Lj1g3v3976000.1	65.364	Medicago_truncatula_Medtr7g086370.1	60.992	Polynucleotidyl transferase%2C ribonuclease H fold protein with HRDC domain-containing protein	#N/A	1	1	1	1	1	1
Chr01:31090881|31096849	exon	Phvul.001G114400	AT5G35910.1	50.698	Lotus_japonicus_Lj1g3v3976000.1	65.364	Medicago_truncatula_Medtr7g086370.1	60.992	Polynucleotidyl transferase%2C ribonuclease H fold protein with HRDC domain-containing protein	#N/A	0	1	1	0	1	1
Chr01:313442|314725	exon	Phvul.001G004900	AT1G30755.6	46.667	Lotus_japonicus_Lj5g3v0228130.2	72.845	Medicago_truncatula_Medtr1g025340.1	64.59	elongation factor G%2C putative (DUF668)	#N/A	0	0	1	0	0	0
Chr01:313681|314394	intron	Phvul.001G004900	AT1G30755.6	46.667	Lotus_japonicus_Lj5g3v0228130.2	72.845	Medicago_truncatula_Medtr1g025340.1	64.59	elongation factor G%2C putative (DUF668)	#N/A	0	1	0	0	0	0
Chr01:3139415|3140405	exon	Phvul.001G033500	AT4G32940.1	74.026	Lotus_japonicus_Lj5g3v0369970.1	81.585	Medicago_truncatula_Medtr3g104120.1	75.676	gamma vacuolar processing enzyme	MtVPE	0	0	1	0	0	0
Chr01:3139415|3141162	exon	Phvul.001G033500	AT4G32940.1	74.026	Lotus_japonicus_Lj5g3v0369970.1	81.585	Medicago_truncatula_Medtr3g104120.1	75.676	gamma vacuolar processing enzyme	MtVPE	0	0	1	0	0	0
Chr01:3140004|3141162	exon	Phvul.001G033500	AT4G32940.1	74.026	Lotus_japonicus_Lj5g3v0369970.1	81.585	Medicago_truncatula_Medtr3g104120.1	75.676	gamma vacuolar processing enzyme	MtVPE	0	0	1	0	0	0
Chr01:3140004|3142021	exon	Phvul.001G033500	AT4G32940.1	74.026	Lotus_japonicus_Lj5g3v0369970.1	81.585	Medicago_truncatula_Medtr3g104120.1	75.676	gamma vacuolar processing enzyme	MtVPE	0	0	0	1	0	0
Chr01:3140712|3141162	exon	Phvul.001G033500	AT4G32940.1	74.026	Lotus_japonicus_Lj5g3v0369970.1	81.585	Medicago_truncatula_Medtr3g104120.1	75.676	gamma vacuolar processing enzyme	MtVPE	0	0	1	0	0	0
Chr01:3140712|3142021	exon	Phvul.001G033500	AT4G32940.1	74.026	Lotus_japonicus_Lj5g3v0369970.1	81.585	Medicago_truncatula_Medtr3g104120.1	75.676	gamma vacuolar processing enzyme	MtVPE	0	1	0	0	0	0
Chr01:31410086|31410620	exon	Phvul.001G113800	AT5G17920.2	87.402	Lotus_japonicus_Lj1g3v3975830.1	97.015	Medicago_truncatula_Medtr7g086300.1	90.17	Cobalamin-independent synthase family protein	#N/A	0	0	0	1	0	0
Chr01:31455023|31455454	exon	Phvul.001G114880	#N/A	#N/A	#N/A	#N/A	#N/A	#N/A	#N/A	#N/A	0	0	0	0	1	0
Chr01:31455023|31456200	exon	Phvul.001G114880	#N/A	#N/A	#N/A	#N/A	#N/A	#N/A	#N/A	#N/A	0	0	1	0	0	1
Chr01:31494347|31494686	intron	Phvul.001G113300	AT5G32450.1	70.632	Lotus_japonicus_Lj1g3v3975590.1	83.026	Medicago_truncatula_Medtr7g086080.1	79.699	RNA binding (RRM/RBD/RNP motifs) family protein	#N/A	0	1	1	0	0	0
Chr01:31552525|31554336	exon	Phvul.001G113200	AT3G03790.2	62.579	Lotus_japonicus_Lj1g3v3975580.1	85.332	Medicago_truncatula_Medtr7g086050.1	83.625	ankyrin repeat family protein / regulator of chromosome condensation (RCC1) family protein	#N/A	0	0	0	0	0	1
Chr01:31555447|31555941	intron	Phvul.001G113200	AT3G03790.2	62.579	Lotus_japonicus_Lj1g3v3975580.1	85.332	Medicago_truncatula_Medtr7g086050.1	83.625	ankyrin repeat family protein / regulator of chromosome condensation (RCC1) family protein	#N/A	0	1	0	0	0	0
Chr01:3166290|3167018	exon	Phvul.001G033800	AT5G36250.1	47.305	Lotus_japonicus_Lj0g3v0260429.1	75.49	Medicago_truncatula_Medtr1g022030.1	76.621	Protein phosphatase 2C family protein	#N/A	0	0	0	1	0	0
Chr01:31780426|31817218	intergenic_region	#N/A	#N/A	#N/A	#N/A	#N/A	#N/A	#N/A	#N/A	#N/A	0	1	0	0	0	0
Chr01:322942|323847	intron	Phvul.001G005000	AT1G75800.1	63.964	Lotus_japonicus_Lj1g3v2184220.1	67.834	Medicago_truncatula_Medtr1g025420.1	74.303	Pathogenesis-related thaumatin superfamily protein	#N/A	0	0	0	0	1	0
Chr01:3237405|3247848	exon	Phvul.001G034400	AT5G11800.1	82.584	Lotus_japonicus_Lj5g3v0391170.2	92.196	Medicago_truncatula_Medtr1g016450.1	87.69	K+ efflux antiporter 6	#N/A	0	0	0	1	0	0
Chr01:32403794|32404738	intron	Phvul.001G112100	0	#N/A	#N/A	#N/A	#N/A	#N/A	#N/A	#N/A	0	0	1	0	0	0
Chr01:32440364|32441943	exon	Phvul.001G111900	AT5G19820.1	74.286	Lotus_japonicus_Lj5g3v0308860.1	87.283	Medicago_truncatula_Medtr1g018180.1	86.471	ARM repeat superfamily protein	#N/A	0	0	0	0	0	1
Chr01:3247882|3248226	intron	Phvul.001G034400	AT5G11800.1	82.584	Lotus_japonicus_Lj5g3v0391170.2	92.196	Medicago_truncatula_Medtr1g016450.1	87.69	K+ efflux antiporter 6	#N/A	1	1	1	1	1	1
Chr01:32646419|32647698	exon	Phvul.001G111300	AT1G55340.1	55.708	Lotus_japonicus_Lj1g3v3975180.1	84.932	Medicago_truncatula_Medtr7g085680.1	84.475	hypothetical protein (DUF1639)	#N/A	0	0	1	0	0	1
Chr01:32647236|32648025	exon	Phvul.001G111300	AT1G55340.1	55.708	Lotus_japonicus_Lj1g3v3975180.1	84.932	Medicago_truncatula_Medtr7g085680.1	84.475	hypothetical protein (DUF1639)	#N/A	0	0	1	0	0	1
Chr01:32647236|32648064	exon	Phvul.001G111300	AT1G55340.1	55.708	Lotus_japonicus_Lj1g3v3975180.1	84.932	Medicago_truncatula_Medtr7g085680.1	84.475	hypothetical protein (DUF1639)	#N/A	0	1	1	0	0	1
Chr01:32651684|32654324	exon	Phvul.001G111200	AT3G03890.1	75.088	Lotus_japonicus_Lj1g3v3975170.2	82.477	Medicago_truncatula_Medtr7g085670.1	80.675	FMN binding protein	#N/A	0	0	1	0	0	0
Chr01:3292332|3292821	exon	Phvul.001G035100	AT5G11850.1	81.724	Lotus_japonicus_Lj5g3v0401650.1	87.96	Medicago_truncatula_Medtr1g016300.1	71.835	Protein kinase superfamily protein	#N/A	0	0	0	0	1	0
Chr01:3296287|3298161	exon	Phvul.001G035100	AT5G11850.1	81.724	Lotus_japonicus_Lj5g3v0401650.1	87.96	Medicago_truncatula_Medtr1g016300.1	71.835	Protein kinase superfamily protein	#N/A	0	0	0	0	0	1
Chr01:33414439|33415561	exon	Phvul.001G120600	AT1G28110.1	62.818	Lotus_japonicus_Lj1g3v3137910.2	61.739	Medicago_truncatula_Medtr3g434850.1	70.614	serine carboxypeptidase-like 45	#N/A	0	0	0	0	1	0
Chr01:33628869|33629882	exon	Phvul.001G121400	AT1G05055.1	76.02	Lotus_japonicus_Lj1g3v4107020.1	88.152	Medicago_truncatula_Medtr7g089440.3	87.324	general transcription factor II H2	#N/A	0	0	0	0	0	1
Chr01:33630629|33630970	intron	Phvul.001G121400	AT1G05055.1	76.02	Lotus_japonicus_Lj1g3v4107020.1	88.152	Medicago_truncatula_Medtr7g089440.3	87.324	general transcription factor II H2	#N/A	0	0	1	0	0	0
Chr01:33630640|33630970	intron	Phvul.001G121400	AT1G05055.1	76.02	Lotus_japonicus_Lj1g3v4107020.1	88.152	Medicago_truncatula_Medtr7g089440.3	87.324	general transcription factor II H2	#N/A	0	1	0	0	0	0
Chr01:33710586|33714735	intron	Phvul.001G121700	AT1G01020.1	51.667	Lotus_japonicus_Lj1g3v4107040.2	78.689	Medicago_truncatula_Medtr7g089460.1	78.279	ARV1 family protein	#N/A	0	0	0	0	0	1
Chr01:33712370|33714735	intron	Phvul.001G121700	AT1G01020.1	51.667	Lotus_japonicus_Lj1g3v4107040.2	78.689	Medicago_truncatula_Medtr7g089460.1	78.279	ARV1 family protein	#N/A	0	0	0	0	0	1
Chr01:33717329|33718198	intron	Phvul.001G121800	AT3G56740.1	74.237	Lotus_japonicus_Lj1g3v4107150.1	87.797	Medicago_truncatula_Medtr7g089550.1	86.78	Ubiquitin-associated (UBA) protein	#N/A	0	0	1	0	0	0
Chr01:33718199|33720813	exon	Phvul.001G121800	AT3G56740.1	74.237	Lotus_japonicus_Lj1g3v4107150.1	87.797	Medicago_truncatula_Medtr7g089550.1	86.78	Ubiquitin-associated (UBA) protein	#N/A	0	0	0	0	0	1
Chr01:3393119|3393866	intron	Phvul.001G036300	AT5G11910.4	61.753	Lotus_japonicus_Lj5g3v0405070.2	80.287	Medicago_truncatula_Medtr1g016050.1	78.136	alpha/beta-Hydrolases superfamily protein	#N/A	0	1	0	0	1	0
Chr01:33937556|33939012	exon	Phvul.001G123100	AT5G04130.1	79.607	Lotus_japonicus_Lj1g3v4140640.1	71.898	Medicago_truncatula_Medtr7g089790.1	84.986	DNA GYRASE B2	#N/A	0	0	0	0	0	1
Chr01:33938942|33942502	exon	Phvul.001G123100	AT5G04130.1	79.607	Lotus_japonicus_Lj1g3v4140640.1	71.898	Medicago_truncatula_Medtr7g089790.1	84.986	DNA GYRASE B2	#N/A	0	1	0	0	0	0
Chr01:33960379|33961332	exon	Phvul.001G123200	AT1G68060.1	67.301	Lotus_japonicus_Lj0g3v0127499.1	79.695	Medicago_truncatula_Medtr8g105350.1	67.838	microtubule-associated proteins 70-1	#N/A	0	0	0	0	0	1
Chr01:33960379|33963766	exon	Phvul.001G123200	AT1G68060.1	67.301	Lotus_japonicus_Lj0g3v0127499.1	79.695	Medicago_truncatula_Medtr8g105350.1	67.838	microtubule-associated proteins 70-1	#N/A	0	0	0	0	1	1
Chr01:33960642|33961181	exon	Phvul.001G123200	AT1G68060.1	67.301	Lotus_japonicus_Lj0g3v0127499.1	79.695	Medicago_truncatula_Medtr8g105350.1	67.838	microtubule-associated proteins 70-1	#N/A	0	0	0	0	0	1
Chr01:34015513|34016327	intron	Phvul.001G123300	AT3G12250.6	75.227	Lotus_japonicus_Lj1g3v4141650.1	88.841	Medicago_truncatula_Medtr7g089800.1	89.633	TGACG motif-binding factor 6	#N/A	1	1	1	0	1	1
Chr01:34016328|34017131	exon	Phvul.001G123300	AT3G12250.6	75.227	Lotus_japonicus_Lj1g3v4141650.1	88.841	Medicago_truncatula_Medtr7g089800.1	89.633	TGACG motif-binding factor 6	#N/A	0	0	1	0	0	0
Chr01:34017684|34020692	exon	Phvul.001G123300	AT3G12250.6	75.227	Lotus_japonicus_Lj1g3v4141650.1	88.841	Medicago_truncatula_Medtr7g089800.1	89.633	TGACG motif-binding factor 6	#N/A	0	0	1	0	0	1
Chr01:34017877|34020692	exon	Phvul.001G123300	AT3G12250.6	75.227	Lotus_japonicus_Lj1g3v4141650.1	88.841	Medicago_truncatula_Medtr7g089800.1	89.633	TGACG motif-binding factor 6	#N/A	0	1	0	0	0	0
Chr01:34018785|34020692	exon	Phvul.001G123300	AT3G12250.6	75.227	Lotus_japonicus_Lj1g3v4141650.1	88.841	Medicago_truncatula_Medtr7g089800.1	89.633	TGACG motif-binding factor 6	#N/A	0	0	0	0	0	1
Chr01:3406570|3407025	exon	Phvul.001G036400	AT2G26140.1	74.302	Lotus_japonicus_Lj1g3v1786070.1	80.917	Medicago_truncatula_Medtr3g104470.1	79.356	FTSH protease 4	#N/A	0	0	1	0	0	0
Chr01:34205494|34205806	exon	Phvul.001G123900	AT5G04140.1	81.415	Lotus_japonicus_Lj1g3v4154900.1	93.228	Medicago_truncatula_Medtr7g089970.1	90.444	glutamate synthase 1	#N/A	0	0	1	0	0	1
Chr01:34205494|34212597	exon	Phvul.001G123900	AT5G04140.1	81.415	Lotus_japonicus_Lj1g3v4154900.1	93.228	Medicago_truncatula_Medtr7g089970.1	90.444	glutamate synthase 1	#N/A	0	0	0	0	0	1
Chr01:34205494|34214368	exon	Phvul.001G123900	AT5G04140.1	81.415	Lotus_japonicus_Lj1g3v4154900.1	93.228	Medicago_truncatula_Medtr7g089970.1	90.444	glutamate synthase 1	#N/A	0	0	0	0	0	1
Chr01:34208805|34212597	exon	Phvul.001G123900	AT5G04140.1	81.415	Lotus_japonicus_Lj1g3v4154900.1	93.228	Medicago_truncatula_Medtr7g089970.1	90.444	glutamate synthase 1	#N/A	0	1	0	1	0	1
Chr01:34208805|34216626	exon	Phvul.001G123900	AT5G04140.1	81.415	Lotus_japonicus_Lj1g3v4154900.1	93.228	Medicago_truncatula_Medtr7g089970.1	90.444	glutamate synthase 1	#N/A	0	1	0	0	0	1
Chr01:34208805|34218537	exon	Phvul.001G123900	AT5G04140.1	81.415	Lotus_japonicus_Lj1g3v4154900.1	93.228	Medicago_truncatula_Medtr7g089970.1	90.444	glutamate synthase 1	#N/A	0	0	0	0	1	0
Chr01:34211198|34211817	intron	Phvul.001G123900	AT5G04140.1	81.415	Lotus_japonicus_Lj1g3v4154900.1	93.228	Medicago_truncatula_Medtr7g089970.1	90.444	glutamate synthase 1	#N/A	0	1	0	0	0	0
Chr01:34214223|34216626	exon	Phvul.001G123900	AT5G04140.1	81.415	Lotus_japonicus_Lj1g3v4154900.1	93.228	Medicago_truncatula_Medtr7g089970.1	90.444	glutamate synthase 1	#N/A	1	1	1	1	1	1
Chr01:34214223|34218537	exon	Phvul.001G123900	AT5G04140.1	81.415	Lotus_japonicus_Lj1g3v4154900.1	93.228	Medicago_truncatula_Medtr7g089970.1	90.444	glutamate synthase 1	#N/A	0	0	1	1	1	1
Chr01:34214223|34220882	exon	Phvul.001G123900	AT5G04140.1	81.415	Lotus_japonicus_Lj1g3v4154900.1	93.228	Medicago_truncatula_Medtr7g089970.1	90.444	glutamate synthase 1	#N/A	0	0	0	0	0	1
Chr01:34216467|34220882	exon	Phvul.001G123900	AT5G04140.1	81.415	Lotus_japonicus_Lj1g3v4154900.1	93.228	Medicago_truncatula_Medtr7g089970.1	90.444	glutamate synthase 1	#N/A	0	1	1	0	1	1
Chr01:34216467|34223874	exon	Phvul.001G123900	AT5G04140.1	81.415	Lotus_japonicus_Lj1g3v4154900.1	93.228	Medicago_truncatula_Medtr7g089970.1	90.444	glutamate synthase 1	#N/A	0	0	0	0	0	1
Chr01:34230340|34231066	exon	Phvul.001G123900	AT5G04140.1	81.415	Lotus_japonicus_Lj1g3v4154900.1	93.228	Medicago_truncatula_Medtr7g089970.1	90.444	glutamate synthase 1	#N/A	0	0	0	1	0	0
Chr01:34334750|34335918	exon	Phvul.001G124100	AT2G41370.1	79.55	Lotus_japonicus_Lj4g3v1200890.1	86.585	Medicago_truncatula_Medtr7g090020.2	85.216	Ankyrin repeat family protein / BTB/POZ domain-containing protein	MtNOOT	0	1	1	1	0	1
Chr01:34671190|34678228	exon	Phvul.001G125700	AT3G10250.5	58.997	Lotus_japonicus_Lj1g3v4171210.1	68.898	Medicago_truncatula_Medtr1g051245.1	68.69	histidine-tRNA ligase	#N/A	0	1	1	0	1	1
Chr01:34877780|34880143	exon	Phvul.001G126200	AT2G39970.1	61.043	Lotus_japonicus_Lj0g3v0323329.1	85.559	Medicago_truncatula_Medtr1g036280.1	85.445	Mitochondrial substrate carrier family protein	#N/A	0	0	0	1	0	0
Chr01:3508628|3509085	intron	Phvul.001G037400	AT5G11950.1	76.442	Lotus_japonicus_Lj1g3v1787440.1	82.87	Medicago_truncatula_Medtr1g015830.1	85.185	Putative lysine decarboxylase family protein	#N/A	0	0	1	0	0	0
Chr01:351030|352155	exon	Phvul.001G005200	AT4G24190.1	80.769	Lotus_japonicus_Lj5g3v0238150.1	90.34	Medicago_truncatula_Medtr1g025430.1	89.024	Chaperone protein htpG family protein	#N/A	0	1	0	0	0	0
Chr01:352044|352639	exon	Phvul.001G005200	AT4G24190.1	80.769	Lotus_japonicus_Lj5g3v0238150.1	90.34	Medicago_truncatula_Medtr1g025430.1	89.024	Chaperone protein htpG family protein	#N/A	0	1	0	1	1	1
Chr01:3539942|3540567	intron	Phvul.001G092600	AT2G26200.1	62.898	Lotus_japonicus_Lj5g3v0104730.1	78.904	Medicago_truncatula_Medtr1g022255.1	76.243	S-adenosyl-L-methionine-dependent methyltransferases superfamily protein	#N/A	0	1	1	0	0	0
Chr01:35456500|35457178	exon	Phvul.001G127700	AT1G74670.1	83.333	Lotus_japonicus_Lj1g3v4205480.1	65.972	Medicago_truncatula_Medtr7g090590.1	69.444	Gibberellin-regulated family protein	#N/A	0	0	0	0	0	1
Chr01:35475915|35477024	exon	Phvul.001G127800	AT3G57170.1	51.197	Lotus_japonicus_Lj1g3v4205490.1	77.437	Medicago_truncatula_Medtr7g090600.1	74.652	N-acetylglucosaminyl transferase component family protein / Gpi1 family protein	#N/A	0	0	0	0	0	1
Chr01:3549072|3550568	exon	Phvul.001G092700	AT2G26300.2	85.677	Lotus_japonicus_Lj5g3v0433470.1	95.052	Medicago_truncatula_Medtr1g015750.3	93.622	G protein alpha subunit 1	GmG¦Á	0	0	1	0	0	1
Chr01:3549072|3552235	exon	Phvul.001G092700	AT2G26300.2	85.677	Lotus_japonicus_Lj5g3v0433470.1	95.052	Medicago_truncatula_Medtr1g015750.3	93.622	G protein alpha subunit 1	GmG¦Á	0	1	0	0	0	1
Chr01:35500151|35500499	exon	Phvul.001G127900	AT2G41430.4	70	Lotus_japonicus_Lj1g3v4215510.1	70.339	Medicago_truncatula_Medtr7g090630.1	77.451	dehydration-induced protein (ERD15)	#N/A	1	1	1	1	1	1
Chr01:3587390|3589955	exon	Phvul.001G038000	AT4G33200.2	81.081	Lotus_japonicus_Lj0g3v0173369.1	88.824	Medicago_truncatula_Medtr1g015620.1	87.826	myosin	#N/A	0	0	1	0	0	1
Chr01:3604836|3651097	intergenic_region	#N/A	#N/A	#N/A	#N/A	#N/A	#N/A	#N/A	#N/A	#N/A	0	0	1	0	0	0
Chr01:36088189|36090964	exon	Phvul.001G129400	0	#N/A	#N/A	#N/A	#N/A	#N/A	#N/A	#N/A	0	1	0	0	0	0
Chr01:36136551|36137115	exon	Phvul.001G130000	AT3G10330.1	91.667	Lotus_japonicus_Lj3g3v0095850.1	94.551	Medicago_truncatula_Medtr7g091230.1	92.652	Cyclin-like family protein	#N/A	0	0	0	1	0	1
Chr01:36178316|36180547	intergenic_region	#N/A	#N/A	#N/A	#N/A	#N/A	#N/A	#N/A	#N/A	#N/A	0	1	0	0	0	0
Chr01:36377467|36379785	exon	Phvul.001G131150	AT2G41700.1	70.563	Lotus_japonicus_Lj1g3v4241080.1	86.688	Medicago_truncatula_Medtr7g091380.1	86.282	ATP-binding cassette A1	#N/A	0	1	0	0	0	0
Chr01:36377467|36383402	exon	Phvul.001G131150	AT2G41700.1	70.563	Lotus_japonicus_Lj1g3v4241080.1	86.688	Medicago_truncatula_Medtr7g091380.1	86.282	ATP-binding cassette A1	#N/A	0	0	1	0	0	0
Chr01:36377467|36387540	exon	Phvul.001G131150	AT2G41700.1	70.563	Lotus_japonicus_Lj1g3v4241080.1	86.688	Medicago_truncatula_Medtr7g091380.1	86.282	ATP-binding cassette A1	#N/A	0	0	1	0	0	1
Chr01:36380722|36392703	exon	Phvul.001G131150	AT2G41700.1	70.563	Lotus_japonicus_Lj1g3v4241080.1	86.688	Medicago_truncatula_Medtr7g091380.1	86.282	ATP-binding cassette A1	#N/A	0	0	1	0	0	0
Chr01:36382487|36383402	exon	Phvul.001G131150	AT2G41700.1	70.563	Lotus_japonicus_Lj1g3v4241080.1	86.688	Medicago_truncatula_Medtr7g091380.1	86.282	ATP-binding cassette A1	#N/A	1	1	1	1	1	1
Chr01:36395643|36397114	exon	Phvul.001G131150	AT2G41700.1	70.563	Lotus_japonicus_Lj1g3v4241080.1	86.688	Medicago_truncatula_Medtr7g091380.1	86.282	ATP-binding cassette A1	#N/A	1	1	1	1	1	1
Chr01:36395643|36405597	exon	Phvul.001G131150	AT2G41700.1	70.563	Lotus_japonicus_Lj1g3v4241080.1	86.688	Medicago_truncatula_Medtr7g091380.1	86.282	ATP-binding cassette A1	#N/A	0	1	1	1	0	1
Chr01:36396753|36397114	exon	Phvul.001G131150	AT2G41700.1	70.563	Lotus_japonicus_Lj1g3v4241080.1	86.688	Medicago_truncatula_Medtr7g091380.1	86.282	ATP-binding cassette A1	#N/A	0	1	1	0	1	1
Chr01:36405511|36420989	exon	Phvul.001G131150	AT2G41700.1	70.563	Lotus_japonicus_Lj1g3v4241080.1	86.688	Medicago_truncatula_Medtr7g091380.1	86.282	ATP-binding cassette A1	#N/A	1	1	1	0	0	0
Chr01:36414562|36430572	exon	Phvul.001G131150	AT2G41700.1	70.563	Lotus_japonicus_Lj1g3v4241080.1	86.688	Medicago_truncatula_Medtr7g091380.1	86.282	ATP-binding cassette A1	#N/A	0	1	1	0	1	1
Chr01:36417778|36420989	exon	Phvul.001G131150	AT2G41700.1	70.563	Lotus_japonicus_Lj1g3v4241080.1	86.688	Medicago_truncatula_Medtr7g091380.1	86.282	ATP-binding cassette A1	#N/A	1	1	1	1	1	1
Chr01:36417778|36430572	exon	Phvul.001G131150	AT2G41700.1	70.563	Lotus_japonicus_Lj1g3v4241080.1	86.688	Medicago_truncatula_Medtr7g091380.1	86.282	ATP-binding cassette A1	#N/A	1	1	1	1	1	1
Chr01:36420606|36420989	exon	Phvul.001G131150	AT2G41700.1	70.563	Lotus_japonicus_Lj1g3v4241080.1	86.688	Medicago_truncatula_Medtr7g091380.1	86.282	ATP-binding cassette A1	#N/A	1	1	1	1	1	1
Chr01:36429957|36430572	exon	Phvul.001G131150	AT2G41700.1	70.563	Lotus_japonicus_Lj1g3v4241080.1	86.688	Medicago_truncatula_Medtr7g091380.1	86.282	ATP-binding cassette A1	#N/A	0	1	1	0	0	1
Chr01:36432317|36433270	exon	Phvul.001G131150	AT2G41700.1	70.563	Lotus_japonicus_Lj1g3v4241080.1	86.688	Medicago_truncatula_Medtr7g091380.1	86.282	ATP-binding cassette A1	#N/A	0	0	1	0	0	1
Chr01:36432317|36437868	exon	Phvul.001G131150	AT2G41700.1	70.563	Lotus_japonicus_Lj1g3v4241080.1	86.688	Medicago_truncatula_Medtr7g091380.1	86.282	ATP-binding cassette A1	#N/A	0	0	1	0	1	0
Chr01:36432883|36437868	exon	Phvul.001G131150	AT2G41700.1	70.563	Lotus_japonicus_Lj1g3v4241080.1	86.688	Medicago_truncatula_Medtr7g091380.1	86.282	ATP-binding cassette A1	#N/A	0	0	1	0	0	0
Chr01:3650133|3651097	exon	Phvul.001G043001	AT4G33200.3	57.935	Lotus_japonicus_Lj0g3v0173369.1	88.824	Medicago_truncatula_Medtr1g015620.1	87.826	myosin	#N/A	0	0	0	0	0	1
Chr01:36591208|36591549	exon	Phvul.001G131700	AT2G41740.2	70.333	Lotus_japonicus_Lj1g3v4241150.1	89.606	Medicago_truncatula_Medtr7g091460.1	84.693	villin 2	#N/A	0	1	1	0	1	0
Chr01:36627090|36628134	intron	Phvul.001G131900	AT2G41750.1	54.878	0	#N/A	#N/A	#N/A	DTW domain-containing protein	#N/A	0	0	0	0	0	1
Chr01:36640004|36640610	intron	Phvul.001G132100	AT4G35910.1	59.519	Lotus_japonicus_Lj1g3v4251230.2	83.188	Medicago_truncatula_Medtr7g091500.1	81.223	Adenine nucleotide alpha hydrolases-like superfamily protein	#N/A	1	0	1	1	1	1
Chr01:3686259|3687281	exon	Phvul.001G045300	AT1G72770.3	55.53	Lotus_japonicus_Lj1g3v1787570.1	70.197	Medicago_truncatula_Medtr1g015110.2	74.729	HYPERSENSITIVE TO ABA1	#N/A	0	0	1	0	0	0
Chr01:36977329|36978691	exon	Phvul.001G133200	AT2G41790.1	71.22	Lotus_japonicus_Lj0g3v0331639.1	85.477	Medicago_truncatula_Medtr7g091590.1	83.837	Insulinase (Peptidase family M16) family protein	#N/A	1	1	1	1	1	1
Chr01:36977329|36986241	exon	Phvul.001G133200	AT2G41790.1	71.22	Lotus_japonicus_Lj0g3v0331639.1	85.477	Medicago_truncatula_Medtr7g091590.1	83.837	Insulinase (Peptidase family M16) family protein	#N/A	0	0	0	0	0	1
Chr01:36983422|36986241	exon	Phvul.001G133200	AT2G41790.1	71.22	Lotus_japonicus_Lj0g3v0331639.1	85.477	Medicago_truncatula_Medtr7g091590.1	83.837	Insulinase (Peptidase family M16) family protein	#N/A	1	1	1	0	0	1
Chr01:36992231|36992813	exon	Phvul.001G133200	AT2G41790.1	71.22	Lotus_japonicus_Lj0g3v0331639.1	85.477	Medicago_truncatula_Medtr7g091590.1	83.837	Insulinase (Peptidase family M16) family protein	#N/A	0	0	1	0	0	0
Chr01:36992231|36996638	exon	Phvul.001G133200	AT2G41790.1	71.22	Lotus_japonicus_Lj0g3v0331639.1	85.477	Medicago_truncatula_Medtr7g091590.1	83.837	Insulinase (Peptidase family M16) family protein	#N/A	0	1	1	0	1	1
Chr01:370086|370542	intron	Phvul.001G005500	AT1G20080.5	73.557	Lotus_japonicus_Lj5g3v0239180.1	86.617	Medicago_truncatula_Medtr1g025550.1	80.855	Calcium-dependent lipid-binding (CaLB domain) family protein	MtSYT1/MtSYT2; MtSYT2/MtSYT3	0	1	1	0	1	0
Chr01:370086|370575	intron	Phvul.001G005500	AT1G20080.5	73.557	Lotus_japonicus_Lj5g3v0239180.1	86.617	Medicago_truncatula_Medtr1g025550.1	80.855	Calcium-dependent lipid-binding (CaLB domain) family protein	MtSYT1/MtSYT2; MtSYT2/MtSYT3	0	0	1	0	0	0
Chr01:37469835|37470994	exon	Phvul.001G135600	AT3G57550.3	63.333	Lotus_japonicus_Lj5g3v0890630.1	76.471	Medicago_truncatula_Medtr7g092020.1	84.872	guanylate kinase	#N/A	0	1	0	1	0	0
Chr01:37625305|37627568	exon	Phvul.001G136600	AT3G57650.1	72.165	Lotus_japonicus_Lj1g3v4288720.1	85.45	Medicago_truncatula_Medtr1g052685.1	81.654	lysophosphatidyl acyltransferase 2	#N/A	1	0	1	1	1	1
Chr01:37627491|37629493	exon	Phvul.001G136600	AT3G57650.1	72.165	Lotus_japonicus_Lj1g3v4288720.1	85.45	Medicago_truncatula_Medtr1g052685.1	81.654	lysophosphatidyl acyltransferase 2	#N/A	1	1	1	1	1	1
Chr01:37817380|37817799	exon	Phvul.001G137700	AT2G42320.1	61.121	Lotus_japonicus_Lj1g3v4289080.1	76.164	Medicago_truncatula_Medtr7g092460.4	79.972	nucleolar protein gar2-like protein	#N/A	0	1	0	0	0	0
Chr01:3796404|3798110	exon	Phvul.001G044600	AT2G26280.3	60.481	Lotus_japonicus_Lj5g3v0470290.1	81.852	Medicago_truncatula_Medtr1g014880.1	81.322	CTC-interacting domain 7	#N/A	0	0	1	0	0	1
Chr01:3796475|3796945	intron	Phvul.001G044600	AT2G26280.3	60.481	Lotus_japonicus_Lj5g3v0470290.1	81.852	Medicago_truncatula_Medtr1g014880.1	81.322	CTC-interacting domain 7	#N/A	0	0	1	0	0	1
Chr01:3797099|3797500	intron	Phvul.001G044600	AT2G26280.3	60.481	Lotus_japonicus_Lj5g3v0470290.1	81.852	Medicago_truncatula_Medtr1g014880.1	81.322	CTC-interacting domain 7	#N/A	0	1	0	0	0	0
Chr01:3797099|3797503	intron	Phvul.001G044600	AT2G26280.3	60.481	Lotus_japonicus_Lj5g3v0470290.1	81.852	Medicago_truncatula_Medtr1g014880.1	81.322	CTC-interacting domain 7	#N/A	1	1	1	0	0	1
Chr01:38174657|38176868	intron	Phvul.001G140100	AT5G06839.3	65.158	Lotus_japonicus_Lj1g3v4315340.2	84.41	Medicago_truncatula_Medtr7g092750.1	79.007	bZIP transcription factor family protein	#N/A	0	0	1	0	0	0
Chr01:38260597|38262255	exon	Phvul.001G140500	AT3G57890.1	73.636	Lotus_japonicus_Lj1g3v4316370.1	86.372	Medicago_truncatula_Medtr7g092810.1	83.883	Tubulin binding cofactor C domain-containing protein	#N/A	0	0	0	0	0	1
Chr01:38260597|38265006	exon	Phvul.001G140500	AT3G57890.1	73.636	Lotus_japonicus_Lj1g3v4316370.1	86.372	Medicago_truncatula_Medtr7g092810.1	83.883	Tubulin binding cofactor C domain-containing protein	#N/A	0	1	0	0	0	0
Chr01:38262151|38265006	exon	Phvul.001G140500	AT3G57890.1	73.636	Lotus_japonicus_Lj1g3v4316370.1	86.372	Medicago_truncatula_Medtr7g092810.1	83.883	Tubulin binding cofactor C domain-containing protein	#N/A	0	1	0	0	0	0
Chr01:38287991|38288573	intron	Phvul.001G140800	AT2G42210.2	67.296	Lotus_japonicus_Lj1g3v4316390.1	84.81	0	#N/A	Mitochondrial import inner membrane translocase subunit Tim17/Tim22/Tim23 family protein	#N/A	0	1	1	0	0	0
Chr01:38483596|38483973	intron	Phvul.001G141900	AT3G12130.1	53.311	Lotus_japonicus_Lj5g3v2300300.1	61.438	Medicago_truncatula_Medtr7g093130.1	78.878	KH domain-containing protein / zinc finger (CCCH type) family protein	#N/A	0	0	1	0	0	0
Chr01:38550161|38551744	exon	Phvul.001G142500	AT3G12110.1	96.817	Lotus_japonicus_Lj3g3v3200800.1	97.878	Medicago_truncatula_Medtr7g093260.1	98.674	actin-11	#N/A	0	0	0	0	0	1
Chr01:38571976|38572521	intron	Phvul.001G142700	AT2G42070.1	79.703	Lotus_japonicus_Lj1g3v4327730.1	76.103	Medicago_truncatula_Medtr7g093280.1	80.297	nudix hydrolase homolog 23	#N/A	0	0	1	0	0	0
Chr01:38766612|38767315	intron	Phvul.001G144000	AT5G06680.1	72.288	Lotus_japonicus_Lj1g3v4371160.1	81.371	Medicago_truncatula_Medtr7g093560.1	79.739	spindle pole body component 98	#N/A	0	1	0	0	0	0
Chr01:38874201|38878916	exon	Phvul.001G144600	AT3G12020.4	67.389	Lotus_japonicus_Lj1g3v1686650.3	85.69	Medicago_truncatula_Medtr1g018940.1	87.537	P-loop containing nucleoside triphosphate hydrolases superfamily protein	#N/A	0	1	0	1	0	1
Chr01:38881233|38881639	intron	Phvul.001G144600	AT3G12020.4	67.389	Lotus_japonicus_Lj1g3v1686650.3	85.69	Medicago_truncatula_Medtr1g018940.1	87.537	P-loop containing nucleoside triphosphate hydrolases superfamily protein	#N/A	0	0	0	0	1	0
Chr01:38897531|38898232	exon	Phvul.001G144700	AT3G12010.1	58.215	Lotus_japonicus_Lj0g3v0091309.1	82.273	Medicago_truncatula_Medtr7g093740.1	83.446	C18orf8	#N/A	0	1	0	0	0	1
Chr01:3894061|3898964	exon	Phvul.001G044100	AT3G43540.1	69.369	Lotus_japonicus_Lj5g3v0471340.2	81.373	Medicago_truncatula_Medtr1g014730.1	70.833	initiation factor 4F subunit (DUF1350)	#N/A	0	0	1	0	0	0
Chr01:3895524|3897698	intron	Phvul.001G044100	AT3G43540.1	69.369	Lotus_japonicus_Lj5g3v0471340.2	81.373	Medicago_truncatula_Medtr1g014730.1	70.833	initiation factor 4F subunit (DUF1350)	#N/A	0	0	0	0	0	1
Chr01:3927911|3930579	exon	Phvul.001G043700	AT2G24640.1	63.76	Lotus_japonicus_Lj5g3v0471500.1	69.903	Medicago_truncatula_Medtr1g014680.1	77.931	ubiquitin-specific protease 19	#N/A	0	0	1	0	0	0
Chr01:39525459|39526074	exon	Phvul.001G148200	AT4G02930.1	85.376	Lotus_japonicus_Lj1g3v4408630.1	90.444	Medicago_truncatula_Medtr7g094460.1	89.207	GTP binding Elongation factor Tu family protein	#N/A	0	0	0	0	0	1
Chr01:39535835|39536604	intron	Phvul.001G148400	AT3G06190.1	73.858	Lotus_japonicus_Lj0g3v0304119.1	90.511	Medicago_truncatula_Medtr7g094490.1	92.214	BTB-POZ and MATH domain 2	#N/A	1	1	1	0	1	1
Chr01:39660247|39661526	exon	Phvul.001G149600	AT3G09100.2	64.12	Lotus_japonicus_Lj1g3v4419670.2	84.272	Medicago_truncatula_Medtr7g094670.1	82.409	mRNA capping enzyme family protein	#N/A	0	0	0	0	0	1
Chr01:39661464|39665184	exon	Phvul.001G149600	AT3G09100.2	64.12	Lotus_japonicus_Lj1g3v4419670.2	84.272	Medicago_truncatula_Medtr7g094670.1	82.409	mRNA capping enzyme family protein	#N/A	0	1	1	1	1	1
Chr01:39661604|39665184	exon	Phvul.001G149600	AT3G09100.2	64.12	Lotus_japonicus_Lj1g3v4419670.2	84.272	Medicago_truncatula_Medtr7g094670.1	82.409	mRNA capping enzyme family protein	#N/A	1	1	1	1	1	1
Chr01:39662367|39665184	exon	Phvul.001G149600	AT3G09100.2	64.12	Lotus_japonicus_Lj1g3v4419670.2	84.272	Medicago_truncatula_Medtr7g094670.1	82.409	mRNA capping enzyme family protein	#N/A	0	1	1	1	1	0
Chr01:39807979|39809792	exon	Phvul.001G150500	AT2G31530.1	77.059	Lotus_japonicus_Lj1g3v4431080.1	84.588	Medicago_truncatula_Medtr7g094800.1	81.834	SecY protein transport family protein	#N/A	0	0	0	0	0	1
Chr01:3988304|3989718	exon	Phvul.001G043400	AT4G31750.3	91.901	Lotus_japonicus_Lj5g3v0473720.2	91.642	Medicago_truncatula_Medtr1g013400.1	88.131	HOPW1-1-interacting 2	#N/A	0	0	1	0	0	1
Chr01:3989344|3990577	exon	Phvul.001G043400	AT4G31750.3	91.901	Lotus_japonicus_Lj5g3v0473720.2	91.642	Medicago_truncatula_Medtr1g013400.1	88.131	HOPW1-1-interacting 2	#N/A	0	0	1	0	0	0
Chr01:39899720|39900927	exon	Phvul.001G151000	AT4G02800.1	54.441	Lotus_japonicus_Lj1g3v4433170.1	75.516	Medicago_truncatula_Medtr7g094870.1	69.435	GRIP/coiled-coil protein	#N/A	0	0	0	1	1	1
Chr01:3991220|3991482	exon	Phvul.001G043400	AT4G31750.3	91.901	Lotus_japonicus_Lj5g3v0473720.2	91.642	Medicago_truncatula_Medtr1g013400.1	88.131	HOPW1-1-interacting 2	#N/A	0	0	1	0	0	0
Chr01:399473|400523	intergenic_region	#N/A	#N/A	#N/A	#N/A	#N/A	#N/A	#N/A	#N/A	#N/A	0	1	0	0	0	1
Chr01:39953059|39953295	intron	Phvul.001G151200	AT4G02790.1	65.868	Lotus_japonicus_Lj1g3v4433190.1	81.383	Medicago_truncatula_Medtr7g094890.1	77.898	GTP-binding family protein	#N/A	0	0	0	0	1	1
Chr01:399644|401181	intergenic_region	#N/A	#N/A	#N/A	#N/A	#N/A	#N/A	#N/A	#N/A	#N/A	0	1	1	1	0	0
Chr01:40029728|40029976	exon	Phvul.001G151600	AT3G22380.1	30.973	Lotus_japonicus_Lj5g3v0976250.3	49.587	Medicago_truncatula_Medtr1g072160.1	48.083	time for coffee	#N/A	1	0	0	0	0	0
Chr01:40031847|40032227	exon	Phvul.001G151600	AT3G22380.1	30.973	Lotus_japonicus_Lj5g3v0976250.3	49.587	Medicago_truncatula_Medtr1g072160.1	48.083	time for coffee	#N/A	1	1	1	0	1	1
Chr01:40194710|40195756	exon	Phvul.001G152400	AT4G02760.2	42.494	Lotus_japonicus_Lj5g3v0977300.1	83.685	Medicago_truncatula_Medtr7g095030.1	80.709	RNI-like superfamily protein	#N/A	0	0	0	1	0	1
Chr01:40198570|40199554	exon	Phvul.001G152400	AT4G02760.2	42.494	Lotus_japonicus_Lj5g3v0977300.1	83.685	Medicago_truncatula_Medtr7g095030.1	80.709	RNI-like superfamily protein	#N/A	0	1	1	0	0	1
Chr01:40486048|40486910	intron	Phvul.001G154300	AT3G63280.4	57.716	Lotus_japonicus_Lj1g3v4446980.1	75.285	Medicago_truncatula_Medtr7g095450.1	74.392	NIMA-related kinase 4	#N/A	0	0	0	0	1	0
Chr01:40542263|40543934	intron	Phvul.001G154700	AT3G22830.1	51.715	Lotus_japonicus_Lj5g3v2045400.1	56.119	Medicago_truncatula_Medtr7g095680.1	74.064	heat shock transcription factor A6B	#N/A	0	1	1	0	0	1
Chr01:40661443|40661892	intron	Phvul.001G155500	AT3G63400.2	63.483	Lotus_japonicus_Lj1g3v1912840.1	83.495	Medicago_truncatula_Medtr1g011980.2	68.729	Cyclophilin-like peptidyl-prolyl cis-trans isomerase family protein	#N/A	0	1	0	0	1	0
Chr01:40663195|40666366	exon	Phvul.001G155500	AT3G63400.2	63.483	Lotus_japonicus_Lj1g3v1912840.1	83.495	Medicago_truncatula_Medtr1g011980.2	68.729	Cyclophilin-like peptidyl-prolyl cis-trans isomerase family protein	#N/A	0	0	0	0	1	0
Chr01:4066691|4067538	intron	Phvul.001G042600	AT4G31780.2	72.692	Lotus_japonicus_Lj0g3v0327859.1	89.231	Medicago_truncatula_Medtr8g027715.1	70.56	monogalactosyl diacylglycerol synthase 1	#N/A	0	1	1	1	0	1
Chr01:4068743|4069662	intron	Phvul.001G042600	AT4G31780.2	72.692	Lotus_japonicus_Lj0g3v0327859.1	89.231	Medicago_truncatula_Medtr8g027715.1	70.56	monogalactosyl diacylglycerol synthase 1	#N/A	0	0	1	0	0	0
Chr01:4069701|4070700	exon	Phvul.001G042600	AT4G31780.2	72.692	Lotus_japonicus_Lj0g3v0327859.1	89.231	Medicago_truncatula_Medtr8g027715.1	70.56	monogalactosyl diacylglycerol synthase 1	#N/A	0	0	0	0	0	1
Chr01:40721070|40721552	intron	Phvul.001G156000	AT3G54610.1	70.515	Lotus_japonicus_Lj1g3v4450300.1	90.203	Medicago_truncatula_Medtr7g096040.1	83.764	histone acetyltransferase of the GNAT family 1	#N/A	0	0	1	0	0	0
Chr01:40827933|40829380	exon	Phvul.001G156800	AT3G54650.1	56.11	Lotus_japonicus_Lj5g3v0977300.1	83.685	Medicago_truncatula_Medtr7g095030.1	80.709	RNI-like superfamily protein	#N/A	0	0	0	0	1	0
Chr01:40879877|40880331	intron	Phvul.001G157200	AT1G06780.1	48.331	Lotus_japonicus_Lj1g3v4451570.1	73.132	Medicago_truncatula_Medtr7g096160.1	70.031	galacturonosyltransferase 6	#N/A	0	1	0	0	0	0
Chr01:40993701|40995292	exon	Phvul.001G157800	AT3G04610.2	55.234	Lotus_japonicus_Lj1g3v4479240.1	74.164	Medicago_truncatula_Medtr1g070380.2	65.104	RNA-binding KH domain-containing protein	#N/A	0	1	0	0	0	1
Chr01:41175499|41176397	intron	Phvul.001G159000	AT3G58180.1	74.603	Lotus_japonicus_Lj5g3v0308860.1	87.283	Medicago_truncatula_Medtr1g018180.1	86.471	ARM repeat superfamily protein	#N/A	0	0	0	0	1	0
Chr01:41277485|41278856	exon	Phvul.001G159600	AT1G06150.2	42.556	Lotus_japonicus_Lj1g3v4483600.2	60.143	Medicago_truncatula_Medtr1g070180.1	61.456	basic helix loop helix (bHLH) DNA-binding superfamily protein	#N/A	1	0	1	0	0	1
Chr01:4135640|4136977	exon	Phvul.001G042300	AT5G25150.1	69.896	Lotus_japonicus_Lj1g3v1816550.1	77.844	Medicago_truncatula_Medtr3g106080.1	76.567	TBP-associated factor 5	#N/A	1	1	1	1	0	1
Chr01:41665146|41665686	intron	Phvul.001G162000	AT4G21150.1	63.504	Lotus_japonicus_Lj5g3v1096020.2	75.152	Medicago_truncatula_Medtr1g069780.1	78.293	ribophorin II (RPN2) family protein	#N/A	0	1	0	0	1	1
Chr01:41706258|41709317	exon	Phvul.001G162300	AT4G28540.1	74.843	Lotus_japonicus_Lj0g3v0321749.1	85.604	Medicago_truncatula_Medtr7g097160.1	89.201	casein kinase I-like 6	#N/A	0	0	0	0	0	1
Chr01:41707292|41709317	exon	Phvul.001G162300	AT4G28540.1	74.843	Lotus_japonicus_Lj0g3v0321749.1	85.604	Medicago_truncatula_Medtr7g097160.1	89.201	casein kinase I-like 6	#N/A	0	0	0	0	0	1
Chr01:41709766|41710599	exon	Phvul.001G162300	AT4G28540.1	74.843	Lotus_japonicus_Lj0g3v0321749.1	85.604	Medicago_truncatula_Medtr7g097160.1	89.201	casein kinase I-like 6	#N/A	0	0	0	0	0	1
Chr01:41730609|41731465	exon	Phvul.001G162700	AT5G44070.1	53.542	Lotus_japonicus_Lj5g3v1117270.1	54.545	Medicago_truncatula_Medtr7g097200.1	77.959	phytochelatin synthase 1 (PCS1)	#N/A	0	0	0	0	0	1
Chr01:41732881|41736143	exon	Phvul.001G162700	AT5G44070.1	53.542	Lotus_japonicus_Lj5g3v1117270.1	54.545	Medicago_truncatula_Medtr7g097200.1	77.959	phytochelatin synthase 1 (PCS1)	#N/A	0	1	1	0	0	1
Chr01:41761306|41761586	exon	Phvul.001G163000	AT4G28600.1	54.986	Lotus_japonicus_Lj1g3v4515690.1	73.297	Medicago_truncatula_Medtr7g097230.1	74.76	no pollen germination related 2	#N/A	0	1	0	0	0	0
Chr01:41761306|41762210	exon	Phvul.001G163000	AT4G28600.1	54.986	Lotus_japonicus_Lj1g3v4515690.1	73.297	Medicago_truncatula_Medtr7g097230.1	74.76	no pollen germination related 2	#N/A	0	0	1	0	0	1
Chr01:41768183|41768607	intron	Phvul.001G163100	AT3G07880.1	52.907	Lotus_japonicus_Lj1g3v4515700.1	81.624	Medicago_truncatula_Medtr7g097270.1	74.892	Immunoglobulin E-set superfamily protein	#N/A	0	0	1	0	0	0
Chr01:41777882|41779444	exon	Phvul.001G163200	AT1G04010.1	76.8	Lotus_japonicus_Lj1g3v4515720.1	87.994	Medicago_truncatula_Medtr7g098010.3	88.608	phospholipid sterol acyl transferase 1	#N/A	1	0	1	1	1	1
Chr01:41783075|41784934	exon	Phvul.001G163200	AT1G04010.1	76.8	Lotus_japonicus_Lj1g3v4515720.1	87.994	Medicago_truncatula_Medtr7g098010.3	88.608	phospholipid sterol acyl transferase 1	#N/A	0	1	0	0	0	0
Chr01:41805252|41805565	exon	Phvul.001G163300	AT1G04020.1	56.736	Lotus_japonicus_Lj0g3v0294399.1	66.519	Medicago_truncatula_Medtr7g098170.1	62.896	breast cancer associated RING 1	#N/A	0	0	0	0	1	0
Chr01:41806784|41807045	intron	Phvul.001G163300	AT1G04020.1	56.736	Lotus_japonicus_Lj0g3v0294399.1	66.519	Medicago_truncatula_Medtr7g098170.1	62.896	breast cancer associated RING 1	#N/A	0	1	0	0	0	0
Chr01:41807067|41808394	exon	Phvul.001G163300	AT1G04020.1	56.736	Lotus_japonicus_Lj0g3v0294399.1	66.519	Medicago_truncatula_Medtr7g098170.1	62.896	breast cancer associated RING 1	#N/A	0	0	0	0	0	1
Chr01:41863398|41864147	intron	Phvul.001G164300	AT5G43990.3	39.012	Lotus_japonicus_Lj1g3v4516130.1	65.903	Medicago_truncatula_Medtr7g098390.1	63.365	SET-domain containing protein lysine methyltransferase family protein	#N/A	0	0	1	0	0	0
Chr01:41888034|41889033	intergenic_region	#N/A	#N/A	#N/A	#N/A	#N/A	#N/A	#N/A	#N/A	#N/A	0	0	0	0	0	1
Chr01:41890940|41891841	intergenic_region	#N/A	#N/A	#N/A	#N/A	#N/A	#N/A	#N/A	#N/A	#N/A	0	0	1	0	0	0
Chr01:41904209|41904594	intron	Phvul.001G164600	AT5G43960.1	54.167	Lotus_japonicus_Lj1g3v4518310.1	75.439	Medicago_truncatula_Medtr7g098440.1	72.017	Nuclear transport factor 2 (NTF2) family protein with RNA binding (RRM-RBD-RNP motifs) domain-containing protein	#N/A	0	0	1	0	0	0
Chr01:41904622|41906894	exon	Phvul.001G164600	AT5G43960.1	54.167	Lotus_japonicus_Lj1g3v4518310.1	75.439	Medicago_truncatula_Medtr7g098440.1	72.017	Nuclear transport factor 2 (NTF2) family protein with RNA binding (RRM-RBD-RNP motifs) domain-containing protein	#N/A	0	1	0	0	0	0
Chr01:41916077|41916790	intron	Phvul.001G164800	AT2G20390.1	65.269	Lotus_japonicus_Lj1g3v4528350.2	81.356	Medicago_truncatula_Medtr7g098470.1	76.289	cytochrome oxidase complex assembly protein	#N/A	0	0	1	0	0	0
Chr01:42035342|42057265	intergenic_region	#N/A	#N/A	#N/A	#N/A	#N/A	#N/A	#N/A	#N/A	#N/A	0	0	1	0	1	0
Chr01:42037766|42171971	intergenic_region	#N/A	#N/A	#N/A	#N/A	#N/A	#N/A	#N/A	#N/A	#N/A	0	1	0	0	0	0
Chr01:42245336|42245567	exon	Phvul.001G167400	AT1G04140.1	56.107	Lotus_japonicus_Lj1g3v1733530.1	68.575	Medicago_truncatula_Medtr8g014080.1	62.132	Transducin family protein / WD-40 repeat family protein	#N/A	0	1	0	0	0	0
Chr01:42250215|42250780	exon	Phvul.001G167400	AT1G04140.1	56.107	Lotus_japonicus_Lj1g3v1733530.1	68.575	Medicago_truncatula_Medtr8g014080.1	62.132	Transducin family protein / WD-40 repeat family protein	#N/A	1	1	1	1	1	1
Chr01:42260668|42261598	intron	Phvul.001G167500	AT5G47320.1	70.13	Lotus_japonicus_Lj0g3v0318709.1	82.609	Medicago_truncatula_Medtr5g085270.1	79.487	ribosomal protein S19	#N/A	0	0	0	0	1	0
Chr01:42298985|42299619	intron	Phvul.001G167800	AT4G28706.3	65.449	Lotus_japonicus_Lj0g3v0221189.1	67.042	Medicago_truncatula_Medtr7g099270.1	81.793	pfkB-like carbohydrate kinase family protein	#N/A	0	1	0	0	0	0
Chr01:4230452|4231079	exon	Phvul.001G041800	AT4G31810.1	68.127	Lotus_japonicus_Lj5g3v0495890.1	83.911	Medicago_truncatula_Medtr1g014040.1	83.13	ATP-dependent caseinolytic (Clp) protease/crotonase family protein	#N/A	0	1	1	0	0	1
Chr01:4230452|4235412	exon	Phvul.001G041800	AT4G31810.1	68.127	Lotus_japonicus_Lj5g3v0495890.1	83.911	Medicago_truncatula_Medtr1g014040.1	83.13	ATP-dependent caseinolytic (Clp) protease/crotonase family protein	#N/A	0	0	0	1	0	0
Chr01:42312529|42314506	exon	Phvul.001G167900	AT5G43900.3	74.983	Lotus_japonicus_Lj0g3v0296779.1	72.414	Medicago_truncatula_Medtr7g099290.1	87.178	myosin 2	#N/A	0	0	0	1	0	0
Chr01:42312529|42315169	exon	Phvul.001G167900	AT5G43900.3	74.983	Lotus_japonicus_Lj0g3v0296779.1	72.414	Medicago_truncatula_Medtr7g099290.1	87.178	myosin 2	#N/A	0	1	0	0	0	0
Chr01:42313228|42314506	exon	Phvul.001G167900	AT5G43900.3	74.983	Lotus_japonicus_Lj0g3v0296779.1	72.414	Medicago_truncatula_Medtr7g099290.1	87.178	myosin 2	#N/A	0	0	0	0	1	0
Chr01:4233690|4235412	exon	Phvul.001G041800	AT4G31810.1	68.127	Lotus_japonicus_Lj5g3v0495890.1	83.911	Medicago_truncatula_Medtr1g014040.1	83.13	ATP-dependent caseinolytic (Clp) protease/crotonase family protein	#N/A	1	1	0	1	1	1
Chr01:4242526|4243633	intron	Phvul.001G041700	AT4G31820.1	56.78	Lotus_japonicus_Lj5g3v0496900.1	81.553	Medicago_truncatula_Medtr1g014070.1	82.039	Phototropic-responsive NPH3 family protein	#N/A	0	0	0	1	1	0
Chr01:42448187|42449179	intron	Phvul.001G168400	AT2G20190.1	74.654	Lotus_japonicus_Lj1g3v4538880.1	85.891	Medicago_truncatula_Medtr7g099480.1	86.818	CLIP-associated protein	#N/A	0	1	1	0	0	0
Chr01:42457325|42459524	exon	Phvul.001G168400	AT2G20190.1	74.654	Lotus_japonicus_Lj1g3v4538880.1	85.891	Medicago_truncatula_Medtr7g099480.1	86.818	CLIP-associated protein	#N/A	1	0	0	0	0	0
Chr01:42458110|42458758	exon	Phvul.001G168400	AT2G20190.1	74.654	Lotus_japonicus_Lj1g3v4538880.1	85.891	Medicago_truncatula_Medtr7g099480.1	86.818	CLIP-associated protein	#N/A	0	1	0	0	0	0
Chr01:42609951|42611222	exon	Phvul.001G169400	AT2G37550.2	59.557	Lotus_japonicus_Lj5g3v0612090.1	70.757	Medicago_truncatula_Medtr1g069000.1	71.545	ARF-GAP domain 7	#N/A	0	0	0	0	1	0
Chr01:42654024|42655928	exon	Phvul.001G169800	AT3G09470.2	62.937	Lotus_japonicus_Lj1g3v4551290.2	81.651	Medicago_truncatula_Medtr7g099890.1	79.596	Major facilitator superfamily protein	#N/A	0	1	1	0	0	1
Chr01:42654905|42655928	exon	Phvul.001G169800	AT3G09470.2	62.937	Lotus_japonicus_Lj1g3v4551290.2	81.651	Medicago_truncatula_Medtr7g099890.1	79.596	Major facilitator superfamily protein	#N/A	1	1	1	1	0	1
Chr01:42655058|42655928	exon	Phvul.001G169800	AT3G09470.2	62.937	Lotus_japonicus_Lj1g3v4551290.2	81.651	Medicago_truncatula_Medtr7g099890.1	79.596	Major facilitator superfamily protein	#N/A	0	0	0	0	1	1
Chr01:42659450|42660176	exon	Phvul.001G169900	AT4G11420.1	72.41	Lotus_japonicus_Lj1g3v4551350.1	88.658	Medicago_truncatula_Medtr7g099920.1	86.938	eukaryotic translation initiation factor 3A	#N/A	0	0	1	0	0	1
Chr01:42659683|42660176	exon	Phvul.001G169900	AT4G11420.1	72.41	Lotus_japonicus_Lj1g3v4551350.1	88.658	Medicago_truncatula_Medtr7g099920.1	86.938	eukaryotic translation initiation factor 3A	#N/A	0	1	1	0	1	1
Chr01:42660337|42663970	exon	Phvul.001G169900	AT4G11420.1	72.41	Lotus_japonicus_Lj1g3v4551350.1	88.658	Medicago_truncatula_Medtr7g099920.1	86.938	eukaryotic translation initiation factor 3A	#N/A	0	0	0	0	0	1
Chr01:42662041|42662868	exon	Phvul.001G169900	AT4G11420.1	72.41	Lotus_japonicus_Lj1g3v4551350.1	88.658	Medicago_truncatula_Medtr7g099920.1	86.938	eukaryotic translation initiation factor 3A	#N/A	1	1	1	0	0	0
Chr01:4266581|4267580	exon	Phvul.001G041600	AT5G25100.1	83.876	Lotus_japonicus_Lj1g3v1815320.2	90.282	Medicago_truncatula_Medtr1g014080.1	92.32	Endomembrane protein 70 protein family	#N/A	0	0	0	0	1	1
Chr01:42685520|42685856	intron	Phvul.001G170300	AT3G53620.1	88.442	Lotus_japonicus_Lj2g3v1734480.2	84.848	Medicago_truncatula_Medtr1g068810.10	73.333	pyrophosphorylase 4	#N/A	1	1	1	0	1	1
Chr01:42728505|42729318	exon	Phvul.001G170500	AT2G37440.3	59.509	Lotus_japonicus_Lj5g3v0614830.1	63.42	Medicago_truncatula_Medtr7g100070.1	63.327	DNAse I-like superfamily protein	#N/A	0	0	1	0	0	0
Chr01:42728885|42729318	exon	Phvul.001G170500	AT2G37440.3	59.509	Lotus_japonicus_Lj5g3v0614830.1	63.42	Medicago_truncatula_Medtr7g100070.1	63.327	DNAse I-like superfamily protein	#N/A	0	0	1	0	0	0
Chr01:42767904|42768679	exon	Phvul.001G170900	AT3G53580.1	68.785	Lotus_japonicus_Lj1g3v4565030.1	91.593	Medicago_truncatula_Medtr7g100345.1	84.53	diaminopimelate epimerase family protein	#N/A	0	0	0	0	0	1
Chr01:4290667|4291321	exon	Phvul.001G041200	AT4G31860.1	77.576	Lotus_japonicus_Lj0g3v0260429.1	75.49	Medicago_truncatula_Medtr1g022030.1	76.621	Protein phosphatase 2C family protein	#N/A	0	0	1	0	0	0
Chr01:4290970|4291321	exon	Phvul.001G041200	AT4G31860.1	77.576	Lotus_japonicus_Lj0g3v0260429.1	75.49	Medicago_truncatula_Medtr1g022030.1	76.621	Protein phosphatase 2C family protein	#N/A	0	0	1	1	0	1
Chr01:42935872|42939317	exon	Phvul.001G172300	AT1G07670.2	79.962	Lotus_japonicus_Lj1g3v4578600.1	90.1	Medicago_truncatula_Medtr7g100110.1	87.628	endomembrane-type CA-ATPase 4	#N/A	0	0	1	0	0	0
Chr01:42963332|42964433	exon	Phvul.001G172600	AT3G53500.2	59.582	Lotus_japonicus_Lj1g3v4578710.3	70.064	Medicago_truncatula_Medtr1g083400.1	48.101	RNA-binding (RRM/RBD/RNP motifs) family protein with retrovirus zinc finger-like domain-containing protein	#N/A	0	0	1	0	0	0
Chr01:42963468|42964066	intron	Phvul.001G172600	AT3G53500.2	59.582	Lotus_japonicus_Lj1g3v4578710.3	70.064	Medicago_truncatula_Medtr1g083400.1	48.101	RNA-binding (RRM/RBD/RNP motifs) family protein with retrovirus zinc finger-like domain-containing protein	#N/A	0	1	1	1	1	1
Chr01:42963468|42964083	intron	Phvul.001G172600	AT3G53500.2	59.582	Lotus_japonicus_Lj1g3v4578710.3	70.064	Medicago_truncatula_Medtr1g083400.1	48.101	RNA-binding (RRM/RBD/RNP motifs) family protein with retrovirus zinc finger-like domain-containing protein	#N/A	0	1	1	1	1	1
Chr01:42969615|42971837	exon	Phvul.001G172700	AT3G53500.2	59.582	Lotus_japonicus_Lj1g3v4578710.3	70.064	Medicago_truncatula_Medtr1g083400.1	48.101	RNA-binding (RRM/RBD/RNP motifs) family protein with retrovirus zinc finger-like domain-containing protein	#N/A	0	0	0	0	0	1
Chr01:42969740|42970592	intron	Phvul.001G172700	AT3G53500.2	59.582	Lotus_japonicus_Lj1g3v4578710.3	70.064	Medicago_truncatula_Medtr1g083400.1	48.101	RNA-binding (RRM/RBD/RNP motifs) family protein with retrovirus zinc finger-like domain-containing protein	#N/A	0	1	1	0	0	0
Chr01:42969740|42970609	intron	Phvul.001G172700	AT3G53500.2	59.582	Lotus_japonicus_Lj1g3v4578710.3	70.064	Medicago_truncatula_Medtr1g083400.1	48.101	RNA-binding (RRM/RBD/RNP motifs) family protein with retrovirus zinc finger-like domain-containing protein	#N/A	0	1	0	0	0	0
Chr01:43119965|43121606	exon	Phvul.001G174500	AT2G37050.1	71.725	Lotus_japonicus_Lj5g3v0616170.2	85.417	Medicago_truncatula_Medtr7g100630.1	85.304	Leucine-rich repeat protein kinase family protein	#N/A	1	0	0	0	0	0
Chr01:43119965|43122727	exon	Phvul.001G174500	AT2G37050.1	71.725	Lotus_japonicus_Lj5g3v0616170.2	85.417	Medicago_truncatula_Medtr7g100630.1	85.304	Leucine-rich repeat protein kinase family protein	#N/A	0	1	0	0	0	0
Chr01:43235597|43237216	intron	Phvul.001G175600	AT3G25940.1	56.034	Lotus_japonicus_Lj1g3v3384720.1	78.448	Medicago_truncatula_Medtr3g102420.1	80.87	TFIIB zinc-binding protein	#N/A	0	0	1	0	0	0
Chr01:43311988|43313200	exon	Phvul.001G176300	AT5G03160.1	72.648	Lotus_japonicus_Lj1g3v4579410.1	87.207	Medicago_truncatula_Medtr7g101070.1	85	DnaJ P58IPK-like protein	#N/A	1	0	0	0	0	0
Chr01:43333777|43334652	exon	Phvul.001G176500	AT3G53390.1	76.157	Lotus_japonicus_Lj1g3v4579450.1	83.832	Medicago_truncatula_Medtr7g101110.1	86.194	Transducin/WD40 repeat-like superfamily protein	#N/A	0	0	0	0	1	0
Chr01:43334363|43335115	exon	Phvul.001G176500	AT3G53390.1	76.157	Lotus_japonicus_Lj1g3v4579450.1	83.832	Medicago_truncatula_Medtr7g101110.1	86.194	Transducin/WD40 repeat-like superfamily protein	#N/A	0	0	1	0	0	0
Chr01:43479981|43480697	intron	Phvul.001G177700	AT2G37040.1	83.671	Lotus_japonicus_Lj3g3v0602630.1	88.531	Medicago_truncatula_Medtr1g064090.1	88.451	PHE ammonia lyase 1	#N/A	0	1	0	0	1	0
Chr01:43535624|43536434	exon	Phvul.001G178100	AT2G37035.1	53.642	Lotus_japonicus_Lj1g3v4590910.1	77.386	Medicago_truncatula_Medtr7g101730.1	60.643	transmembrane protein	#N/A	0	1	0	0	0	0
Chr01:43559554|43562703	exon	Phvul.001G178300	AT2G37020.1	75	Lotus_japonicus_Lj1g3v4590980.1	70.805	Medicago_truncatula_Medtr7g101760.2	73.63	Translin family protein	#N/A	0	1	1	0	0	1
Chr01:43580961|43581271	intron	Phvul.001G178500	AT5G03330.2	55.161	Lotus_japonicus_Lj5g3v0659450.1	82.111	Medicago_truncatula_Medtr1g063900.2	79.532	Cysteine proteinases superfamily protein	#N/A	0	1	0	0	0	0
Chr01:43667557|43668068	exon	Phvul.001G179100	AT5G03380.1	40.767	Lotus_japonicus_Lj5g3v0657000.1	58.989	Medicago_truncatula_Medtr7g101930.1	48.67	Heavy metal transport/detoxification superfamily protein	#N/A	0	0	0	0	0	1
Chr01:43689094|43691887	intergenic_region	#N/A	#N/A	#N/A	#N/A	#N/A	#N/A	#N/A	#N/A	#N/A	1	1	1	1	1	1
Chr01:43754419|43755623	exon	Phvul.001G179700	AT5G03430.1	71.937	Lotus_japonicus_Lj0g3v0206069.1	88.735	Medicago_truncatula_Medtr7g102180.1	85.714	phosphoadenosine phosphosulfate (PAPS) reductase family protein	#N/A	1	1	1	0	1	1
Chr01:43789889|43791782	exon	Phvul.001G180000	AT5G03450.1	48.872	Lotus_japonicus_Lj1g3v4579450.1	83.832	Medicago_truncatula_Medtr7g101110.1	86.194	Transducin/WD40 repeat-like superfamily protein	#N/A	0	0	0	0	0	1
Chr01:43790132|43791782	exon	Phvul.001G180000	AT5G03450.1	48.872	Lotus_japonicus_Lj1g3v4579450.1	83.832	Medicago_truncatula_Medtr7g101110.1	86.194	Transducin/WD40 repeat-like superfamily protein	#N/A	0	0	0	0	0	1
Chr01:43790260|43790632	intron	Phvul.001G180000	AT5G03450.1	48.872	Lotus_japonicus_Lj1g3v4579450.1	83.832	Medicago_truncatula_Medtr7g101110.1	86.194	Transducin/WD40 repeat-like superfamily protein	#N/A	0	0	0	0	0	1
Chr01:43790633|43791782	exon	Phvul.001G180000	AT5G03450.1	48.872	Lotus_japonicus_Lj1g3v4579450.1	83.832	Medicago_truncatula_Medtr7g101110.1	86.194	Transducin/WD40 repeat-like superfamily protein	#N/A	0	0	0	0	0	1
Chr01:43790906|43792321	exon	Phvul.001G180000	AT5G03450.1	48.872	Lotus_japonicus_Lj1g3v4579450.1	83.832	Medicago_truncatula_Medtr7g101110.1	86.194	Transducin/WD40 repeat-like superfamily protein	#N/A	0	0	0	0	0	1
Chr01:43808446|43809297	exon	Phvul.001G180200	AT2G36840.1	66.425	Lotus_japonicus_Lj1g3v4636600.1	81.553	Medicago_truncatula_Medtr1g014070.1	82.039	ACT-like superfamily protein	#N/A	0	0	0	1	0	0
Chr01:43921656|43923361	exon	Phvul.001G181300	AT5G03530.2	84.36	Lotus_japonicus_Lj1g3v4668130.1	91.304	Medicago_truncatula_Medtr7g103070.1	91.584	RAB GTPase homolog C2A	#N/A	0	1	0	0	1	0
Chr01:43921656|43923606	exon	Phvul.001G181300	AT5G03530.2	84.36	Lotus_japonicus_Lj1g3v4668130.1	91.304	Medicago_truncatula_Medtr7g103070.1	91.584	RAB GTPase homolog C2A	#N/A	0	0	0	1	0	0
Chr01:43934356|43936114	exon	Phvul.001G181400	AT3G09920.4	73.243	Lotus_japonicus_Lj5g3v0670630.1	81.423	Medicago_truncatula_Medtr1g062740.3	78.814	phosphatidyl inositol monophosphate 5 kinase	#N/A	0	0	0	0	0	1
Chr01:43978601|43989426	exon	Phvul.001G181800	AT2G36810.2	71.62	Lotus_japonicus_Lj5g3v0308860.1	87.283	Medicago_truncatula_Medtr1g018180.1	86.471	ARM repeat superfamily protein	#N/A	0	0	1	0	0	0
Chr01:43984034|43989426	exon	Phvul.001G181800	AT2G36810.2	71.62	Lotus_japonicus_Lj5g3v0308860.1	87.283	Medicago_truncatula_Medtr1g018180.1	86.471	ARM repeat superfamily protein	#N/A	0	0	1	0	0	0
Chr01:43988224|43995240	exon	Phvul.001G181800	AT2G36810.2	71.62	Lotus_japonicus_Lj5g3v0308860.1	87.283	Medicago_truncatula_Medtr1g018180.1	86.471	ARM repeat superfamily protein	#N/A	0	0	0	0	1	0
Chr01:43993828|43995240	exon	Phvul.001G181800	AT2G36810.2	71.62	Lotus_japonicus_Lj5g3v0308860.1	87.283	Medicago_truncatula_Medtr1g018180.1	86.471	ARM repeat superfamily protein	#N/A	1	1	1	1	1	1
Chr01:43993828|43995244	intron	Phvul.001G181800	AT2G36810.2	71.62	Lotus_japonicus_Lj5g3v0308860.1	87.283	Medicago_truncatula_Medtr1g018180.1	86.471	ARM repeat superfamily protein	#N/A	1	1	1	1	1	1
Chr01:43993828|44000758	exon	Phvul.001G181800	AT2G36810.2	71.62	Lotus_japonicus_Lj5g3v0308860.1	87.283	Medicago_truncatula_Medtr1g018180.1	86.471	ARM repeat superfamily protein	#N/A	1	1	1	1	1	1
Chr01:43993828|44009079	exon	Phvul.001G181800	AT2G36810.2	71.62	Lotus_japonicus_Lj5g3v0308860.1	87.283	Medicago_truncatula_Medtr1g018180.1	86.471	ARM repeat superfamily protein	#N/A	0	1	1	0	0	1
Chr01:43993828|44018405	exon	Phvul.001G181800	AT2G36810.2	71.62	Lotus_japonicus_Lj5g3v0308860.1	87.283	Medicago_truncatula_Medtr1g018180.1	86.471	ARM repeat superfamily protein	#N/A	0	0	1	0	0	0
Chr01:43993828|44026392	exon	Phvul.001G181800	AT2G36810.2	71.62	Lotus_japonicus_Lj5g3v0308860.1	87.283	Medicago_truncatula_Medtr1g018180.1	86.471	ARM repeat superfamily protein	#N/A	0	0	1	0	0	0
Chr01:44006765|44009079	exon	Phvul.001G181800	AT2G36810.2	71.62	Lotus_japonicus_Lj5g3v0308860.1	87.283	Medicago_truncatula_Medtr1g018180.1	86.471	ARM repeat superfamily protein	#N/A	0	1	0	0	0	1
Chr01:44029828|44030918	intron	Phvul.001G181800	AT2G36810.2	71.62	Lotus_japonicus_Lj5g3v0308860.1	87.283	Medicago_truncatula_Medtr1g018180.1	86.471	ARM repeat superfamily protein	#N/A	0	0	1	0	1	0
Chr01:44202696|44203215	exon	Phvul.001G184000	AT1G03910.1	75.722	Lotus_japonicus_Lj1g3v4691710.1	88.851	Medicago_truncatula_Medtr7g102700.1	90.252	cactus-binding carboxy-terminal%2C cactin	#N/A	1	1	1	0	1	1
Chr01:44261581|44262275	exon	Phvul.001G184700	AT2G36620.1	84.076	Lotus_japonicus_Lj4g3v2883310.1	93.333	Medicago_truncatula_Medtr7g103320.3	93.289	ribosomal protein L24	#N/A	0	0	0	0	0	1
Chr01:44380950|44381253	exon	Phvul.001G185900	AT5G12100.1	46.649	Lotus_japonicus_Lj1g3v4694400.1	71.964	Medicago_truncatula_Medtr7g103600.1	63.097	pentatricopeptide (PPR) repeat-containing protein	#N/A	0	0	0	1	0	0
Chr01:44385241|44398895	intergenic_region	#N/A	#N/A	#N/A	#N/A	#N/A	#N/A	#N/A	#N/A	#N/A	0	0	0	0	1	0
Chr01:44415975|44417673	exon	Phvul.001G186300	AT5G03740.1	56.322	Lotus_japonicus_Lj1g3v4695470.1	66.561	Medicago_truncatula_Medtr2g084815.2	42.492	histone deacetylase 2C	#N/A	0	0	0	1	0	1
Chr01:44416132|44416770	intron	Phvul.001G186300	AT5G03740.1	56.322	Lotus_japonicus_Lj1g3v4695470.1	66.561	Medicago_truncatula_Medtr2g084815.2	42.492	histone deacetylase 2C	#N/A	0	0	0	0	0	1
Chr01:44416771|44417047	exon	Phvul.001G186300	AT5G03740.1	56.322	Lotus_japonicus_Lj1g3v4695470.1	66.561	Medicago_truncatula_Medtr2g084815.2	42.492	histone deacetylase 2C	#N/A	0	0	1	0	0	0
Chr01:44416771|44417673	exon	Phvul.001G186300	AT5G03740.1	56.322	Lotus_japonicus_Lj1g3v4695470.1	66.561	Medicago_truncatula_Medtr2g084815.2	42.492	histone deacetylase 2C	#N/A	0	1	1	1	0	1
Chr01:44472537|44472872	exon	Phvul.001G186600	AT5G03730.2	63.294	Lotus_japonicus_Lj5g3v0401650.1	87.96	Medicago_truncatula_Medtr1g016300.1	71.835	Protein kinase superfamily protein	#N/A	1	1	1	1	1	1
Chr01:44472537|44475900	exon	Phvul.001G186600	AT5G03730.2	63.294	Lotus_japonicus_Lj5g3v0401650.1	87.96	Medicago_truncatula_Medtr1g016300.1	71.835	Protein kinase superfamily protein	#N/A	0	0	0	0	0	1
Chr01:44474477|44477720	exon	Phvul.001G186600	AT5G03730.2	63.294	Lotus_japonicus_Lj5g3v0401650.1	87.96	Medicago_truncatula_Medtr1g016300.1	71.835	Protein kinase superfamily protein	#N/A	0	0	0	0	0	1
Chr01:44555288|44556073	intron	Phvul.001G187000	AT5G03680.1	45.588	Lotus_japonicus_Lj1g3v4697600.1	76.809	Medicago_truncatula_Medtr1g060990.1	60.471	Duplicated homeodomain-like superfamily protein	#N/A	1	1	0	0	1	0
Chr01:44664948|44666202	exon	Phvul.001G187600	AT5G03650.1	75.428	Lotus_japonicus_Lj1g3v4699750.1	89.831	Medicago_truncatula_Medtr7g104080.1	83.217	starch branching enzyme 2.2	#N/A	0	0	0	1	0	0
Chr01:44676417|44686324	exon	Phvul.001G187600	AT5G03650.1	75.428	Lotus_japonicus_Lj1g3v4699750.1	89.831	Medicago_truncatula_Medtr7g104080.1	83.217	starch branching enzyme 2.2	#N/A	0	0	0	1	0	0
Chr01:44753650|44755658	exon	Phvul.001G188100	AT2G36350.1	50.886	Lotus_japonicus_Lj5g3v0401650.1	87.96	Medicago_truncatula_Medtr1g016300.1	71.835	Protein kinase superfamily protein	#N/A	0	0	0	0	0	1
Chr01:44770772|44772434	exon	Phvul.001G188300	AT1G19490.1	35.493	Lotus_japonicus_Lj1g3v4083180.1	77.559	Medicago_truncatula_Medtr7g088890.1	66.752	Basic-leucine zipper (bZIP) transcription factor family protein	#N/A	0	0	0	0	0	1
Chr01:44801479|44801982	intron	Phvul.001G188600	AT5G03610.1	55.874	Lotus_japonicus_Lj0g3v0286499.1	78.654	Medicago_truncatula_Medtr1g017170.1	72.594	GDSL-like Lipase/Acylhydrolase superfamily protein	#N/A	0	0	0	0	1	0
Chr01:44809474|44810482	exon	Phvul.001G188700	AT2G36310.1	75.758	Lotus_japonicus_Lj1g3v3930430.1	81.22	Medicago_truncatula_Medtr7g084560.2	81.311	DEAD/DEAH box helicase	#N/A	0	0	0	1	0	0
Chr01:45025141|45028524	exon	Phvul.001G191500	AT2G36200.1	69.871	Lotus_japonicus_Lj1g3v1686650.3	85.69	Medicago_truncatula_Medtr1g018940.1	87.537	P-loop containing nucleoside triphosphate hydrolases superfamily protein	#N/A	0	1	0	0	0	0
Chr01:45025481|45026333	exon	Phvul.001G191500	AT2G36200.1	69.871	Lotus_japonicus_Lj1g3v1686650.3	85.69	Medicago_truncatula_Medtr1g018940.1	87.537	P-loop containing nucleoside triphosphate hydrolases superfamily protein	#N/A	0	1	0	0	0	0
Chr01:45025788|45026333	exon	Phvul.001G191500	AT2G36200.1	69.871	Lotus_japonicus_Lj1g3v1686650.3	85.69	Medicago_truncatula_Medtr1g018940.1	87.537	P-loop containing nucleoside triphosphate hydrolases superfamily protein	#N/A	0	0	0	0	1	0
Chr01:45025788|45026861	exon	Phvul.001G191500	AT2G36200.1	69.871	Lotus_japonicus_Lj1g3v1686650.3	85.69	Medicago_truncatula_Medtr1g018940.1	87.537	P-loop containing nucleoside triphosphate hydrolases superfamily protein	#N/A	0	0	0	0	1	0
Chr01:45025788|45027145	exon	Phvul.001G191500	AT2G36200.1	69.871	Lotus_japonicus_Lj1g3v1686650.3	85.69	Medicago_truncatula_Medtr1g018940.1	87.537	P-loop containing nucleoside triphosphate hydrolases superfamily protein	#N/A	0	0	0	0	1	0
Chr01:45025788|45027316	exon	Phvul.001G191500	AT2G36200.1	69.871	Lotus_japonicus_Lj1g3v1686650.3	85.69	Medicago_truncatula_Medtr1g018940.1	87.537	P-loop containing nucleoside triphosphate hydrolases superfamily protein	#N/A	0	0	0	0	1	0
Chr01:45025788|45027624	exon	Phvul.001G191500	AT2G36200.1	69.871	Lotus_japonicus_Lj1g3v1686650.3	85.69	Medicago_truncatula_Medtr1g018940.1	87.537	P-loop containing nucleoside triphosphate hydrolases superfamily protein	#N/A	0	0	0	0	0	1
Chr01:45114227|45116173	exon	Phvul.001G192300	AT3G11540.1	81.119	Lotus_japonicus_Lj0g3v0328729.1	66.113	Medicago_truncatula_Medtr6g069480.4	68.742	Tetratricopeptide repeat (TPR)-like superfamily protein	#N/A	0	0	1	0	1	0
Chr01:45114227|45120471	exon	Phvul.001G192300	AT3G11540.1	81.119	Lotus_japonicus_Lj0g3v0328729.1	66.113	Medicago_truncatula_Medtr6g069480.4	68.742	Tetratricopeptide repeat (TPR)-like superfamily protein	#N/A	0	0	0	0	0	1
Chr01:4511630|4513053	exon	Phvul.001G039100	AT5G19530.1	72.404	Lotus_japonicus_Lj5g3v0104730.1	78.904	Medicago_truncatula_Medtr1g022255.1	76.243	S-adenosyl-L-methionine-dependent methyltransferases superfamily protein	#N/A	0	0	0	0	0	1
Chr01:45118381|45120471	exon	Phvul.001G192300	AT3G11540.1	81.119	Lotus_japonicus_Lj0g3v0328729.1	66.113	Medicago_truncatula_Medtr6g069480.4	68.742	Tetratricopeptide repeat (TPR)-like superfamily protein	#N/A	1	1	1	1	0	1
Chr01:45118381|45123781	exon	Phvul.001G192300	AT3G11540.1	81.119	Lotus_japonicus_Lj0g3v0328729.1	66.113	Medicago_truncatula_Medtr6g069480.4	68.742	Tetratricopeptide repeat (TPR)-like superfamily protein	#N/A	0	0	0	0	0	1
Chr01:45118381|45127793	exon	Phvul.001G192300	AT3G11540.1	81.119	Lotus_japonicus_Lj0g3v0328729.1	66.113	Medicago_truncatula_Medtr6g069480.4	68.742	Tetratricopeptide repeat (TPR)-like superfamily protein	#N/A	0	1	1	0	0	1
Chr01:45120273|45127793	exon	Phvul.001G192300	AT3G11540.1	81.119	Lotus_japonicus_Lj0g3v0328729.1	66.113	Medicago_truncatula_Medtr6g069480.4	68.742	Tetratricopeptide repeat (TPR)-like superfamily protein	#N/A	0	0	0	0	0	1
Chr01:45123587|45125477	exon	Phvul.001G192300	AT3G11540.1	81.119	Lotus_japonicus_Lj0g3v0328729.1	66.113	Medicago_truncatula_Medtr6g069480.4	68.742	Tetratricopeptide repeat (TPR)-like superfamily protein	#N/A	1	1	1	0	1	1
Chr01:45123587|45127793	exon	Phvul.001G192300	AT3G11540.1	81.119	Lotus_japonicus_Lj0g3v0328729.1	66.113	Medicago_truncatula_Medtr6g069480.4	68.742	Tetratricopeptide repeat (TPR)-like superfamily protein	#N/A	1	1	1	1	1	1
Chr01:45123591|45127793	exon	Phvul.001G192300	AT3G11540.1	81.119	Lotus_japonicus_Lj0g3v0328729.1	66.113	Medicago_truncatula_Medtr6g069480.4	68.742	Tetratricopeptide repeat (TPR)-like superfamily protein	#N/A	1	1	1	0	0	1
Chr01:45124805|45127793	intron	Phvul.001G192300	AT3G11540.1	81.119	Lotus_japonicus_Lj0g3v0328729.1	66.113	Medicago_truncatula_Medtr6g069480.4	68.742	Tetratricopeptide repeat (TPR)-like superfamily protein	#N/A	0	0	1	0	0	1
Chr01:45124808|45125477	exon	Phvul.001G192300	AT3G11540.1	81.119	Lotus_japonicus_Lj0g3v0328729.1	66.113	Medicago_truncatula_Medtr6g069480.4	68.742	Tetratricopeptide repeat (TPR)-like superfamily protein	#N/A	0	1	1	0	1	1
Chr01:45124808|45127793	exon	Phvul.001G192300	AT3G11540.1	81.119	Lotus_japonicus_Lj0g3v0328729.1	66.113	Medicago_truncatula_Medtr6g069480.4	68.742	Tetratricopeptide repeat (TPR)-like superfamily protein	#N/A	1	1	1	1	1	1
Chr01:45178281|45178782	exon	Phvul.001G193000	AT5G06240.1	66.061	Lotus_japonicus_Lj0g3v0159929.1	84.211	Medicago_truncatula_Medtr7g105350.1	77.64	embryo defective 2735	#N/A	1	1	1	1	1	1
Chr01:45324269|45326535	exon	Phvul.001G194040	AT3G11620.2	63.518	Lotus_japonicus_Lj5g3v0405070.2	80.287	Medicago_truncatula_Medtr1g016050.1	78.136	alpha/beta-Hydrolases superfamily protein	#N/A	1	0	1	0	0	1
Chr01:45327793|45328322	intron	Phvul.001G194040	AT3G11620.2	63.518	Lotus_japonicus_Lj5g3v0405070.2	80.287	Medicago_truncatula_Medtr1g016050.1	78.136	alpha/beta-Hydrolases superfamily protein	#N/A	0	1	1	0	0	1
Chr01:45362383|45364000	exon	Phvul.001G194400	AT5G06300.1	84.112	Lotus_japonicus_Lj1g3v1787440.1	82.87	Medicago_truncatula_Medtr1g015830.1	85.185	Putative lysine decarboxylase family protein	#N/A	0	0	0	0	0	1
Chr01:45522772|45523115	exon	Phvul.001G195800	AT2G35940.3	51.081	Lotus_japonicus_Lj1g3v4752480.1	79.799	Medicago_truncatula_Medtr7g106320.1	73.919	BEL1-like homeodomain 1	#N/A	0	0	0	0	0	1
Chr01:4553203|4554810	intron	Phvul.001G039000	AT2G26350.1	67.352	Lotus_japonicus_Lj5g3v0434820.1	82.94	Medicago_truncatula_Medtr1g015390.1	85.823	peroxin 10	#N/A	0	0	1	0	0	0
Chr01:45578720|45580509	exon	Phvul.001G196200	AT5G16280.1	56.371	Lotus_japonicus_Lj0g3v0328729.1	66.113	Medicago_truncatula_Medtr6g069480.4	68.742	Tetratricopeptide repeat (TPR)-like superfamily protein	#N/A	0	0	0	0	0	1
Chr01:45622645|45623145	exon	Phvul.001G196800	AT5G06510.2	42.188	Lotus_japonicus_Lj1g3v4752710.1	78.049	Medicago_truncatula_Medtr7g085290.1	75.938	nuclear factor Y%2C subunit A10	MtNF-YA1	0	0	0	1	0	0
Chr01:45662638|45663230	exon	Phvul.001G197200	AT5G22030.1	51.186	Lotus_japonicus_Lj5g3v0845630.1	70.714	Medicago_truncatula_Medtr7g106570.1	72.434	ubiquitin-specific protease 8	#N/A	0	0	0	0	0	1
Chr01:45681841|45683035	exon	Phvul.001G197400	AT5G06440.3	50.689	Lotus_japonicus_Lj1g3v4752940.1	57.676	Medicago_truncatula_Medtr7g106640.1	51.515	polyketide cyclase/dehydrase/lipid transport superfamily protein	#N/A	0	1	1	0	0	0
Chr01:45728246|45729070	intron	Phvul.001G198000	AT5G22000.3	52.825	Lotus_japonicus_Lj1g3v4753150.2	63.441	Medicago_truncatula_Medtr2g087820.2	52.381	RING-H2 group F2A	#N/A	0	1	1	0	0	0
Chr01:45730736|45731303	intron	Phvul.001G198000	AT5G22000.3	52.825	Lotus_japonicus_Lj1g3v4753150.2	63.441	Medicago_truncatula_Medtr2g087820.2	52.381	RING-H2 group F2A	#N/A	0	0	1	0	0	0
Chr01:45776471|45778471	exon	Phvul.001G198500	AT3G54750.1	44.663	Lotus_japonicus_Lj1g3v4753230.1	69.231	Medicago_truncatula_Medtr7g106900.1	66.132	downstream neighbor of Son	#N/A	0	0	0	1	0	0
Chr01:45778114|45781976	exon	Phvul.001G198500	AT3G54750.1	44.663	Lotus_japonicus_Lj1g3v4753230.1	69.231	Medicago_truncatula_Medtr7g106900.1	66.132	downstream neighbor of Son	#N/A	0	0	0	1	0	0
Chr01:45835797|45836438	exon	Phvul.001G199300	AT3G11900.2	62.651	Lotus_japonicus_Lj1g3v4763580.1	82.222	Medicago_truncatula_Medtr7g107090.1	85.995	aromatic and neutral transporter 1	#N/A	1	1	0	0	0	1
Chr01:45849515|45851066	intergenic_region	#N/A	#N/A	#N/A	#N/A	#N/A	#N/A	#N/A	#N/A	#N/A	0	1	0	0	0	0
Chr01:45869434|45872739	exon	Phvul.001G199900	AT3G58460.1	69.118	Lotus_japonicus_Lj1g3v4763790.1	85.956	Medicago_truncatula_Medtr7g107390.1	81.446	RHOMBOID-like protein 15	#N/A	0	0	0	0	0	1
Chr01:45879383|45880124	intron	Phvul.001G200000	AT3G56150.2	67.474	Lotus_japonicus_Lj1g3v4763830.2	86.547	Medicago_truncatula_Medtr2g005610.1	79.153	eukaryotic translation initiation factor 3C	#N/A	0	0	0	0	0	1
Chr01:45925019|45925313	intron	Phvul.001G200300	AT3G58500.1	94.249	Lotus_japonicus_Lj1g3v4763900.1	96.417	Medicago_truncatula_Medtr7g107310.1	95.527	protein phosphatase 2A-4	#N/A	0	0	0	0	1	1
Chr01:45971272|45971585	intron	Phvul.001G200900	AT1G09590.1	85.366	Lotus_japonicus_Lj1g3v4764180.1	96.341	Medicago_truncatula_Medtr7g107420.1	95.122	Translation protein SH3-like family protein	#N/A	1	1	1	1	1	1
Chr01:45991936|45994586	exon	Phvul.001G201200	AT2G47980.1	61.922	Lotus_japonicus_Lj1g3v4764190.1	79.359	Medicago_truncatula_Medtr7g107440.1	74.522	sister-chromatid cohesion protein 3	#N/A	0	0	0	0	0	1
Chr01:45992512|45993979	exon	Phvul.001G201200	AT2G47980.1	61.922	Lotus_japonicus_Lj1g3v4764190.1	79.359	Medicago_truncatula_Medtr7g107440.1	74.522	sister-chromatid cohesion protein 3	#N/A	1	1	1	1	1	1
Chr01:45995008|45995394	exon	Phvul.001G201200	AT2G47980.1	61.922	Lotus_japonicus_Lj1g3v4764190.1	79.359	Medicago_truncatula_Medtr7g107440.1	74.522	sister-chromatid cohesion protein 3	#N/A	0	0	0	1	0	0
Chr01:46031105|46031438	exon	Phvul.001G201600	AT4G03110.1	68.706	Lotus_japonicus_Lj1g3v4764260.1	90.647	Medicago_truncatula_Medtr7g107580.2	88.046	RNA-binding protein-defense related 1	#N/A	0	0	1	0	0	0
Chr01:46031105|46031770	exon	Phvul.001G201600	AT4G03110.1	68.706	Lotus_japonicus_Lj1g3v4764260.1	90.647	Medicago_truncatula_Medtr7g107580.2	88.046	RNA-binding protein-defense related 1	#N/A	0	1	1	0	1	0
Chr01:46031105|46033165	exon	Phvul.001G201600	AT4G03110.1	68.706	Lotus_japonicus_Lj1g3v4764260.1	90.647	Medicago_truncatula_Medtr7g107580.2	88.046	RNA-binding protein-defense related 1	#N/A	0	0	0	0	0	1
Chr01:46047614|46047937	intron	Phvul.001G201800	AT4G03140.1	69.288	Lotus_japonicus_Lj1g3v4764500.1	79.667	Medicago_truncatula_Medtr1g012370.3	80.101	NAD(P)-binding Rossmann-fold superfamily protein	#N/A	0	0	1	0	1	0
Chr01:46142824|46144280	exon	Phvul.001G202600	AT3G62980.1	78.596	Lotus_japonicus_Lj1g3v4764980.1	89.691	Medicago_truncatula_Medtr1g088950.1	85.813	F-box/RNI-like superfamily protein	#N/A	0	0	0	0	1	0
Chr01:46166391|46168433	exon	Phvul.001G203000	AT2G47890.1	44.54	Lotus_japonicus_Lj1g3v4765140.1	75.143	Medicago_truncatula_Medtr7g108150.1	71.111	B-box type zinc finger protein with CCT domain-containing protein	#N/A	0	0	1	0	0	0
Chr01:46216055|46216430	intron	Phvul.001G203800	AT1G03010.1	69.111	Lotus_japonicus_Lj5g3v0496900.1	81.553	Medicago_truncatula_Medtr1g014070.1	82.039	Phototropic-responsive NPH3 family protein	#N/A	0	0	0	0	1	0
Chr01:46233739|46234228	exon	Phvul.001G204000	AT4G03200.1	72.015	Lotus_japonicus_Lj1g3v4916350.2	86.533	Medicago_truncatula_Medtr7g108310.1	85.283	catalytics	#N/A	0	0	1	0	0	0
Chr01:46234600|46235243	exon	Phvul.001G204000	AT4G03200.1	72.015	Lotus_japonicus_Lj1g3v4916350.2	86.533	Medicago_truncatula_Medtr7g108310.1	85.283	catalytics	#N/A	0	0	0	0	0	1
Chr01:46240399|46241551	exon	Phvul.001G204100	AT3G16780.1	85.646	Lotus_japonicus_Lj1g3v4865390.1	92.453	Medicago_truncatula_Medtr7g108955.1	90.233	Ribosomal protein L19e family protein	#N/A	0	1	0	0	0	0
Chr01:46249434|46250414	exon	Phvul.001G204300	AT3G16780.1	85.646	Lotus_japonicus_Lj1g3v4865390.1	92.453	Medicago_truncatula_Medtr7g108955.1	90.233	Ribosomal protein L19e family protein	#N/A	0	1	1	1	1	1
Chr01:46253614|46255046	exon	Phvul.001G204400	AT1G03000.1	61.789	Lotus_japonicus_Lj1g3v4916320.1	70.727	Medicago_truncatula_Medtr7g089290.2	76.545	peroxin 6	#N/A	0	0	0	0	0	1
Chr01:46254409|46255284	exon	Phvul.001G204400	AT1G03000.1	61.789	Lotus_japonicus_Lj1g3v4916320.1	70.727	Medicago_truncatula_Medtr7g089290.2	76.545	peroxin 6	#N/A	0	0	1	0	0	0
Chr01:46270835|46273584	intergenic_region	#N/A	#N/A	#N/A	#N/A	#N/A	#N/A	#N/A	#N/A	#N/A	0	0	1	0	0	0
Chr01:46284180|46284727	exon	Phvul.001G204600	AT4G02560.2	56.739	Lotus_japonicus_Lj1g3v4915280.1	70.328	Medicago_truncatula_Medtr7g108390.1	66.442	Homeodomain-like superfamily protein	#N/A	0	1	0	0	0	0
Chr01:46284180|46285562	exon	Phvul.001G204600	AT4G02560.2	56.739	Lotus_japonicus_Lj1g3v4915280.1	70.328	Medicago_truncatula_Medtr7g108390.1	66.442	Homeodomain-like superfamily protein	#N/A	1	0	0	0	0	0
Chr01:46342425|46346114	exon	Phvul.001G205600	AT1G02910.1	75.822	Lotus_japonicus_Lj1g3v4899070.1	78.821	Medicago_truncatula_Medtr7g108590.1	85.779	tetratricopeptide repeat (TPR)-containing protein	#N/A	0	0	0	0	1	0
Chr01:46367751|46368102	intron	Phvul.001G206100	AT1G02880.3	68.217	Lotus_japonicus_Lj1g3v4899030.2	79.104	Medicago_truncatula_Medtr7g108680.1	85.385	thiamin pyrophosphokinase1	#N/A	0	0	1	0	0	0
Chr01:46373209|46374357	exon	Phvul.001G206200	AT5G27720.1	76.761	Lotus_japonicus_Lj5g3v1631030.1	95.556	Medicago_truncatula_Medtr8g058537.1	84.459	Small nuclear ribonucleoprotein family protein	#N/A	0	0	0	1	0	0
Chr01:46501609|46503359	exon	Phvul.001G207700	AT4G02400.1	52.179	Lotus_japonicus_Lj1g3v4885850.1	73.526	Medicago_truncatula_Medtr7g108730.1	64.679	U3 ribonucleoprotein (Utp) family protein	#N/A	0	0	0	1	1	0
Chr01:46537660|46538436	intron	Phvul.001G208300	AT4G02340.1	70.032	Lotus_japonicus_Lj5g3v0405070.2	80.287	Medicago_truncatula_Medtr1g016050.1	78.136	alpha/beta-Hydrolases superfamily protein	#N/A	0	0	0	1	0	0
Chr01:46732707|46733815	exon	Phvul.001G210700	AT4G02210.1	47.262	Lotus_japonicus_Lj5g3v0175600.2	81.145	Medicago_truncatula_Medtr1g024830.1	82.724	Myb/SANT-like DNA-binding domain protein	#N/A	0	1	0	0	0	0
Chr01:46738598|46739057	exon	Phvul.001G210800	AT3G05700.1	37.333	Lotus_japonicus_Lj1g3v4863140.1	68.584	Medicago_truncatula_Medtr7g109145.1	58.065	Drought-responsive family protein	#N/A	0	0	1	0	0	0
Chr01:46758151|46758955	exon	Phvul.001G211000	AT1G02730.1	76.975	Lotus_japonicus_Lj1g3v4863120.1	85.521	Medicago_truncatula_Medtr7g109200.1	84.962	cellulose synthase-like D5	#N/A	0	0	0	0	0	1
Chr01:46879680|46881685	exon	Phvul.001G212500	AT4G02070.1	60.57	Lotus_japonicus_Lj1g3v4862840.1	81.802	Medicago_truncatula_Medtr7g109470.1	76.157	MUTS homolog 6	#N/A	0	0	1	0	0	0
Chr01:46882307|46884806	exon	Phvul.001G212500	AT4G02070.1	60.57	Lotus_japonicus_Lj1g3v4862840.1	81.802	Medicago_truncatula_Medtr7g109470.1	76.157	MUTS homolog 6	#N/A	0	1	0	0	0	0
Chr01:46883368|46884806	exon	Phvul.001G212500	AT4G02070.1	60.57	Lotus_japonicus_Lj1g3v4862840.1	81.802	Medicago_truncatula_Medtr7g109470.1	76.157	MUTS homolog 6	#N/A	0	1	1	1	1	1
Chr01:46883737|46884508	exon	Phvul.001G212500	AT4G02070.1	60.57	Lotus_japonicus_Lj1g3v4862840.1	81.802	Medicago_truncatula_Medtr7g109470.1	76.157	MUTS homolog 6	#N/A	0	0	0	0	0	1
Chr01:46991922|46992683	exon	Phvul.001G213800	AT2G47350.1	42.564	Lotus_japonicus_Lj1g3v4849460.1	81.356	Medicago_truncatula_Medtr7g098470.1	76.289	HIT zinc finger and PAPA-1-like domain-containing protein	#N/A	0	0	1	0	0	1
Chr01:47001639|47002388	intron	Phvul.001G214000	AT4G02010.1	66.901	Lotus_japonicus_Lj5g3v0401650.1	87.96	Medicago_truncatula_Medtr1g016300.1	71.835	Protein kinase superfamily protein	#N/A	1	1	1	0	1	1
Chr01:47018429|47019297	exon	Phvul.001G214200	AT3G62360.2	62.982	Lotus_japonicus_Lj1g3v4848430.1	84.962	Medicago_truncatula_Medtr7g109730.1	83.612	Carbohydrate-binding-like fold	#N/A	0	0	1	0	0	1
Chr01:47019128|47021838	exon	Phvul.001G214200	AT3G62360.2	62.982	Lotus_japonicus_Lj1g3v4848430.1	84.962	Medicago_truncatula_Medtr7g109730.1	83.612	Carbohydrate-binding-like fold	#N/A	0	0	1	0	0	1
Chr01:47026780|47028822	exon	Phvul.001G214200	AT3G62360.2	62.982	Lotus_japonicus_Lj1g3v4848430.1	84.962	Medicago_truncatula_Medtr7g109730.1	83.612	Carbohydrate-binding-like fold	#N/A	0	1	0	0	0	0
Chr01:47084150|47086165	exon	Phvul.001G214600	AT3G62330.1	57.054	Lotus_japonicus_Lj1g3v4835190.1	88.506	Medicago_truncatula_Medtr4g050330.1	32.432	Zinc knuckle (CCHC-type) family protein	#N/A	0	0	1	0	0	1
Chr01:47086638|47087591	exon	Phvul.001G214600	AT3G62330.1	57.054	Lotus_japonicus_Lj1g3v4835190.1	88.506	Medicago_truncatula_Medtr4g050330.1	32.432	Zinc knuckle (CCHC-type) family protein	#N/A	0	0	1	1	1	1
Chr01:47092665|47094851	exon	Phvul.001G214700	AT3G62310.1	88.705	Lotus_japonicus_Lj5g3v1575200.2	91.713	Medicago_truncatula_Medtr1g086640.1	93.646	RNA helicase family protein	#N/A	1	0	0	0	0	0
Chr01:47093750|47094028	intron	Phvul.001G214700	AT3G62310.1	88.705	Lotus_japonicus_Lj5g3v1575200.2	91.713	Medicago_truncatula_Medtr1g086640.1	93.646	RNA helicase family protein	#N/A	0	0	1	0	1	0
Chr01:47100528|47102349	exon	Phvul.001G214900	AT2G47210.3	69.401	Lotus_japonicus_Lj3g3v1603840.1	74.888	Medicago_truncatula_Medtr7g109870.3	82.774	myb-like transcription factor family protein	#N/A	0	0	1	0	0	1
Chr01:47198057|47199122	exon	Phvul.001G215700	AT3G62270.1	82.59	Lotus_japonicus_Lj1g3v4831760.2	93.874	Medicago_truncatula_Medtr7g110000.1	89.088	HCO3- transporter family	#N/A	0	0	0	0	0	1
Chr01:47260037|47260977	exon	Phvul.001G216400	AT3G62240.1	51.448	Lotus_japonicus_Lj5g3v0122170.2	82.11	Medicago_truncatula_Medtr3g112230.3	75.339	RING/U-box superfamily protein	#N/A	0	0	0	0	0	1
Chr01:47265060|47265525	exon	Phvul.001G216500	AT4G01860.1	51.095	Lotus_japonicus_Lj1g3v1733530.1	68.575	Medicago_truncatula_Medtr8g014080.1	62.132	Transducin family protein / WD-40 repeat family protein	#N/A	0	1	0	0	0	0
Chr01:47272904|47273464	exon	Phvul.001G216500	AT4G01860.1	51.095	Lotus_japonicus_Lj1g3v1733530.1	68.575	Medicago_truncatula_Medtr8g014080.1	62.132	Transducin family protein / WD-40 repeat family protein	#N/A	0	0	1	0	1	1
Chr01:47439840|47440988	intron	Phvul.001G218900	AT3G62080.1	55.46	Lotus_japonicus_Lj1g3v4830120.1	75.406	Medicago_truncatula_Medtr7g110820.1	74.524	SNF7 family protein	#N/A	0	0	1	0	0	1
Chr01:47488290|47489533	exon	Phvul.001G219300	AT3G62040.1	63.333	Lotus_japonicus_Lj5g3v0890630.1	76.471	Medicago_truncatula_Medtr7g092020.1	84.872	guanylate kinase	#N/A	0	0	0	0	0	1
Chr01:47488290|47489729	exon	Phvul.001G219300	AT3G62040.1	63.333	Lotus_japonicus_Lj5g3v0890630.1	76.471	Medicago_truncatula_Medtr7g092020.1	84.872	guanylate kinase	#N/A	0	1	0	0	0	0
Chr01:47491066|47491364	intron	Phvul.001G219400	AT3G62030.3	65.399	Lotus_japonicus_Lj1g3v4820020.1	77.011	Medicago_truncatula_Medtr7g110980.1	75.479	rotamase CYP 4	#N/A	0	0	1	0	0	0
Chr01:47551656|47556095	exon	Phvul.001G220000	AT3G62010.1	78.008	Lotus_japonicus_Lj0g3v0165519.1	86.045	Medicago_truncatula_Medtr7g111030.1	87.161	metal ion-binding protein	#N/A	0	1	1	0	0	1
Chr01:47555645|47556095	exon	Phvul.001G220000	AT3G62010.1	78.008	Lotus_japonicus_Lj0g3v0165519.1	86.045	Medicago_truncatula_Medtr7g111030.1	87.161	metal ion-binding protein	#N/A	0	0	1	0	0	1
Chr01:47607576|47608366	intron	Phvul.001G220600	AT3G05940.1	74.762	Lotus_japonicus_Lj0g3v0325969.2	88.018	Medicago_truncatula_Medtr3g090180.1	81.385	organic solute transporter ostalpha protein (DUF300)	#N/A	0	1	0	0	0	0
Chr01:47744537|47746225	exon	Phvul.001G222000	AT5G26610.3	61.842	Lotus_japonicus_Lj1g3v4807560.1	86.184	Medicago_truncatula_Medtr7g111520.1	80.392	D111/G-patch domain-containing protein	#N/A	0	0	1	0	0	1
Chr01:47744537|47747123	exon	Phvul.001G222000	AT5G26610.3	61.842	Lotus_japonicus_Lj1g3v4807560.1	86.184	Medicago_truncatula_Medtr7g111520.1	80.392	D111/G-patch domain-containing protein	#N/A	0	0	0	0	0	1
Chr01:47750771|47751463	exon	Phvul.001G222100	AT1G11910.1	59.259	Lotus_japonicus_Lj1g3v4807400.1	84.813	Medicago_truncatula_Medtr7g111530.3	82.677	aspartic proteinase A1	#N/A	0	0	1	0	0	0
Chr01:47751295|47751463	exon	Phvul.001G222100	AT1G11910.1	59.259	Lotus_japonicus_Lj1g3v4807400.1	84.813	Medicago_truncatula_Medtr7g111530.3	82.677	aspartic proteinase A1	#N/A	0	1	0	0	0	0
Chr01:47752515|47753188	intron	Phvul.001G222100	AT1G11910.1	59.259	Lotus_japonicus_Lj1g3v4807400.1	84.813	Medicago_truncatula_Medtr7g111530.3	82.677	aspartic proteinase A1	#N/A	1	1	0	0	0	0
Chr01:47788335|47789028	exon	Phvul.001G222700	AT1G56720.2	75.319	Lotus_japonicus_Lj5g3v0401650.1	87.96	Medicago_truncatula_Medtr1g016300.1	71.835	Protein kinase superfamily protein	#N/A	0	0	0	0	0	1
Chr01:47788335|47790413	exon	Phvul.001G222700	AT1G56720.2	75.319	Lotus_japonicus_Lj5g3v0401650.1	87.96	Medicago_truncatula_Medtr1g016300.1	71.835	Protein kinase superfamily protein	#N/A	0	0	0	0	0	1
Chr01:47811350|47815580	exon	Phvul.001G223000	AT3G07100.1	62.677	Lotus_japonicus_Lj1g3v4804040.1	78.659	Medicago_truncatula_Medtr7g111710.2	82.672	Sec23/Sec24 protein transport family protein	#N/A	0	0	0	0	0	1
Chr01:47841257|47842823	exon	Phvul.001G223300	AT1G09420.1	64.115	Lotus_japonicus_Lj1g3v4790930.1	79.321	Medicago_truncatula_Medtr7g111760.1	79.483	glucose-6-phosphate dehydrogenase 4	#N/A	0	0	0	0	1	0
Chr01:47883555|47883918	exon	Phvul.001G223900	AT1G09330.1	83.799	Lotus_japonicus_Lj5g3v1530090.1	87.432	Medicago_truncatula_Medtr1g084620.1	89.071	golgi apparatus membrane protein-like protein ECHIDNA protein	#N/A	0	0	0	0	0	1
Chr01:47890661|47891277	exon	Phvul.001G224000	AT1G56590.1	80.918	Lotus_japonicus_Lj1g3v4790740.1	91.566	Medicago_truncatula_Medtr7g111870.3	89.157	Clathrin adaptor complexes medium subunit family protein	#N/A	1	0	1	0	0	0
Chr01:47909648|47910151	intron	Phvul.001G224500	AT1G09270.2	50.281	Lotus_japonicus_Lj6g3v1525950.1	50.197	Medicago_truncatula_Medtr1g083810.2	50.988	importin alpha isoform 4	#N/A	0	0	0	0	1	1
Chr01:47943768|47944173	intron	Phvul.001G224700	AT1G56500.1	72.283	Lotus_japonicus_Lj0g3v0295639.1	78.041	Medicago_truncatula_Medtr1g007320.1	78.596	haloacid dehalogenase-like hydrolase family protein	#N/A	0	1	1	0	1	0
Chr01:48005872|48006586	exon	Phvul.001G225200	AT1G56350.1	76.359	Lotus_japonicus_Lj1g3v4789600.1	81.837	Medicago_truncatula_Medtr7g112100.1	79.958	Peptide chain release factor 2	#N/A	0	1	1	1	1	1
Chr01:48006208|48006586	intron	Phvul.001G225200	AT1G56350.1	76.359	Lotus_japonicus_Lj1g3v4789600.1	81.837	Medicago_truncatula_Medtr7g112100.1	79.958	Peptide chain release factor 2	#N/A	0	0	0	0	0	1
Chr01:48015073|48015600	intron	Phvul.001G225400	AT4G02080.1	93.264	Lotus_japonicus_Lj2g3v2015200.1	95.855	Medicago_truncatula_Medtr7g112090.1	94.819	secretion-associated RAS super family 2	#N/A	0	0	0	0	1	0
Chr01:48020188|48022099	exon	Phvul.001G225500	AT3G05760.1	74	Lotus_japonicus_Lj1g3v4789540.1	91.584	Medicago_truncatula_Medtr7g112060.1	90.594	C2H2 and C2HC zinc fingers superfamily protein	#N/A	1	0	0	0	0	0
Chr01:48096780|48100621	exon	Phvul.001G226400	AT4G16143.2	79.104	Lotus_japonicus_Lj5g3v1513590.1	86.704	Medicago_truncatula_Medtr7g112350.3	87.782	importin alpha isoform 2	#N/A	0	1	0	0	0	0
Chr01:48113185|48114304	intron	Phvul.001G226600	AT5G26940.2	48.077	Lotus_japonicus_Lj0g3v0277869.1	77.295	Medicago_truncatula_Medtr1g029410.1	77.102	Polynucleotidyl transferase%2C ribonuclease H-like superfamily protein	#N/A	0	1	1	0	1	1
Chr01:48145538|48146192	exon	Phvul.001G227000	AT5G27030.1	74.447	Lotus_japonicus_Lj0g3v0060309.1	78.919	Medicago_truncatula_Medtr7g112460.1	86.926	TOPLESS-related 3	#N/A	0	0	1	0	0	0
Chr01:48156423|48157386	intron	Phvul.001G227100	AT5G27930.1	72.238	Lotus_japonicus_Lj0g3v0260429.1	75.49	Medicago_truncatula_Medtr1g022030.1	76.621	Protein phosphatase 2C family protein	#N/A	0	0	1	0	0	0
Chr01:48187017|48188594	exon	Phvul.001G227600	AT3G51270.4	67.238	Lotus_japonicus_Lj1g3v0438940.1	82.063	Medicago_truncatula_Medtr4g094615.1	80.435	protein serine/threonine kinase	#N/A	0	0	0	1	0	0
Chr01:48279101|48283004	exon	Phvul.001G228700	AT3G52640.1	61.458	Lotus_japonicus_Lj6g3v0409420.1	81.379	Medicago_truncatula_Medtr3g065110.1	79.429	Zn-dependent exopeptidases superfamily protein	#N/A	0	0	0	0	0	1
Chr01:48330714|48334776	exon	Phvul.001G229300	AT5G37590.1	55.714	Lotus_japonicus_Lj0g3v0328729.1	66.113	Medicago_truncatula_Medtr6g069480.4	68.742	Tetratricopeptide repeat (TPR)-like superfamily protein	#N/A	0	0	0	0	0	1
Chr01:48332623|48338514	exon	Phvul.001G229300	AT5G37590.1	55.714	Lotus_japonicus_Lj0g3v0328729.1	66.113	Medicago_truncatula_Medtr6g069480.4	68.742	Tetratricopeptide repeat (TPR)-like superfamily protein	#N/A	0	0	0	0	1	0
Chr01:48441786|48444937	exon	Phvul.001G230200	AT5G37720.2	57.983	Lotus_japonicus_Lj6g3v0423730.2	81.457	Medicago_truncatula_Medtr3g065490.1	70.724	ALWAYS EARLY 4	#N/A	1	1	1	1	1	1
Chr01:48444240|48444937	exon	Phvul.001G230200	AT5G37720.2	57.983	Lotus_japonicus_Lj6g3v0423730.2	81.457	Medicago_truncatula_Medtr3g065490.1	70.724	ALWAYS EARLY 4	#N/A	1	1	1	1	1	1
Chr01:48446100|48446687	intron	Phvul.001G230200	AT5G37720.2	57.983	Lotus_japonicus_Lj6g3v0423730.2	81.457	Medicago_truncatula_Medtr3g065490.1	70.724	ALWAYS EARLY 4	#N/A	1	0	0	0	0	0
Chr01:48575113|48576894	exon	Phvul.001G231700	AT3G03380.1	75.899	Lotus_japonicus_Lj6g3v0436140.1	89.614	Medicago_truncatula_Medtr3g067690.1	87.23	DegP protease 7	#N/A	0	0	0	0	0	1
Chr01:48575442|48576621	intron	Phvul.001G231700	AT3G03380.1	75.899	Lotus_japonicus_Lj6g3v0436140.1	89.614	Medicago_truncatula_Medtr3g067690.1	87.23	DegP protease 7	#N/A	0	0	0	0	0	1
Chr01:48586063|48586296	intron	Phvul.001G232000	AT2G43980.1	55.081	Lotus_japonicus_Lj4g3v1882000.1	75.546	Medicago_truncatula_Medtr3g067725.1	74.847	inositol 1%2C3%2C4-trisphosphate 5/6-kinase 4	#N/A	1	0	0	0	0	0
Chr01:48602784|48603472	intron	Phvul.001G232200	AT5G37850.4	84.039	Lotus_japonicus_Lj0g3v0221189.1	67.042	Medicago_truncatula_Medtr7g099270.1	81.793	pfkB-like carbohydrate kinase family protein	#N/A	0	0	1	0	0	0
Chr01:48613389|48613966	exon	Phvul.001G232300	AT1G07570.5	64.362	Lotus_japonicus_Lj5g3v0401650.1	87.96	Medicago_truncatula_Medtr1g016300.1	71.835	Protein kinase superfamily protein	#N/A	0	0	1	0	0	0
Chr01:48619627|48621089	exon	Phvul.001G232400	AT3G48670.2	53.639	Lotus_japonicus_Lj0g3v0241289.2	78.125	Medicago_truncatula_Medtr3g067815.2	75.466	XH/XS domain-containing protein	#N/A	0	0	1	0	0	0
Chr01:48620618|48621674	exon	Phvul.001G232400	AT3G48670.2	53.639	Lotus_japonicus_Lj0g3v0241289.2	78.125	Medicago_truncatula_Medtr3g067815.2	75.466	XH/XS domain-containing protein	#N/A	0	0	0	1	0	0
Chr01:4862598|4863067	intron	Phvul.001G046700	AT5G25170.1	69.73	Lotus_japonicus_Lj1g3v1821130.1	73.894	Medicago_truncatula_Medtr1g013110.1	76.498	PPPDE putative thiol peptidase family protein	#N/A	0	0	0	0	1	1
Chr01:48761570|48762923	exon	Phvul.001G233400	AT3G55520.1	76.437	Lotus_japonicus_Lj0g3v0110919.1	87.013	Medicago_truncatula_Medtr5g080300.1	89.08	FKBP-like peptidyl-prolyl cis-trans isomerase family protein	#N/A	0	0	0	0	1	1
Chr01:48872546|48873476	intergenic_region	#N/A	#N/A	#N/A	#N/A	#N/A	#N/A	#N/A	#N/A	#N/A	1	0	1	1	0	1
Chr01:48912105|48912521	exon	Phvul.001G235800	AT5G06060.1	65.116	Lotus_japonicus_Lj1g3v4764500.1	79.667	Medicago_truncatula_Medtr1g012370.3	80.101	NAD(P)-binding Rossmann-fold superfamily protein	#N/A	0	1	0	0	0	0
Chr01:489175|489714	intron	Phvul.001G007300	AT5G42560.1	51.775	Lotus_japonicus_Lj5g3v1807030.1	64.438	Medicago_truncatula_Medtr1g024930.1	69.006	Abscisic acid-responsive (TB2/DP1%2C HVA22) family protein	#N/A	0	0	1	0	0	0
Chr01:48955250|48957243	exon	Phvul.001G236300	AT2G39750.1	67.438	Lotus_japonicus_Lj5g3v0104730.1	78.904	Medicago_truncatula_Medtr1g022255.1	76.243	S-adenosyl-L-methionine-dependent methyltransferases superfamily protein	#N/A	0	0	0	0	0	1
Chr01:48957445|48957978	exon	Phvul.001G236300	AT2G39750.1	67.438	Lotus_japonicus_Lj5g3v0104730.1	78.904	Medicago_truncatula_Medtr1g022255.1	76.243	S-adenosyl-L-methionine-dependent methyltransferases superfamily protein	#N/A	0	0	0	0	0	1
Chr01:48962131|48963596	exon	Phvul.001G236400	AT2G39760.1	67.546	Lotus_japonicus_Lj0g3v0301399.2	84.775	Medicago_truncatula_Medtr7g094490.1	92.214	BTB/POZ/MATH-domains containing protein	#N/A	0	1	1	1	0	1
Chr01:48963320|48967057	exon	Phvul.001G236400	AT2G39760.1	67.546	Lotus_japonicus_Lj0g3v0301399.2	84.775	Medicago_truncatula_Medtr7g094490.1	92.214	BTB/POZ/MATH-domains containing protein	#N/A	0	0	0	0	1	0
Chr01:48982622|48983734	exon	Phvul.001G236600	AT5G02070.1	52.848	Lotus_japonicus_Lj0g3v0100719.1	91.489	Medicago_truncatula_Medtr1g019340.1	90.403	Protein kinase family protein	#N/A	0	1	0	0	0	0
Chr01:49024985|49026952	exon	Phvul.001G237100	AT2G39830.1	67.054	Lotus_japonicus_Lj2g3v2661480.1	78.252	Medicago_truncatula_Medtr3g069410.1	82.524	DA1-related protein 2	#N/A	1	0	0	0	0	0
Chr01:49045439|49067095	intergenic_region	#N/A	#N/A	#N/A	#N/A	#N/A	#N/A	#N/A	#N/A	#N/A	0	0	0	0	0	1
Chr01:49045781|49067686	intergenic_region	#N/A	#N/A	#N/A	#N/A	#N/A	#N/A	#N/A	#N/A	#N/A	0	0	0	0	0	1
Chr01:49062374|49064271	exon	Phvul.001G237500	AT2G37900.1	49.914	Lotus_japonicus_Lj1g3v4551290.2	81.651	Medicago_truncatula_Medtr7g099890.1	79.596	Major facilitator superfamily protein	#N/A	0	0	0	0	0	1
Chr01:49063898|49064445	exon	Phvul.001G237500	AT2G37900.1	49.914	Lotus_japonicus_Lj1g3v4551290.2	81.651	Medicago_truncatula_Medtr7g099890.1	79.596	Major facilitator superfamily protein	#N/A	0	0	0	0	0	1
Chr01:49065365|49067686	intergenic_region	#N/A	#N/A	#N/A	#N/A	#N/A	#N/A	#N/A	#N/A	#N/A	0	0	0	0	0	1
Chr01:49179026|49181083	exon	Phvul.001G238600	AT5G05930.1	60.15	Lotus_japonicus_Lj4g3v1011090.1	80.208	Medicago_truncatula_Medtr3g069620.1	76.241	guanylyl cyclase 1	#N/A	0	0	0	1	0	0
Chr01:49179026|49183438	exon	Phvul.001G238600	AT5G05930.1	60.15	Lotus_japonicus_Lj4g3v1011090.1	80.208	Medicago_truncatula_Medtr3g069620.1	76.241	guanylyl cyclase 1	#N/A	0	1	0	0	0	0
Chr01:49180594|49181083	exon	Phvul.001G238600	AT5G05930.1	60.15	Lotus_japonicus_Lj4g3v1011090.1	80.208	Medicago_truncatula_Medtr3g069620.1	76.241	guanylyl cyclase 1	#N/A	1	0	0	0	0	0
Chr01:49181084|49181754	intron	Phvul.001G238600	AT5G05930.1	60.15	Lotus_japonicus_Lj4g3v1011090.1	80.208	Medicago_truncatula_Medtr3g069620.1	76.241	guanylyl cyclase 1	#N/A	0	0	1	0	0	0
Chr01:49369452|49370227	intron	Phvul.001G240900	AT5G05780.1	90.584	Lotus_japonicus_Lj0g3v0268859.2	98.058	Medicago_truncatula_Medtr3g070180.1	96.44	RP non-ATPase subunit 8A	#N/A	0	0	1	0	0	0
Chr01:49531955|49532946	exon	Phvul.001G242800	AT3G55490.1	64.674	Lotus_japonicus_Lj0g3v0104809.1	86.486	Medicago_truncatula_Medtr3g070470.1	86.022	GINS complex protein	#N/A	0	0	0	0	0	1
Chr01:4954315|4954579	exon	Phvul.001G047001	AT4G31990.1	82.035	Lotus_japonicus_Lj5g3v0527640.1	88.261	Medicago_truncatula_Medtr1g013050.1	89.778	aspartate aminotransferase 5	#N/A	0	0	0	0	0	1
Chr01:49559751|49560317	exon	Phvul.001G243300	AT3G08510.2	70.101	Lotus_japonicus_Lj6g3v0521600.2	82.064	Medicago_truncatula_Medtr3g070720.1	81.154	phospholipase C 2	#N/A	0	0	1	0	0	0
Chr01:49559751|49560892	exon	Phvul.001G243300	AT3G08510.2	70.101	Lotus_japonicus_Lj6g3v0521600.2	82.064	Medicago_truncatula_Medtr3g070720.1	81.154	phospholipase C 2	#N/A	0	0	1	0	1	0
Chr01:49565720|49566493	intron	Phvul.001G243400	AT5G05660.1	68.421	Lotus_japonicus_Lj6g3v0521560.1	82.584	Medicago_truncatula_Medtr3g070780.1	80.161	NF-X1-type zinc finger protein NFXL2	#N/A	0	1	1	0	1	0
Chr01:4958159|4959373	exon	Phvul.001G047100	AT2G25220.1	64.72	Lotus_japonicus_Lj5g3v0401650.1	87.96	Medicago_truncatula_Medtr1g016300.1	71.835	Protein kinase superfamily protein	#N/A	0	0	0	0	1	0
Chr01:4958159|4960242	exon	Phvul.001G047100	AT2G25220.1	64.72	Lotus_japonicus_Lj5g3v0401650.1	87.96	Medicago_truncatula_Medtr1g016300.1	71.835	Protein kinase superfamily protein	#N/A	0	0	1	1	0	0
Chr01:4959456|4960242	exon	Phvul.001G047100	AT2G25220.1	64.72	Lotus_japonicus_Lj5g3v0401650.1	87.96	Medicago_truncatula_Medtr1g016300.1	71.835	Protein kinase superfamily protein	#N/A	0	0	0	0	1	0
Chr01:49643059|49643742	exon	Phvul.001G244200	AT1G08360.1	88.426	Lotus_japonicus_Lj6g3v0497330.1	96.667	Medicago_truncatula_Medtr2g086500.2	95.37	Ribosomal protein L1p/L10e family	#N/A	0	1	0	0	0	0
Chr01:49643225|49643511	intron	Phvul.001G244200	AT1G08360.1	88.426	Lotus_japonicus_Lj6g3v0497330.1	96.667	Medicago_truncatula_Medtr2g086500.2	95.37	Ribosomal protein L1p/L10e family	#N/A	0	0	1	1	0	0
Chr01:49647346|49649072	exon	Phvul.001G244300	AT3G11130.1	92.396	Lotus_japonicus_Lj6g3v0497300.2	96.706	Medicago_truncatula_Medtr3g070940.1	96.739	Clathrin%2C heavy chain	#N/A	0	0	0	0	0	1
Chr01:49647551|49648514	intron	Phvul.001G244300	AT3G11130.1	92.396	Lotus_japonicus_Lj6g3v0497300.2	96.706	Medicago_truncatula_Medtr3g070940.1	96.739	Clathrin%2C heavy chain	#N/A	0	0	1	0	0	0
Chr01:49648535|49651259	exon	Phvul.001G244300	AT3G11130.1	92.396	Lotus_japonicus_Lj6g3v0497300.2	96.706	Medicago_truncatula_Medtr3g070940.1	96.739	Clathrin%2C heavy chain	#N/A	0	0	0	0	1	0
Chr01:49652062|49652686	exon	Phvul.001G244300	AT3G11130.1	92.396	Lotus_japonicus_Lj6g3v0497300.2	96.706	Medicago_truncatula_Medtr3g070940.1	96.739	Clathrin%2C heavy chain	#N/A	0	0	0	0	0	1
Chr01:49652179|49652463	intron	Phvul.001G244300	AT3G11130.1	92.396	Lotus_japonicus_Lj6g3v0497300.2	96.706	Medicago_truncatula_Medtr3g070940.1	96.739	Clathrin%2C heavy chain	#N/A	0	1	1	0	1	0
Chr01:49652489|49653481	exon	Phvul.001G244300	AT3G11130.1	92.396	Lotus_japonicus_Lj6g3v0497300.2	96.706	Medicago_truncatula_Medtr3g070940.1	96.739	Clathrin%2C heavy chain	#N/A	0	1	1	0	1	1
Chr01:49657601|49658224	exon	Phvul.001G244300	AT3G11130.1	92.396	Lotus_japonicus_Lj6g3v0497300.2	96.706	Medicago_truncatula_Medtr3g070940.1	96.739	Clathrin%2C heavy chain	#N/A	1	0	0	0	0	0
Chr01:49708006|49709167	exon	Phvul.001G244900	AT3G56040.1	64.382	Lotus_japonicus_Lj6g3v0484070.2	80.502	Medicago_truncatula_Medtr3g071440.1	80	UDP-glucose pyrophosphorylase 3	#N/A	0	0	0	1	0	0
Chr01:49710591|49712930	exon	Phvul.001G244900	AT3G56040.1	64.382	Lotus_japonicus_Lj6g3v0484070.2	80.502	Medicago_truncatula_Medtr3g071440.1	80	UDP-glucose pyrophosphorylase 3	#N/A	0	0	1	0	0	0
Chr01:49711528|49712930	exon	Phvul.001G244900	AT3G56040.1	64.382	Lotus_japonicus_Lj6g3v0484070.2	80.502	Medicago_truncatula_Medtr3g071440.1	80	UDP-glucose pyrophosphorylase 3	#N/A	0	0	1	1	0	1
Chr01:49712328|49712930	exon	Phvul.001G244900	AT3G56040.1	64.382	Lotus_japonicus_Lj6g3v0484070.2	80.502	Medicago_truncatula_Medtr3g071440.1	80	UDP-glucose pyrophosphorylase 3	#N/A	1	0	1	1	1	1
Chr01:4972904|4973613	intron	Phvul.001G047300	AT5G11040.1	74.083	Lotus_japonicus_Lj5g3v0528880.2	89.667	Medicago_truncatula_Medtr1g012980.1	86.144	TRS120	#N/A	0	0	1	0	0	0
Chr01:4977148|4977443	exon	Phvul.001G047300	AT5G11040.1	74.083	Lotus_japonicus_Lj5g3v0528880.2	89.667	Medicago_truncatula_Medtr1g012980.1	86.144	TRS120	#N/A	1	0	0	0	0	0
Chr01:49785301|49786823	exon	Phvul.001G245900	AT5G05460.1	55.44	Lotus_japonicus_Lj2g3v2827790.1	78.261	Medicago_truncatula_Medtr3g071610.1	75.698	Glycosyl hydrolase family 85	#N/A	0	0	0	0	0	1
Chr01:49789965|49790967	intron	Phvul.001G245900	AT5G05460.1	55.44	Lotus_japonicus_Lj2g3v2827790.1	78.261	Medicago_truncatula_Medtr3g071610.1	75.698	Glycosyl hydrolase family 85	#N/A	0	0	0	0	1	1
Chr01:49813091|49813564	exon	Phvul.001G246200	AT2G40320.1	69.927	Lotus_japonicus_Lj0g3v0069069.1	87.812	Medicago_truncatula_Medtr3g071650.1	77.197	TRICHOME BIREFRINGENCE-LIKE 33	#N/A	0	0	0	0	0	1
Chr01:49846434|49846975	exon	Phvul.001G246700	AT2G40370.1	75.768	Lotus_japonicus_Lj0g3v0285709.1	84.464	Medicago_truncatula_Medtr5g083360.1	80.928	laccase 5	#N/A	1	0	0	0	0	0
Chr01:49868720|49872449	exon	Phvul.001G247000	AT3G56130.1	47.569	Lotus_japonicus_Lj0g3v0346539.1	72.727	Medicago_truncatula_Medtr3g071960.1	63.889	biotin/lipoyl attachment domain-containing protein	#N/A	0	1	0	0	0	0
Chr01:49868720|49874383	exon	Phvul.001G247000	AT3G56130.1	47.569	Lotus_japonicus_Lj0g3v0346539.1	72.727	Medicago_truncatula_Medtr3g071960.1	63.889	biotin/lipoyl attachment domain-containing protein	#N/A	0	1	0	0	0	0
Chr01:49870543|49872449	exon	Phvul.001G247000	AT3G56130.1	47.569	Lotus_japonicus_Lj0g3v0346539.1	72.727	Medicago_truncatula_Medtr3g071960.1	63.889	biotin/lipoyl attachment domain-containing protein	#N/A	0	0	0	1	0	0
Chr01:49938452|49940112	exon	Phvul.001G248100	AT3G56210.1	56.545	Lotus_japonicus_Lj5g3v0308860.1	87.283	Medicago_truncatula_Medtr1g018180.1	86.471	ARM repeat superfamily protein	#N/A	0	1	0	0	0	0
Chr01:49938452|49940504	exon	Phvul.001G248100	AT3G56210.1	56.545	Lotus_japonicus_Lj5g3v0308860.1	87.283	Medicago_truncatula_Medtr1g018180.1	86.471	ARM repeat superfamily protein	#N/A	1	0	0	0	0	0
Chr01:49939024|49940112	exon	Phvul.001G248100	AT3G56210.1	56.545	Lotus_japonicus_Lj5g3v0308860.1	87.283	Medicago_truncatula_Medtr1g018180.1	86.471	ARM repeat superfamily protein	#N/A	0	1	0	0	0	0
Chr01:49939024|49940504	exon	Phvul.001G248100	AT3G56210.1	56.545	Lotus_japonicus_Lj5g3v0308860.1	87.283	Medicago_truncatula_Medtr1g018180.1	86.471	ARM repeat superfamily protein	#N/A	0	0	0	0	1	0
Chr01:49939766|49940112	exon	Phvul.001G248100	AT3G56210.1	56.545	Lotus_japonicus_Lj5g3v0308860.1	87.283	Medicago_truncatula_Medtr1g018180.1	86.471	ARM repeat superfamily protein	#N/A	0	0	1	0	0	0
Chr01:49982675|49983021	intron	Phvul.001G248800	AT2G40490.1	80.851	Lotus_japonicus_Lj0g3v0271849.1	53.314	Medicago_truncatula_Medtr3g072330.1	85.861	Uroporphyrinogen decarboxylase	#N/A	0	1	0	0	1	1
Chr01:5001409|5003365	exon	Phvul.001G047700	AT1G05830.2	33.422	Lotus_japonicus_Lj5g3v0528960.1	54.27	Medicago_truncatula_Medtr1g012870.1	49.815	trithorax-like protein 2	#N/A	0	0	0	0	0	1
Chr01:50014779|50016540	exon	Phvul.001G249200	AT4G39640.2	63.763	Lotus_japonicus_Lj0g3v0143209.1	80.422	Medicago_truncatula_Medtr3g087950.1	75.258	gamma-glutamyl transpeptidase 1	#N/A	0	0	0	0	0	1
Chr01:5001940|5003365	exon	Phvul.001G047700	AT1G05830.2	33.422	Lotus_japonicus_Lj5g3v0528960.1	54.27	Medicago_truncatula_Medtr1g012870.1	49.815	trithorax-like protein 2	#N/A	0	1	1	0	1	1
Chr01:5002991|5003365	exon	Phvul.001G047700	AT1G05830.2	33.422	Lotus_japonicus_Lj5g3v0528960.1	54.27	Medicago_truncatula_Medtr1g012870.1	49.815	trithorax-like protein 2	#N/A	1	1	1	1	1	1
Chr01:5003013|5003365	exon	Phvul.001G047700	AT1G05830.2	33.422	Lotus_japonicus_Lj5g3v0528960.1	54.27	Medicago_truncatula_Medtr1g012870.1	49.815	trithorax-like protein 2	#N/A	0	0	0	0	1	0
Chr01:50094348|50096998	exon	Phvul.001G250200	AT5G10080.1	57.46	Lotus_japonicus_Lj1g3v2693760.1	85	Medicago_truncatula_Medtr3g087780.1	77.419	Eukaryotic aspartyl protease family protein	#N/A	0	1	0	0	0	0
Chr01:50131142|50132082	exon	Phvul.001G250800	AT5G10180.1	51.633	Lotus_japonicus_Lj6g3v0527180.1	54.602	Medicago_truncatula_Medtr3g087730.1	67.527	slufate transporter 2%3B1	#N/A	0	0	0	0	0	1
Chr01:50131142|50132098	exon	Phvul.001G250800	AT5G10180.1	51.633	Lotus_japonicus_Lj6g3v0527180.1	54.602	Medicago_truncatula_Medtr3g087730.1	67.527	slufate transporter 2%3B1	#N/A	0	0	0	0	0	1
Chr01:50131142|50132298	exon	Phvul.001G250800	AT5G10180.1	51.633	Lotus_japonicus_Lj6g3v0527180.1	54.602	Medicago_truncatula_Medtr3g087730.1	67.527	slufate transporter 2%3B1	#N/A	0	0	0	1	0	1
Chr01:50131812|50132298	exon	Phvul.001G250800	AT5G10180.1	51.633	Lotus_japonicus_Lj6g3v0527180.1	54.602	Medicago_truncatula_Medtr3g087730.1	67.527	slufate transporter 2%3B1	#N/A	0	0	0	0	0	1
Chr01:50132886|50133558	exon	Phvul.001G250800	AT5G10180.1	51.633	Lotus_japonicus_Lj6g3v0527180.1	54.602	Medicago_truncatula_Medtr3g087730.1	67.527	slufate transporter 2%3B1	#N/A	0	0	0	1	0	1
Chr01:50276008|50277673	exon	Phvul.001G252400	AT4G39910.1	87.228	Lotus_japonicus_Lj0g3v0092709.1	91.576	Medicago_truncatula_Medtr8g090190.1	90.244	ubiquitin-specific protease 3	#N/A	0	0	0	0	0	1
Chr01:50276008|50278844	exon	Phvul.001G252400	AT4G39910.1	87.228	Lotus_japonicus_Lj0g3v0092709.1	91.576	Medicago_truncatula_Medtr8g090190.1	90.244	ubiquitin-specific protease 3	#N/A	0	0	0	1	0	1
Chr01:50276452|50276869	intron	Phvul.001G252400	AT4G39910.1	87.228	Lotus_japonicus_Lj0g3v0092709.1	91.576	Medicago_truncatula_Medtr8g090190.1	90.244	ubiquitin-specific protease 3	#N/A	0	1	0	0	0	0
Chr01:50296635|50297799	exon	Phvul.001G252800	AT5G10290.2	71.382	Lotus_japonicus_Lj4g3v2824380.2	78.325	Medicago_truncatula_Medtr3g087060.3	82.432	leucine-rich repeat transmembrane protein kinase family protein	#N/A	0	0	0	0	0	1
Chr01:50308004|50310680	exon	Phvul.001G252900	AT2G22360.1	73.589	Lotus_japonicus_Lj3g3v0044290.1	54.768	Medicago_truncatula_Medtr3g087030.2	81.093	DNAJ heat shock family protein	#N/A	0	0	0	0	0	1
Chr01:503383|504452	exon	Phvul.001G007600	AT5G05800.5	27.609	Lotus_japonicus_Lj5g3v0175600.2	81.145	Medicago_truncatula_Medtr1g024830.1	82.724	Myb/SANT-like DNA-binding domain protein	#N/A	0	1	1	1	1	1
Chr01:50359207|50359655	intron	Phvul.001G253400	AT2G22400.1	57.267	Lotus_japonicus_Lj5g3v0104730.1	78.904	Medicago_truncatula_Medtr1g022255.1	76.243	S-adenosyl-L-methionine-dependent methyltransferases superfamily protein	#N/A	0	1	1	1	1	1
Chr01:50364827|50366400	exon	Phvul.001G253500	AT5G65280.1	66.919	Lotus_japonicus_Lj6g3v0551670.1	78.738	Medicago_truncatula_Medtr3g086910.1	81.49	GCR2-like 1	#N/A	0	0	1	0	0	0
Chr01:50376729|50378827	intergenic_region	#N/A	#N/A	#N/A	#N/A	#N/A	#N/A	#N/A	#N/A	#N/A	0	0	0	0	1	0
Chr01:50409123|50409505	exon	Phvul.001G254000	AT2G22430.1	47.447	Lotus_japonicus_Lj0g3v0168929.1	60.423	Medicago_truncatula_Medtr3g086790.1	65.595	homeobox protein 6	#N/A	0	1	1	1	0	1
Chr01:50478430|50480138	exon	Phvul.001G255300	AT1G67850.7	73.333	Lotus_japonicus_Lj0g3v0297779.1	87.97	Medicago_truncatula_Medtr3g086610.5	86.5	lysine ketoglutarate reductase trans-splicing protein (DUF707)	#N/A	0	0	1	0	0	0
Chr01:50511291|50511488	exon	Phvul.001G255700	AT1G13030.1	37.73	Lotus_japonicus_Lj0g3v0208729.1	56.667	Medicago_truncatula_Medtr3g086550.1	62.731	sphere organelles protein-like protein	#N/A	0	0	1	0	0	0
Chr01:50511291|50512085	exon	Phvul.001G255700	AT1G13030.1	37.73	Lotus_japonicus_Lj0g3v0208729.1	56.667	Medicago_truncatula_Medtr3g086550.1	62.731	sphere organelles protein-like protein	#N/A	1	1	1	1	1	1
Chr01:50511879|50512085	exon	Phvul.001G255700	AT1G13030.1	37.73	Lotus_japonicus_Lj0g3v0208729.1	56.667	Medicago_truncatula_Medtr3g086550.1	62.731	sphere organelles protein-like protein	#N/A	1	1	1	1	0	1
Chr01:50511879|50514034	exon	Phvul.001G255700	AT1G13030.1	37.73	Lotus_japonicus_Lj0g3v0208729.1	56.667	Medicago_truncatula_Medtr3g086550.1	62.731	sphere organelles protein-like protein	#N/A	0	0	1	1	1	1
Chr01:50517302|50517972	intron	Phvul.001G255800	AT3G55270.1	58.491	Lotus_japonicus_Lj6g3v0574860.1	72.303	Medicago_truncatula_Medtr3g086540.1	72.131	mitogen-activated protein kinase phosphatase 1	#N/A	0	1	1	1	1	0
Chr01:50527044|50529725	exon	Phvul.001G255900	AT1G67800.2	64.53	Lotus_japonicus_Lj4g3v2717190.1	73.784	Medicago_truncatula_Medtr3g086520.3	77.707	Copine (Calcium-dependent phospholipid-binding protein) family	#N/A	0	0	1	0	0	0
Chr01:50527862|50529725	exon	Phvul.001G255900	AT1G67800.2	64.53	Lotus_japonicus_Lj4g3v2717190.1	73.784	Medicago_truncatula_Medtr3g086520.3	77.707	Copine (Calcium-dependent phospholipid-binding protein) family	#N/A	0	1	1	0	1	0
Chr01:50531955|50532936	intron	Phvul.001G256000	AT1G13120.1	43.72	Lotus_japonicus_Lj4g3v0654690.2	72.3	Medicago_truncatula_Medtr3g086460.1	69.305	nucleoporin GLE1-like protein	LjGLE1	0	0	1	0	0	0
Chr01:50534442|50536527	exon	Phvul.001G256000	AT1G13120.1	43.72	Lotus_japonicus_Lj4g3v0654690.2	72.3	Medicago_truncatula_Medtr3g086460.1	69.305	nucleoporin GLE1-like protein	LjGLE1	0	0	0	1	0	0
Chr01:50536107|50536527	exon	Phvul.001G256000	AT1G13120.1	43.72	Lotus_japonicus_Lj4g3v0654690.2	72.3	Medicago_truncatula_Medtr3g086460.1	69.305	nucleoporin GLE1-like protein	LjGLE1	0	0	0	0	0	1
Chr01:50568825|50569820	exon	Phvul.001G256500	AT1G13160.1	54.167	Lotus_japonicus_Lj1g3v4518310.1	75.439	Medicago_truncatula_Medtr7g098440.1	72.017	Nuclear transport factor 2 (NTF2) family protein with RNA binding (RRM-RBD-RNP motifs) domain-containing protein	#N/A	0	0	0	0	0	1
Chr01:50569298|50570345	exon	Phvul.001G256500	AT1G13160.1	54.167	Lotus_japonicus_Lj1g3v4518310.1	75.439	Medicago_truncatula_Medtr7g098440.1	72.017	Nuclear transport factor 2 (NTF2) family protein with RNA binding (RRM-RBD-RNP motifs) domain-containing protein	#N/A	0	0	0	1	0	0
Chr01:50578542|50579300	intron	Phvul.001G256600	AT1G13170.1	73.086	Lotus_japonicus_Lj1g3v1380900.3	57.815	Medicago_truncatula_Medtr3g086340.2	86.341	OSBP(oxysterol binding protein)-related protein 1D	#N/A	0	1	0	0	0	0
Chr01:50621242|50622688	exon	Phvul.001G257200	AT5G37190.2	43.158	Lotus_japonicus_Lj4g3v0151560.1	50.661	Medicago_truncatula_Medtr3g086220.1	55.046	COP1-interacting protein 4	#N/A	0	0	1	0	0	0
Chr01:50647464|50647901	intron	Phvul.001G257700	AT1G24460.1	35.88	Lotus_japonicus_Lj0g3v0093709.1	64.463	Medicago_truncatula_Medtr3g086150.1	60.761	TGN-related%2C localized SYP41 interacting protein	#N/A	0	1	1	0	1	0
Chr01:50681862|50682371	intron	Phvul.001G258100	AT3G26050.1	59.783	Lotus_japonicus_Lj5g3v2180070.2	66.429	Medicago_truncatula_Medtr1g012530.1	60.842	TPX2 (targeting protein for Xklp2) protein family	#N/A	0	1	0	0	0	0
Chr01:50696244|50699354	intron	Phvul.001G258400	AT3G26020.2	70.986	Lotus_japonicus_Lj0g3v0308049.1	80.038	Medicago_truncatula_Medtr3g086010.1	80.675	Protein phosphatase 2A regulatory B subunit family protein	#N/A	0	0	1	0	0	0
Chr01:50743830|50745503	exon	Phvul.001G259000	AT3G04120.1	89.254	Lotus_japonicus_Lj0g3v0105409.1	95.882	Medicago_truncatula_Medtr3g085850.1	95.588	glyceraldehyde-3-phosphate dehydrogenase C subunit 1	#N/A	0	1	0	0	0	0
Chr01:50744171|50744706	exon	Phvul.001G259000	AT3G04120.1	89.254	Lotus_japonicus_Lj0g3v0105409.1	95.882	Medicago_truncatula_Medtr3g085850.1	95.588	glyceraldehyde-3-phosphate dehydrogenase C subunit 1	#N/A	1	0	0	0	0	0
Chr01:50766579|50769376	exon	Phvul.001G259300	AT1G67630.1	59.554	Lotus_japonicus_Lj0g3v0342979.3	77.889	Medicago_truncatula_Medtr3g085750.1	78.08	DNA polymerase alpha 2	#N/A	0	1	0	1	1	1
Chr01:50773718|50774140	intron	Phvul.001G259400	AT1G24360.1	66.144	Lotus_japonicus_Lj1g3v4764500.1	79.667	Medicago_truncatula_Medtr1g012370.3	80.101	NAD(P)-binding Rossmann-fold superfamily protein	#N/A	1	1	0	0	1	0
Chr01:50839632|50841927	exon	Phvul.001G260300	AT1G24330.1	63.846	Lotus_japonicus_Lj5g3v0308860.1	87.283	Medicago_truncatula_Medtr1g018180.1	86.471	ARM repeat superfamily protein	#N/A	0	0	0	0	1	0
Chr01:50841129|50841927	exon	Phvul.001G260300	AT1G24330.1	63.846	Lotus_japonicus_Lj5g3v0308860.1	87.283	Medicago_truncatula_Medtr1g018180.1	86.471	ARM repeat superfamily protein	#N/A	0	0	1	0	0	0
Chr01:50872928|50874055	exon	Phvul.001G261000	AT1G27400.1	90.23	0	#N/A	#N/A	#N/A	Ribosomal protein L22p/L17e family protein	#N/A	0	0	0	0	0	1
Chr01:50873529|50874014	intron	Phvul.001G261000	AT1G27400.1	90.23	0	#N/A	#N/A	#N/A	Ribosomal protein L22p/L17e family protein	#N/A	1	1	1	1	1	1
Chr01:50906098|50907065	exon	Phvul.001G261600	AT5G11860.2	72.727	Lotus_japonicus_Lj0g3v0140699.1	73.381	Medicago_truncatula_Medtr3g085400.1	73.036	SCP1-like small phosphatase 5	#N/A	0	1	0	0	0	0
Chr01:50910587|50915505	intergenic_region	#N/A	#N/A	#N/A	#N/A	#N/A	#N/A	#N/A	#N/A	#N/A	0	0	0	1	0	0
Chr01:50967225|50967983	exon	Phvul.001G262500	AT1G67325.1	73.171	Lotus_japonicus_Lj0g3v0098539.2	89.418	Medicago_truncatula_Medtr3g085190.2	87.719	Ran BP2/NZF zinc finger-like superfamily protein	#N/A	0	0	0	0	0	1
Chr01:50967225|50968270	exon	Phvul.001G262500	AT1G67325.1	73.171	Lotus_japonicus_Lj0g3v0098539.2	89.418	Medicago_truncatula_Medtr3g085190.2	87.719	Ran BP2/NZF zinc finger-like superfamily protein	#N/A	0	0	0	0	0	1
Chr01:50967710|50968270	exon	Phvul.001G262500	AT1G67325.1	73.171	Lotus_japonicus_Lj0g3v0098539.2	89.418	Medicago_truncatula_Medtr3g085190.2	87.719	Ran BP2/NZF zinc finger-like superfamily protein	#N/A	0	0	0	0	0	1
Chr01:50974058|50975070	exon	Phvul.001G262600	AT5G43270.2	40.104	Lotus_japonicus_Lj0g3v0140659.1	66.739	Medicago_truncatula_Medtr3g085180.1	64.333	squamosa promoter binding protein-like 2	#N/A	0	0	0	0	1	0
Chr01:50995742|50996339	intron	Phvul.001G263000	AT1G67310.1	53.535	Lotus_japonicus_Lj4g3v2573580.1	57.225	Medicago_truncatula_Medtr3g085050.1	64.948	Calmodulin-binding transcription activator protein with CG-1 and Ankyrin domain	#N/A	0	1	0	0	1	0
Chr01:50996340|50997442	exon	Phvul.001G263000	AT1G67310.1	53.535	Lotus_japonicus_Lj4g3v2573580.1	57.225	Medicago_truncatula_Medtr3g085050.1	64.948	Calmodulin-binding transcription activator protein with CG-1 and Ankyrin domain	#N/A	0	0	0	0	0	1
Chr01:51058620|51062775	intron	Phvul.001G264000	AT3G23700.1	68.71	Lotus_japonicus_Lj0g3v0221429.1	74.69	Medicago_truncatula_Medtr3g084860.1	68.642	Nucleic acid-binding proteins superfamily	#N/A	0	0	0	0	1	0
Chr01:51096983|51097900	exon	Phvul.001G264500	AT3G23670.1	56.664	Lotus_japonicus_Lj4g3v2575010.1	61.433	Medicago_truncatula_Medtr3g084790.1	74.674	phragmoplast-associated kinesin-related protein	#N/A	1	1	1	1	1	1
Chr01:51163757|51165277	exon	Phvul.001G265700	AT3G23790.1	69.675	Lotus_japonicus_Lj6g3v0291960.2	85.87	Medicago_truncatula_Medtr3g084470.1	81.994	AMP-dependent synthetase and ligase family protein	#N/A	1	0	0	0	0	0
Chr01:51163757|51167284	exon	Phvul.001G265700	AT3G23790.1	69.675	Lotus_japonicus_Lj6g3v0291960.2	85.87	Medicago_truncatula_Medtr3g084470.1	81.994	AMP-dependent synthetase and ligase family protein	#N/A	0	1	0	0	0	0
Chr01:51163757|51172029	exon	Phvul.001G265700	AT3G23790.1	69.675	Lotus_japonicus_Lj6g3v0291960.2	85.87	Medicago_truncatula_Medtr3g084470.1	81.994	AMP-dependent synthetase and ligase family protein	#N/A	0	1	0	0	0	0
Chr01:51165163|51167284	exon	Phvul.001G265700	AT3G23790.1	69.675	Lotus_japonicus_Lj6g3v0291960.2	85.87	Medicago_truncatula_Medtr3g084470.1	81.994	AMP-dependent synthetase and ligase family protein	#N/A	0	0	1	0	0	1
Chr01:51165163|51168299	exon	Phvul.001G265700	AT3G23790.1	69.675	Lotus_japonicus_Lj6g3v0291960.2	85.87	Medicago_truncatula_Medtr3g084470.1	81.994	AMP-dependent synthetase and ligase family protein	#N/A	0	1	0	0	0	0
Chr01:51167166|51171387	exon	Phvul.001G265700	AT3G23790.1	69.675	Lotus_japonicus_Lj6g3v0291960.2	85.87	Medicago_truncatula_Medtr3g084470.1	81.994	AMP-dependent synthetase and ligase family protein	#N/A	0	0	1	0	0	1
Chr01:51167989|51170757	exon	Phvul.001G265700	AT3G23790.1	69.675	Lotus_japonicus_Lj6g3v0291960.2	85.87	Medicago_truncatula_Medtr3g084470.1	81.994	AMP-dependent synthetase and ligase family protein	#N/A	0	0	1	0	0	1
Chr01:51167989|51171387	exon	Phvul.001G265700	AT3G23790.1	69.675	Lotus_japonicus_Lj6g3v0291960.2	85.87	Medicago_truncatula_Medtr3g084470.1	81.994	AMP-dependent synthetase and ligase family protein	#N/A	0	0	1	0	0	1
Chr01:51185376|51186650	intron	Phvul.001G266000	AT4G14000.1	61.644	Lotus_japonicus_Lj6g3v0409430.1	83.904	Medicago_truncatula_Medtr7g008030.1	76.871	Putative methyltransferase family protein	#N/A	0	1	0	0	0	0
Chr01:51216373|51217363	exon	Phvul.001G266800	AT2G31970.1	71.96	Lotus_japonicus_Lj6g3v0248690.1	79.679	Medicago_truncatula_Medtr3g084300.1	75	DNA repair-recombination protein (RAD50)	#N/A	0	0	0	0	0	1
Chr01:51223999|51224330	exon	Phvul.001G266800	AT2G31970.1	71.96	Lotus_japonicus_Lj6g3v0248690.1	79.679	Medicago_truncatula_Medtr3g084300.1	75	DNA repair-recombination protein (RAD50)	#N/A	1	0	0	0	0	0
Chr01:51227936|51229400	exon	Phvul.001G266900	AT4G13870.2	51.064	Lotus_japonicus_Lj6g3v0258710.1	60.736	0	#N/A	Werner syndrome-like exonuclease	#N/A	0	0	1	0	0	1
Chr01:51279198|51280953	exon	Phvul.001G267600	AT4G13730.1	67.386	Lotus_japonicus_Lj4g3v2603750.1	71.071	Medicago_truncatula_Medtr3g083840.1	78.44	Ypt/Rab-GAP domain of gyp1p superfamily protein	#N/A	0	0	0	0	0	1
Chr01:51280639|51281889	exon	Phvul.001G267600	AT4G13730.1	67.386	Lotus_japonicus_Lj4g3v2603750.1	71.071	Medicago_truncatula_Medtr3g083840.1	78.44	Ypt/Rab-GAP domain of gyp1p superfamily protein	#N/A	0	0	1	0	0	0
Chr01:51384132|51387288	exon	Phvul.001G269400	AT4G26310.1	44.388	Lotus_japonicus_Lj0g3v0182299.1	82.051	Medicago_truncatula_Medtr3g083530.1	71.849	elongation factor P (EF-P) family protein	#N/A	1	1	0	0	0	0
Chr01:51387183|51388388	exon	Phvul.001G269400	AT4G26310.1	44.388	Lotus_japonicus_Lj0g3v0182299.1	82.051	Medicago_truncatula_Medtr3g083530.1	71.849	elongation factor P (EF-P) family protein	#N/A	0	1	1	0	1	1
Chr01:51401880|51403172	exon	Phvul.001G269300	AT1G55325.2	60.859	Lotus_japonicus_Lj0g3v0301409.2	86.654	Medicago_truncatula_Medtr3g083500.2	84.098	RNA polymerase II transcription mediator	#N/A	0	0	0	0	0	1
Chr01:51406254|51406718	exon	Phvul.001G269300	AT1G55325.2	60.859	Lotus_japonicus_Lj0g3v0301409.2	86.654	Medicago_truncatula_Medtr3g083500.2	84.098	RNA polymerase II transcription mediator	#N/A	0	1	1	0	1	1
Chr01:51408290|51410642	exon	Phvul.001G269300	AT1G55325.2	60.859	Lotus_japonicus_Lj0g3v0301409.2	86.654	Medicago_truncatula_Medtr3g083500.2	84.098	RNA polymerase II transcription mediator	#N/A	0	1	0	0	0	0
Chr01:51408590|51409017	intron	Phvul.001G269300	AT1G55325.2	60.859	Lotus_japonicus_Lj0g3v0301409.2	86.654	Medicago_truncatula_Medtr3g083500.2	84.098	RNA polymerase II transcription mediator	#N/A	0	0	1	0	1	0
Chr01:5325436|5326380	intergenic_region	#N/A	#N/A	#N/A	#N/A	#N/A	#N/A	#N/A	#N/A	#N/A	0	0	1	0	0	0
Chr01:5331696|5333569	exon	Phvul.001G049500	AT4G32060.1	61.569	Lotus_japonicus_Lj5g3v0529110.1	72.895	Medicago_truncatula_Medtr1g012850.1	71.341	calcium-binding EF hand family protein	#N/A	0	0	0	0	0	1
Chr01:5331696|5333606	exon	Phvul.001G049500	AT4G32060.1	61.569	Lotus_japonicus_Lj5g3v0529110.1	72.895	Medicago_truncatula_Medtr1g012850.1	71.341	calcium-binding EF hand family protein	#N/A	0	0	0	0	0	1
Chr01:5364021|5367594	exon	Phvul.001G049900	AT4G32120.1	78.035	Lotus_japonicus_Lj5g3v0529150.1	88.081	Medicago_truncatula_Medtr1g012800.1	86.994	Galactosyltransferase family protein	#N/A	1	0	1	0	0	0
Chr01:5364021|5369049	exon	Phvul.001G049900	AT4G32120.1	78.035	Lotus_japonicus_Lj5g3v0529150.1	88.081	Medicago_truncatula_Medtr1g012800.1	86.994	Galactosyltransferase family protein	#N/A	0	1	0	0	0	0
Chr01:5364021|5369263	exon	Phvul.001G049900	AT4G32120.1	78.035	Lotus_japonicus_Lj5g3v0529150.1	88.081	Medicago_truncatula_Medtr1g012800.1	86.994	Galactosyltransferase family protein	#N/A	0	0	1	0	0	0
Chr01:5496526|5498489	exon	Phvul.001G050800	AT4G32270.1	42.795	Lotus_japonicus_Lj5g3v0266930.2	78.533	Medicago_truncatula_Medtr1g026290.4	73.741	Ubiquitin-like superfamily protein	#N/A	0	0	0	1	0	0
Chr01:5558589|5559204	exon	Phvul.001G051200	AT4G32330.4	43.455	Lotus_japonicus_Lj5g3v2180070.2	66.429	Medicago_truncatula_Medtr1g012530.1	60.842	TPX2 (targeting protein for Xklp2) protein family	#N/A	0	1	1	0	1	1
Chr01:5558589|5559960	exon	Phvul.001G051200	AT4G32330.4	43.455	Lotus_japonicus_Lj5g3v2180070.2	66.429	Medicago_truncatula_Medtr1g012530.1	60.842	TPX2 (targeting protein for Xklp2) protein family	#N/A	0	0	0	0	1	0
Chr01:5573659|5573796	intron	Phvul.001G051300	AT2G25490.1	60.87	Lotus_japonicus_Lj0g3v0073339.1	67.698	Medicago_truncatula_Medtr1g012520.1	80.93	EIN3-binding F box protein 1	#N/A	0	0	1	0	0	0
Chr01:5595375|5596942	exon	Phvul.001G051400	AT5G25360.3	55.844	Lotus_japonicus_Lj5g3v2179960.1	71.223	Medicago_truncatula_Medtr1g012480.5	55.714	hypothetical protein	#N/A	0	1	0	0	0	1
Chr01:55981|57601	exon	Phvul.001G001100	AT2G30600.2	60.347	Lotus_japonicus_Lj5g3v0279120.2	81.366	Medicago_truncatula_Medtr5g066730.1	84.289	BTB/POZ domain-containing protein	#N/A	0	0	0	0	0	1
Chr01:5652900|5670006	exon	Phvul.001G051900	AT2G25530.1	66.308	Lotus_japonicus_Lj5g3v0539770.1	79.667	Medicago_truncatula_Medtr1g012370.3	80.101	AFG1-like ATPase family protein	#N/A	0	0	1	0	0	0
Chr01:56541|57601	exon	Phvul.001G001100	AT2G30600.2	60.347	Lotus_japonicus_Lj5g3v0279120.2	81.366	Medicago_truncatula_Medtr5g066730.1	84.289	BTB/POZ domain-containing protein	#N/A	0	0	1	0	0	0
Chr01:5655632|5656111	exon	Phvul.001G051900	AT2G25530.1	66.308	Lotus_japonicus_Lj5g3v0539770.1	79.667	Medicago_truncatula_Medtr1g012370.3	80.101	AFG1-like ATPase family protein	#N/A	0	1	1	0	1	1
Chr01:5657954|5661359	exon	Phvul.001G051900	AT2G25530.1	66.308	Lotus_japonicus_Lj5g3v0539770.1	79.667	Medicago_truncatula_Medtr1g012370.3	80.101	AFG1-like ATPase family protein	#N/A	0	1	1	0	1	1
Chr01:57087|58462	exon	Phvul.001G001100	AT2G30600.2	60.347	Lotus_japonicus_Lj5g3v0279120.2	81.366	Medicago_truncatula_Medtr5g066730.1	84.289	BTB/POZ domain-containing protein	#N/A	0	0	1	0	0	0
Chr01:5778439|5784129	exon	Phvul.001G052600	AT3G10180.1	53.98	Lotus_japonicus_Lj1g3v1686650.3	85.69	Medicago_truncatula_Medtr1g018940.1	87.537	P-loop containing nucleoside triphosphate hydrolases superfamily protein	#N/A	1	1	1	0	1	0
Chr01:5778439|5784904	exon	Phvul.001G052600	AT3G10180.1	53.98	Lotus_japonicus_Lj1g3v1686650.3	85.69	Medicago_truncatula_Medtr1g018940.1	87.537	P-loop containing nucleoside triphosphate hydrolases superfamily protein	#N/A	1	1	1	1	1	1
Chr01:5783473|5784904	exon	Phvul.001G052600	AT3G10180.1	53.98	Lotus_japonicus_Lj1g3v1686650.3	85.69	Medicago_truncatula_Medtr1g018940.1	87.537	P-loop containing nucleoside triphosphate hydrolases superfamily protein	#N/A	0	1	1	0	1	1
Chr01:5795323|5797904	exon	Phvul.001G052600	AT3G10180.1	53.98	Lotus_japonicus_Lj1g3v1686650.3	85.69	Medicago_truncatula_Medtr1g018940.1	87.537	P-loop containing nucleoside triphosphate hydrolases superfamily protein	#N/A	0	1	1	0	0	1
Chr01:5806339|5807915	exon	Phvul.001G052800	AT4G32420.6	73.143	Lotus_japonicus_Lj1g3v1912840.1	83.495	Medicago_truncatula_Medtr1g011980.2	68.729	Cyclophilin-like peptidyl-prolyl cis-trans isomerase family protein	#N/A	0	1	1	1	1	1
Chr01:5817361|5818080	exon	Phvul.001G052900	AT3G63400.2	63.483	Lotus_japonicus_Lj1g3v1912840.1	83.495	Medicago_truncatula_Medtr1g011980.2	68.729	Cyclophilin-like peptidyl-prolyl cis-trans isomerase family protein	#N/A	0	1	0	0	0	0
Chr01:5831147|5831341	intron	Phvul.001G053000	AT3G63400.2	63.483	Lotus_japonicus_Lj1g3v1912840.1	83.495	Medicago_truncatula_Medtr1g011980.2	68.729	Cyclophilin-like peptidyl-prolyl cis-trans isomerase family protein	#N/A	0	0	0	0	1	0
Chr01:5833450|5834209	exon	Phvul.001G053000	AT3G63400.2	63.483	Lotus_japonicus_Lj1g3v1912840.1	83.495	Medicago_truncatula_Medtr1g011980.2	68.729	Cyclophilin-like peptidyl-prolyl cis-trans isomerase family protein	#N/A	0	1	0	0	0	0
Chr01:5833450|5835444	exon	Phvul.001G053000	AT3G63400.2	63.483	Lotus_japonicus_Lj1g3v1912840.1	83.495	Medicago_truncatula_Medtr1g011980.2	68.729	Cyclophilin-like peptidyl-prolyl cis-trans isomerase family protein	#N/A	1	1	0	0	0	1
Chr01:5833450|5837065	exon	Phvul.001G053000	AT3G63400.2	63.483	Lotus_japonicus_Lj1g3v1912840.1	83.495	Medicago_truncatula_Medtr1g011980.2	68.729	Cyclophilin-like peptidyl-prolyl cis-trans isomerase family protein	#N/A	0	0	1	0	0	0
Chr01:5833858|5835444	exon	Phvul.001G053000	AT3G63400.2	63.483	Lotus_japonicus_Lj1g3v1912840.1	83.495	Medicago_truncatula_Medtr1g011980.2	68.729	Cyclophilin-like peptidyl-prolyl cis-trans isomerase family protein	#N/A	1	1	1	1	1	1
Chr01:5833858|5836531	exon	Phvul.001G053000	AT3G63400.2	63.483	Lotus_japonicus_Lj1g3v1912840.1	83.495	Medicago_truncatula_Medtr1g011980.2	68.729	Cyclophilin-like peptidyl-prolyl cis-trans isomerase family protein	#N/A	0	0	0	1	0	1
Chr01:5834435|5837065	exon	Phvul.001G053000	AT3G63400.2	63.483	Lotus_japonicus_Lj1g3v1912840.1	83.495	Medicago_truncatula_Medtr1g011980.2	68.729	Cyclophilin-like peptidyl-prolyl cis-trans isomerase family protein	#N/A	0	1	0	0	0	0
Chr01:5836112|5837065	exon	Phvul.001G053000	AT3G63400.2	63.483	Lotus_japonicus_Lj1g3v1912840.1	83.495	Medicago_truncatula_Medtr1g011980.2	68.729	Cyclophilin-like peptidyl-prolyl cis-trans isomerase family protein	#N/A	0	1	0	0	0	1
Chr01:5947647|5949678	exon	Phvul.001G053501	AT3G09360.2	53.933	Lotus_japonicus_Lj0g3v0275259.1	69.974	Medicago_truncatula_Medtr7g086730.1	60.63	Cyclin/Brf1-like TBP-binding protein	#N/A	0	0	1	0	0	1
Chr01:5947652|5949678	exon	Phvul.001G053501	AT3G09360.2	53.933	Lotus_japonicus_Lj0g3v0275259.1	69.974	Medicago_truncatula_Medtr7g086730.1	60.63	Cyclin/Brf1-like TBP-binding protein	#N/A	1	0	0	0	0	0
Chr01:6017203|6017972	exon	Phvul.001G054400	AT1G15520.1	64.645	Lotus_japonicus_Lj5g3v0540130.1	86.984	Medicago_truncatula_Medtr1g011650.1	85.971	pleiotropic drug resistance 12	#N/A	1	1	1	1	0	0
Chr01:6020520|6021393	exon	Phvul.001G054400	AT1G15520.1	64.645	Lotus_japonicus_Lj5g3v0540130.1	86.984	Medicago_truncatula_Medtr1g011650.1	85.971	pleiotropic drug resistance 12	#N/A	0	0	1	0	0	0
Chr01:6093434|6094868	exon	Phvul.001G054700	AT4G32551.1	72.267	Lotus_japonicus_Lj0g3v0109259.1	88.435	Medicago_truncatula_Medtr1g011610.2	86.359	transcriptional corepressor LEUNIG	#N/A	0	0	0	1	0	0
Chr01:63075|63686	exon	Phvul.001G001200	AT1G76280.5	51.625	Lotus_japonicus_Lj0g3v0328729.1	66.113	Medicago_truncatula_Medtr6g069480.4	68.742	Tetratricopeptide repeat (TPR)-like superfamily protein	#N/A	0	1	0	0	0	0
Chr01:6312727|6320793	exon	Phvul.001G055800	AT2G25660.3	62.618	Lotus_japonicus_Lj5g3v0551220.1	82.956	Medicago_truncatula_Medtr1g010300.1	80.304	embryo defective 2410	#N/A	0	0	0	0	0	1
Chr01:6320215|6320793	exon	Phvul.001G055800	AT2G25660.3	62.618	Lotus_japonicus_Lj5g3v0551220.1	82.956	Medicago_truncatula_Medtr1g010300.1	80.304	embryo defective 2410	#N/A	0	0	0	0	0	1
Chr01:6320215|6324192	exon	Phvul.001G055800	AT2G25660.3	62.618	Lotus_japonicus_Lj5g3v0551220.1	82.956	Medicago_truncatula_Medtr1g010300.1	80.304	embryo defective 2410	#N/A	0	0	1	0	0	1
Chr01:6328635|6330638	exon	Phvul.001G055800	AT2G25660.3	62.618	Lotus_japonicus_Lj5g3v0551220.1	82.956	Medicago_truncatula_Medtr1g010300.1	80.304	embryo defective 2410	#N/A	0	1	1	0	1	1
Chr01:6328635|6347652	exon	Phvul.001G055800	AT2G25660.3	62.618	Lotus_japonicus_Lj5g3v0551220.1	82.956	Medicago_truncatula_Medtr1g010300.1	80.304	embryo defective 2410	#N/A	0	0	0	0	0	1
Chr01:6328635|6347662	exon	Phvul.001G055800	AT2G25660.3	62.618	Lotus_japonicus_Lj5g3v0551220.1	82.956	Medicago_truncatula_Medtr1g010300.1	80.304	embryo defective 2410	#N/A	0	0	1	0	0	1
Chr01:6334451|6336378	exon	Phvul.001G055800	AT2G25660.3	62.618	Lotus_japonicus_Lj5g3v0551220.1	82.956	Medicago_truncatula_Medtr1g010300.1	80.304	embryo defective 2410	#N/A	0	0	1	1	1	1
Chr01:6335859|6336378	exon	Phvul.001G055800	AT2G25660.3	62.618	Lotus_japonicus_Lj5g3v0551220.1	82.956	Medicago_truncatula_Medtr1g010300.1	80.304	embryo defective 2410	#N/A	0	0	1	0	0	0
Chr01:6338021|6340061	exon	Phvul.001G055800	AT2G25660.3	62.618	Lotus_japonicus_Lj5g3v0551220.1	82.956	Medicago_truncatula_Medtr1g010300.1	80.304	embryo defective 2410	#N/A	0	0	0	0	0	1
Chr01:6346658|6351520	exon	Phvul.001G055800	AT2G25660.3	62.618	Lotus_japonicus_Lj5g3v0551220.1	82.956	Medicago_truncatula_Medtr1g010300.1	80.304	embryo defective 2410	#N/A	1	0	1	0	0	1
Chr01:6346658|6355935	exon	Phvul.001G055800	AT2G25660.3	62.618	Lotus_japonicus_Lj5g3v0551220.1	82.956	Medicago_truncatula_Medtr1g010300.1	80.304	embryo defective 2410	#N/A	0	1	1	0	1	1
Chr01:6355577|6355935	exon	Phvul.001G055800	AT2G25660.3	62.618	Lotus_japonicus_Lj5g3v0551220.1	82.956	Medicago_truncatula_Medtr1g010300.1	80.304	embryo defective 2410	#N/A	0	1	1	1	1	1
Chr01:6463251|6463883	exon	Phvul.001G056800	AT5G25560.6	79.688	Lotus_japonicus_Lj1g3v1932600.1	82.333	Medicago_truncatula_Medtr3g108240.1	84.365	CHY-type/CTCHY-type/RING-type Zinc finger protein	#N/A	0	0	1	0	0	0
Chr01:6501729|6502710	exon	Phvul.001G057200	AT5G52470.1	89.388	Lotus_japonicus_Lj0g3v0107099.1	92.891	Medicago_truncatula_Medtr1g114000.1	94.239	fibrillarin 1	#N/A	0	0	0	0	1	0
Chr01:6523031|6525108	exon	Phvul.001G057500	AT5G10910.1	60.677	Lotus_japonicus_Lj5g3v0554380.2	72.832	Medicago_truncatula_Medtr1g010070.1	73.286	mraW methylase family protein	#N/A	1	0	0	0	0	1
Chr01:6600349|6600823	exon	Phvul.001G058100	AT4G31350.4	61.538	Lotus_japonicus_Lj5g3v0585470.1	84.01	Medicago_truncatula_Medtr1g009960.1	83.709	Core-2/I-branching beta-1%2C6-N-acetylglucosaminyltransferase family protein	#N/A	0	0	0	0	0	1
Chr01:6698658|6702419	exon	Phvul.001G058600	AT4G31390.1	79.58	Lotus_japonicus_Lj5g3v0401650.1	87.96	Medicago_truncatula_Medtr1g016300.1	71.835	Protein kinase superfamily protein	#N/A	0	0	1	0	0	0
Chr01:6702420|6704433	intron	Phvul.001G058600	AT4G31390.1	79.58	Lotus_japonicus_Lj5g3v0401650.1	87.96	Medicago_truncatula_Medtr1g016300.1	71.835	Protein kinase superfamily protein	#N/A	0	0	1	0	0	0
Chr01:676283|676489	intron	Phvul.001G009100	AT5G10980.1	100	Lotus_japonicus_Lj0g3v0007419.1	100	Medicago_truncatula_Medtr4g097175.1	100	Histone superfamily protein	#N/A	0	0	1	0	0	0
Chr01:6833181|6834643	exon	Phvul.001G059300	AT5G24870.1	39.854	Lotus_japonicus_Lj5g3v0122170.2	82.11	Medicago_truncatula_Medtr3g112230.3	75.339	RING/U-box superfamily protein	#N/A	0	0	0	0	0	1
Chr01:698789|701407	exon	Phvul.001G009300	AT4G16310.5	59.204	Lotus_japonicus_Lj0g3v0205839.1	69.394	Medicago_truncatula_Medtr1g023510.1	70.363	LSD1-like 3	#N/A	0	0	1	0	0	0
Chr01:710084|710935	intergenic_region	#N/A	#N/A	#N/A	#N/A	#N/A	#N/A	#N/A	#N/A	#N/A	0	0	0	0	0	1
Chr01:7115781|7116473	exon	Phvul.001G060500	AT4G31580.2	67.5	Lotus_japonicus_Lj5g3v0610950.2	87.302	Medicago_truncatula_Medtr8g058530.1	46.341	serine/arginine-rich 22	#N/A	0	0	1	0	0	1
Chr01:7162496|7165585	exon	Phvul.001G060700	AT5G41480.1	57.326	Lotus_japonicus_Lj2g3v3340810.2	80.561	Medicago_truncatula_Medtr1g028510.1	79.478	Folylpolyglutamate synthetase family protein	#N/A	0	0	1	0	0	0
Chr01:7211530|7214629	exon	Phvul.001G060900	AT3G27000.1	91.26	Lotus_japonicus_Lj1g3v3858560.2	96.658	Medicago_truncatula_Medtr7g027185.1	95.887	actin related protein 2	#N/A	1	1	1	1	1	1
Chr01:7212991|7214629	exon	Phvul.001G060900	AT3G27000.1	91.26	Lotus_japonicus_Lj1g3v3858560.2	96.658	Medicago_truncatula_Medtr7g027185.1	95.887	actin related protein 2	#N/A	0	1	1	0	0	1
Chr01:7214231|7214629	exon	Phvul.001G060900	AT3G27000.1	91.26	Lotus_japonicus_Lj1g3v3858560.2	96.658	Medicago_truncatula_Medtr7g027185.1	95.887	actin related protein 2	#N/A	0	0	0	0	1	0
Chr01:7239421|7240093	exon	Phvul.001G061000	AT2G25737.1	54.701	Lotus_japonicus_Lj0g3v0329679.3	69.079	Medicago_truncatula_Medtr1g026910.1	61.505	Sulfite exporter TauE/SafE family protein	#N/A	0	0	1	0	0	0
Chr01:7267975|7271464	exon	Phvul.001G061200	AT4G32730.5	41.255	Lotus_japonicus_Lj1g3v2050890.1	54.491	Medicago_truncatula_Medtr1g026870.1	63.892	Homeodomain-like protein	#N/A	0	0	0	0	1	0
Chr01:7270368|7271464	exon	Phvul.001G061200	AT4G32730.5	41.255	Lotus_japonicus_Lj1g3v2050890.1	54.491	Medicago_truncatula_Medtr1g026870.1	63.892	Homeodomain-like protein	#N/A	1	1	0	0	1	0
Chr01:7270697|7271464	exon	Phvul.001G061200	AT4G32730.5	41.255	Lotus_japonicus_Lj1g3v2050890.1	54.491	Medicago_truncatula_Medtr1g026870.1	63.892	Homeodomain-like protein	#N/A	1	0	0	0	1	0
Chr01:7271172|7271464	exon	Phvul.001G061200	AT4G32730.5	41.255	Lotus_japonicus_Lj1g3v2050890.1	54.491	Medicago_truncatula_Medtr1g026870.1	63.892	Homeodomain-like protein	#N/A	0	0	0	0	1	0
Chr01:7289273|7291726	exon	Phvul.001G061300	AT5G53140.2	68.564	Lotus_japonicus_Lj0g3v0260429.1	75.49	Medicago_truncatula_Medtr1g022030.1	76.621	Protein phosphatase 2C family protein	#N/A	0	1	0	1	0	1
Chr01:7293212|7298233	exon	Phvul.001G061300	AT5G53140.2	68.564	Lotus_japonicus_Lj0g3v0260429.1	75.49	Medicago_truncatula_Medtr1g022030.1	76.621	Protein phosphatase 2C family protein	#N/A	0	0	1	0	0	1
Chr01:7310141|7310894	exon	Phvul.001G061400	AT5G24120.1	59.387	Lotus_japonicus_Lj0g3v0088429.1	68.35	Medicago_truncatula_Medtr3g090900.1	68.482	sigma factor E	#N/A	0	0	1	0	0	1
Chr01:7406380|7407938	exon	Phvul.001G062000	AT5G53170.1	75.408	Lotus_japonicus_Lj1g3v0948570.1	82.84	Medicago_truncatula_Medtr1g028390.1	81.398	FTSH protease 11	#N/A	0	1	0	1	1	1
Chr01:7406380|7410680	exon	Phvul.001G062000	AT5G53170.1	75.408	Lotus_japonicus_Lj1g3v0948570.1	82.84	Medicago_truncatula_Medtr1g028390.1	81.398	FTSH protease 11	#N/A	0	0	0	0	0	1
Chr01:7600667|7602046	intergenic_region	#N/A	#N/A	#N/A	#N/A	#N/A	#N/A	#N/A	#N/A	#N/A	0	0	1	0	0	0
Chr01:7608823|7609361	exon	Phvul.001G063050	AT1G58350.2	64.194	Lotus_japonicus_Lj1g3v2095830.2	71.512	Medicago_truncatula_Medtr1g007420.1	77.308	Putative serine esterase family protein	#N/A	1	1	1	0	0	1
Chr01:7617336|7618832	exon	Phvul.001G063050	AT1G58350.2	64.194	Lotus_japonicus_Lj1g3v2095830.2	71.512	Medicago_truncatula_Medtr1g007420.1	77.308	Putative serine esterase family protein	#N/A	0	1	1	0	0	1
Chr01:7647540|7652961	intergenic_region	#N/A	#N/A	#N/A	#N/A	#N/A	#N/A	#N/A	#N/A	#N/A	0	0	1	0	0	0
Chr01:7660079|7660536	exon	Phvul.001G063400	AT4G32760.1	63.2	Lotus_japonicus_Lj1g3v2063200.1	74.519	Medicago_truncatula_Medtr1g026840.1	78.024	ENTH/VHS/GAT family protein	#N/A	0	1	1	0	1	1
Chr01:7660079|7664572	exon	Phvul.001G063400	AT4G32760.1	63.2	Lotus_japonicus_Lj1g3v2063200.1	74.519	Medicago_truncatula_Medtr1g026840.1	78.024	ENTH/VHS/GAT family protein	#N/A	0	0	1	0	0	0
Chr01:7660079|7665135	exon	Phvul.001G063400	AT4G32760.1	63.2	Lotus_japonicus_Lj1g3v2063200.1	74.519	Medicago_truncatula_Medtr1g026840.1	78.024	ENTH/VHS/GAT family protein	#N/A	0	0	0	1	0	0
Chr01:7663614|7665135	exon	Phvul.001G063400	AT4G32760.1	63.2	Lotus_japonicus_Lj1g3v2063200.1	74.519	Medicago_truncatula_Medtr1g026840.1	78.024	ENTH/VHS/GAT family protein	#N/A	0	1	0	1	1	0
Chr01:7726362|7727444	exon	Phvul.001G063700	AT5G53130.1	77.654	Lotus_japonicus_Lj0g3v0305469.1	82.633	Medicago_truncatula_Medtr3g091080.1	82.148	cyclic nucleotide gated channel 1	#N/A	0	1	0	0	1	0
Chr01:7726362|7728283	exon	Phvul.001G063700	AT5G53130.1	77.654	Lotus_japonicus_Lj0g3v0305469.1	82.633	Medicago_truncatula_Medtr3g091080.1	82.148	cyclic nucleotide gated channel 1	#N/A	1	1	1	1	1	1
Chr01:7729971|7731304	exon	Phvul.001G063700	AT5G53130.1	77.654	Lotus_japonicus_Lj0g3v0305469.1	82.633	Medicago_truncatula_Medtr3g091080.1	82.148	cyclic nucleotide gated channel 1	#N/A	0	1	0	0	0	1
Chr01:7778204|7778344	intron	Phvul.001G064000	AT1G77120.1	81.649	Lotus_japonicus_Lj1g3v0913280.1	89.737	Medicago_truncatula_Medtr3g089940.1	88.421	alcohol dehydrogenase 1	#N/A	0	0	0	0	0	1
Chr01:7780020|7780229	exon	Phvul.001G064000	AT1G77120.1	81.649	Lotus_japonicus_Lj1g3v0913280.1	89.737	Medicago_truncatula_Medtr3g089940.1	88.421	alcohol dehydrogenase 1	#N/A	0	1	0	0	0	0
Chr01:7803936|7808692	exon	Phvul.001G064200	AT1G43850.2	59.224	Lotus_japonicus_Lj0g3v0096979.1	77.62	Medicago_truncatula_Medtr3g089075.1	76.626	SEUSS transcriptional co-regulator	#N/A	0	0	1	0	0	0
Chr01:7805905|7808692	exon	Phvul.001G064200	AT1G43850.2	59.224	Lotus_japonicus_Lj0g3v0096979.1	77.62	Medicago_truncatula_Medtr3g089075.1	76.626	SEUSS transcriptional co-regulator	#N/A	0	0	1	1	0	1
Chr01:7807205|7808692	intron	Phvul.001G064200	AT1G43850.2	59.224	Lotus_japonicus_Lj0g3v0096979.1	77.62	Medicago_truncatula_Medtr3g089075.1	76.626	SEUSS transcriptional co-regulator	#N/A	0	0	1	0	0	0
Chr01:7807263|7808692	exon	Phvul.001G064200	AT1G43850.2	59.224	Lotus_japonicus_Lj0g3v0096979.1	77.62	Medicago_truncatula_Medtr3g089075.1	76.626	SEUSS transcriptional co-regulator	#N/A	0	0	1	0	1	0
Chr01:7856971|7858772	exon	Phvul.001G064400	AT5G25800.1	63.082	Lotus_japonicus_Lj0g3v0277869.1	77.295	Medicago_truncatula_Medtr1g029410.1	77.102	Polynucleotidyl transferase%2C ribonuclease H-like superfamily protein	#N/A	0	0	1	0	0	0
Chr01:7861745|7863108	exon	Phvul.001G064400	AT5G25800.1	63.082	Lotus_japonicus_Lj0g3v0277869.1	77.295	Medicago_truncatula_Medtr1g029410.1	77.102	Polynucleotidyl transferase%2C ribonuclease H-like superfamily protein	#N/A	0	0	0	0	0	1
Chr01:80005|82119	exon	Phvul.001G001400	AT5G42220.2	46.604	Lotus_japonicus_Lj5g3v0266930.2	78.533	Medicago_truncatula_Medtr1g026290.4	73.741	Ubiquitin-like superfamily protein	#N/A	0	1	0	0	0	0
Chr01:82188|82741	exon	Phvul.001G001400	AT5G42220.2	46.604	Lotus_japonicus_Lj5g3v0266930.2	78.533	Medicago_truncatula_Medtr1g026290.4	73.741	Ubiquitin-like superfamily protein	#N/A	0	1	0	0	1	0
Chr01:832747|833672	exon	Phvul.001G010900	AT1G45130.1	73.793	Lotus_japonicus_Lj1g3v2139530.1	72.059	Medicago_truncatula_Medtr1g023120.1	86.721	beta-galactosidase 5	#N/A	0	0	0	0	1	0
Chr01:833508|834945	exon	Phvul.001G010900	AT1G45130.1	73.793	Lotus_japonicus_Lj1g3v2139530.1	72.059	Medicago_truncatula_Medtr1g023120.1	86.721	beta-galactosidase 5	#N/A	0	1	0	0	0	0
Chr01:8436992|8437956	exon	Phvul.001G067200	AT1G77260.1	68.631	Lotus_japonicus_Lj5g3v0104730.1	78.904	Medicago_truncatula_Medtr1g022255.1	76.243	S-adenosyl-L-methionine-dependent methyltransferases superfamily protein	#N/A	0	1	0	0	0	0
Chr01:8548501|8551787	exon	Phvul.001G067600	AT1G21580.1	46.442	Lotus_japonicus_Lj1g3v0268620.1	60.499	Medicago_truncatula_Medtr1g029710.1	49.394	Zinc finger C-x8-C-x5-C-x3-H type family protein	#N/A	0	1	0	0	0	0
Chr01:8550927|8551787	exon	Phvul.001G067600	AT1G21580.1	46.442	Lotus_japonicus_Lj1g3v0268620.1	60.499	Medicago_truncatula_Medtr1g029710.1	49.394	Zinc finger C-x8-C-x5-C-x3-H type family protein	#N/A	0	1	1	1	0	1
Chr01:872848|876335	exon	Phvul.001G011200	AT5G57960.1	83.22	Lotus_japonicus_Lj1g3v2740230.1	80.847	Medicago_truncatula_Medtr1g022980.1	92.414	GTP-binding protein%2C HflX	#N/A	0	0	0	1	0	0
Chr01:897536|898067	exon	Phvul.001G011700	AT1G75400.1	52	Lotus_japonicus_Lj5g3v0122170.2	82.11	Medicago_truncatula_Medtr3g112230.3	75.339	RING/U-box superfamily protein	#N/A	0	0	1	1	1	1
Chr01:922557|923567	exon	Phvul.001G012100	AT2G21520.1	64.791	Lotus_japonicus_Lj5g3v0109840.1	85.008	Medicago_truncatula_Medtr1g022480.4	81.703	Sec14p-like phosphatidylinositol transfer family protein	#N/A	0	0	0	0	0	1
Chr01:922902|924376	exon	Phvul.001G012100	AT2G21520.1	64.791	Lotus_japonicus_Lj5g3v0109840.1	85.008	Medicago_truncatula_Medtr1g022480.4	81.703	Sec14p-like phosphatidylinositol transfer family protein	#N/A	0	0	0	0	0	1
Chr01:924952|925547	intron	Phvul.001G012100	AT2G21520.1	64.791	Lotus_japonicus_Lj5g3v0109840.1	85.008	Medicago_truncatula_Medtr1g022480.4	81.703	Sec14p-like phosphatidylinositol transfer family protein	#N/A	0	1	1	1	1	1
Chr01:924956|925547	intron	Phvul.001G012100	AT2G21520.1	64.791	Lotus_japonicus_Lj5g3v0109840.1	85.008	Medicago_truncatula_Medtr1g022480.4	81.703	Sec14p-like phosphatidylinositol transfer family protein	#N/A	0	0	0	0	0	1
Chr01:924961|925547	intron	Phvul.001G012100	AT2G21520.1	64.791	Lotus_japonicus_Lj5g3v0109840.1	85.008	Medicago_truncatula_Medtr1g022480.4	81.703	Sec14p-like phosphatidylinositol transfer family protein	#N/A	1	1	1	1	1	1
Chr01:924975|925547	exon	Phvul.001G012100	AT2G21520.1	64.791	Lotus_japonicus_Lj5g3v0109840.1	85.008	Medicago_truncatula_Medtr1g022480.4	81.703	Sec14p-like phosphatidylinositol transfer family protein	#N/A	1	1	1	1	1	1
Chr01:9271702|9272287	exon	Phvul.001G070500	AT1G21610.1	47.067	Lotus_japonicus_Lj0g3v0217399.1	63.715	Medicago_truncatula_Medtr1g029680.1	68.376	wound-responsive family protein	#N/A	0	0	1	0	0	0
Chr01:9276489|9278316	intron	Phvul.001G070500	AT1G21610.1	47.067	Lotus_japonicus_Lj0g3v0217399.1	63.715	Medicago_truncatula_Medtr1g029680.1	68.376	wound-responsive family protein	#N/A	0	0	0	1	0	0
Chr01:9279290|9280694	exon	Phvul.001G070500	AT1G21610.1	47.067	Lotus_japonicus_Lj0g3v0217399.1	63.715	Medicago_truncatula_Medtr1g029680.1	68.376	wound-responsive family protein	#N/A	0	0	0	1	0	0
Chr01:929551|930059	intron	Phvul.001G012200	AT1G22100.1	54.92	Lotus_japonicus_Lj1g3v2127260.1	72.525	Medicago_truncatula_Medtr1g022475.1	75.676	Inositol-pentakisphosphate 2-kinase family protein	#N/A	0	1	0	0	1	0
Chr01:9300850|9303536	exon	Phvul.001G070600	AT1G77320.1	47.722	Lotus_japonicus_Lj0g3v0217409.1	72.97	Medicago_truncatula_Medtr1g029630.2	70.535	transcription coactivator	#N/A	0	1	0	0	0	0
Chr01:9302409|9304102	exon	Phvul.001G070600	AT1G77320.1	47.722	Lotus_japonicus_Lj0g3v0217409.1	72.97	Medicago_truncatula_Medtr1g029630.2	70.535	transcription coactivator	#N/A	0	0	0	0	1	0
Chr01:9543944|9547203	exon	Phvul.001G072000	AT1G21720.1	92.157	Lotus_japonicus_Lj1g3v4069380.1	86.869	Medicago_truncatula_Medtr7g088490.1	93.627	proteasome beta subunit C1	#N/A	0	1	0	0	0	0
Chr01:9826493|9827911	exon	Phvul.001G073000	AT1G77220.1	70.103	Lotus_japonicus_Lj0g3v0325969.2	88.018	Medicago_truncatula_Medtr3g090180.1	81.385	organic solute transporter ostalpha protein (DUF300)	#N/A	0	0	1	0	0	0
Chr01:9909698|9919217	exon	Phvul.001G073501	AT4G28880.4	61.44	Lotus_japonicus_Lj1g3v2065420.1	66.334	Medicago_truncatula_Medtr1g004990.2	69	casein kinase I-like 3	#N/A	0	0	0	0	0	1
Chr01:9918070|9919021	exon	Phvul.001G073501	AT4G28880.4	61.44	Lotus_japonicus_Lj1g3v2065420.1	66.334	Medicago_truncatula_Medtr1g004990.2	69	casein kinase I-like 3	#N/A	0	0	0	0	0	1
Chr01:9918070|9919217	exon	Phvul.001G073501	AT4G28880.4	61.44	Lotus_japonicus_Lj1g3v2065420.1	66.334	Medicago_truncatula_Medtr1g004990.2	69	casein kinase I-like 3	#N/A	0	0	0	1	0	1
Chr01:9918070|9922260	exon	Phvul.001G073501	AT4G28880.4	61.44	Lotus_japonicus_Lj1g3v2065420.1	66.334	Medicago_truncatula_Medtr1g004990.2	69	casein kinase I-like 3	#N/A	0	0	0	0	0	1
Chr01:9918070|9923162	exon	Phvul.001G073501	AT4G28880.4	61.44	Lotus_japonicus_Lj1g3v2065420.1	66.334	Medicago_truncatula_Medtr1g004990.2	69	casein kinase I-like 3	#N/A	0	0	0	0	0	1
Chr01:9918078|9919217	exon	Phvul.001G073501	AT4G28880.4	61.44	Lotus_japonicus_Lj1g3v2065420.1	66.334	Medicago_truncatula_Medtr1g004990.2	69	casein kinase I-like 3	#N/A	0	0	0	0	0	1
Chr01:9918236|9919217	exon	Phvul.001G073501	AT4G28880.4	61.44	Lotus_japonicus_Lj1g3v2065420.1	66.334	Medicago_truncatula_Medtr1g004990.2	69	casein kinase I-like 3	#N/A	0	0	0	0	0	1
Chr01:9922199|9923162	exon	Phvul.001G073501	AT4G28880.4	61.44	Lotus_japonicus_Lj1g3v2065420.1	66.334	Medicago_truncatula_Medtr1g004990.2	69	casein kinase I-like 3	#N/A	0	0	0	0	0	1
Chr01:9922199|9933344	exon	Phvul.001G073501	AT4G28880.4	61.44	Lotus_japonicus_Lj1g3v2065420.1	66.334	Medicago_truncatula_Medtr1g004990.2	69	casein kinase I-like 3	#N/A	0	0	0	1	0	0
Chr01:9933259|9935232	intron	Phvul.001G073501	AT4G28880.4	61.44	Lotus_japonicus_Lj1g3v2065420.1	66.334	Medicago_truncatula_Medtr1g004990.2	69	casein kinase I-like 3	#N/A	0	0	0	0	0	1
Chr01:9933262|9935232	exon	Phvul.001G073501	AT4G28880.4	61.44	Lotus_japonicus_Lj1g3v2065420.1	66.334	Medicago_truncatula_Medtr1g004990.2	69	casein kinase I-like 3	#N/A	0	0	0	1	0	1
Chr02:10742586|10752758	exon	Phvul.002G072600	AT1G60070.1	77.689	Lotus_japonicus_Lj2g3v1378900.1	91.743	Medicago_truncatula_Medtr5g034780.1	90.482	Adaptor protein complex AP-1%2C gamma subunit	#N/A	0	0	0	1	0	0
Chr02:10742641|10743360	intron	Phvul.002G072600	AT1G60070.1	77.689	Lotus_japonicus_Lj2g3v1378900.1	91.743	Medicago_truncatula_Medtr5g034780.1	90.482	Adaptor protein complex AP-1%2C gamma subunit	#N/A	0	0	1	0	0	0
Chr02:10745269|10751984	exon	Phvul.002G072600	AT1G60070.1	77.689	Lotus_japonicus_Lj2g3v1378900.1	91.743	Medicago_truncatula_Medtr5g034780.1	90.482	Adaptor protein complex AP-1%2C gamma subunit	#N/A	0	0	0	0	0	1
Chr02:10780467|10781279	exon	Phvul.002G072800	AT5G26830.1	73.963	Lotus_japonicus_Lj2g3v1378840.2	87.526	Medicago_truncatula_Medtr5g034820.1	88.608	Threonyl-tRNA synthetase	#N/A	0	0	0	1	0	0
Chr02:10780467|10781699	exon	Phvul.002G072800	AT5G26830.1	73.963	Lotus_japonicus_Lj2g3v1378840.2	87.526	Medicago_truncatula_Medtr5g034820.1	88.608	Threonyl-tRNA synthetase	#N/A	0	0	1	1	0	1
Chr02:10781193|10785621	exon	Phvul.002G072800	AT5G26830.1	73.963	Lotus_japonicus_Lj2g3v1378840.2	87.526	Medicago_truncatula_Medtr5g034820.1	88.608	Threonyl-tRNA synthetase	#N/A	0	0	1	0	0	0
Chr02:10782870|10784450	exon	Phvul.002G072800	AT5G26830.1	73.963	Lotus_japonicus_Lj2g3v1378840.2	87.526	Medicago_truncatula_Medtr5g034820.1	88.608	Threonyl-tRNA synthetase	#N/A	0	1	1	0	1	1
Chr02:10786260|10786888	intron	Phvul.002G072800	AT5G26830.1	73.963	Lotus_japonicus_Lj2g3v1378840.2	87.526	Medicago_truncatula_Medtr5g034820.1	88.608	Threonyl-tRNA synthetase	#N/A	0	1	0	0	0	0
Chr02:10786992|10787939	intron	Phvul.002G072800	AT5G26830.1	73.963	Lotus_japonicus_Lj2g3v1378840.2	87.526	Medicago_truncatula_Medtr5g034820.1	88.608	Threonyl-tRNA synthetase	#N/A	0	1	0	0	1	1
Chr02:1137264|1138119	exon	Phvul.002G010200	AT4G37670.2	68.657	Lotus_japonicus_Lj2g3v1979710.1	80.2	Medicago_truncatula_Medtr5g015300.1	76.733	N-acetyl-l-glutamate synthase 2	#N/A	0	1	0	0	1	1
Chr02:1146049|1148732	exon	Phvul.002G010300	AT5G67580.1	54.054	Lotus_japonicus_Lj2g3v1968560.2	79.667	Medicago_truncatula_Medtr1g012370.3	80.101	Homeodomain-like/winged-helix DNA-binding family protein	#N/A	0	1	0	0	0	0
Chr02:1146049|1149477	exon	Phvul.002G010300	AT5G67580.1	54.054	Lotus_japonicus_Lj2g3v1968560.2	79.667	Medicago_truncatula_Medtr1g012370.3	80.101	Homeodomain-like/winged-helix DNA-binding family protein	#N/A	0	0	0	0	0	1
Chr02:1148733|1149099	intron	Phvul.002G010300	AT5G67580.1	54.054	Lotus_japonicus_Lj2g3v1968560.2	79.667	Medicago_truncatula_Medtr1g012370.3	80.101	Homeodomain-like/winged-helix DNA-binding family protein	#N/A	0	0	0	0	1	0
Chr02:11492196|11494395	exon	Phvul.002G075800	AT1G24120.1	70.938	Lotus_japonicus_Lj2g3v1370280.1	91.592	Medicago_truncatula_Medtr5g035770.1	86.473	ARG1-like 1	#N/A	0	0	0	0	1	0
Chr02:11492652|11494395	exon	Phvul.002G075800	AT1G24120.1	70.938	Lotus_japonicus_Lj2g3v1370280.1	91.592	Medicago_truncatula_Medtr5g035770.1	86.473	ARG1-like 1	#N/A	0	0	0	0	0	1
Chr02:11589524|11590927	exon	Phvul.002G076000	AT1G70180.3	47.312	Lotus_japonicus_Lj2g3v1368240.2	77.581	Medicago_truncatula_Medtr5g035810.1	72.647	Sterile alpha motif (SAM) domain-containing protein	#N/A	0	0	0	0	1	0
Chr02:11595253|11596220	exon	Phvul.002G076000	AT1G70180.3	47.312	Lotus_japonicus_Lj2g3v1368240.2	77.581	Medicago_truncatula_Medtr5g035810.1	72.647	Sterile alpha motif (SAM) domain-containing protein	#N/A	0	0	1	1	0	0
Chr02:11945464|11949665	exon	Phvul.002G077700	AT1G70070.1	70.752	Lotus_japonicus_Lj1g3v3930430.1	81.22	Medicago_truncatula_Medtr7g084560.2	81.311	DEAD/DEAH box helicase	#N/A	0	1	1	1	1	1
Chr02:11948210|11949546	intron	Phvul.002G077700	AT1G70070.1	70.752	Lotus_japonicus_Lj1g3v3930430.1	81.22	Medicago_truncatula_Medtr7g084560.2	81.311	DEAD/DEAH box helicase	#N/A	0	0	1	0	0	0
Chr02:11971453|11972363	exon	Phvul.002G077800	AT1G70060.2	56.973	Lotus_japonicus_Lj2g3v1365810.2	79.25	Medicago_truncatula_Medtr5g036670.2	76.859	SIN3-like 4	#N/A	0	0	1	0	0	0
Chr02:11973074|11974305	exon	Phvul.002G077800	AT1G70060.2	56.973	Lotus_japonicus_Lj2g3v1365810.2	79.25	Medicago_truncatula_Medtr5g036670.2	76.859	SIN3-like 4	#N/A	0	1	0	0	0	0
Chr02:12059297|12059862	exon	Phvul.002G078100	AT1G27210.1	49.915	Lotus_japonicus_Lj5g3v0308860.1	87.283	Medicago_truncatula_Medtr1g018180.1	86.471	ARM repeat superfamily protein	#N/A	0	0	0	0	1	0
Chr02:12090584|12091444	exon	Phvul.002G078200	AT1G77320.1	47.722	Lotus_japonicus_Lj0g3v0217409.1	72.97	Medicago_truncatula_Medtr1g029630.2	70.535	transcription coactivator	#N/A	0	0	0	0	0	1
Chr02:12367814|12368069	exon	Phvul.002G079600	AT1G59650.1	61.494	Lotus_japonicus_Lj2g3v1022630.1	60.704	Medicago_truncatula_Medtr5g037270.1	75	CW14 protein (DUF1336)	#N/A	0	0	0	0	0	1
Chr02:12639548|12640359	intron	Phvul.002G080800	AT1G27100.1	50.962	Lotus_japonicus_Lj2g3v1349440.2	71.76	Medicago_truncatula_Medtr5g037540.1	63.813	Actin cross-linking protein	#N/A	0	1	1	0	1	1
Chr02:12944237|12945381	exon	Phvul.002G082100	AT1G68850.1	72.34	Lotus_japonicus_Lj0g3v0076249.2	83.432	Medicago_truncatula_Medtr5g049280.1	81.361	Peroxidase superfamily protein	#N/A	0	0	0	0	0	1
Chr02:12944889|12945381	exon	Phvul.002G082100	AT1G68850.1	72.34	Lotus_japonicus_Lj0g3v0076249.2	83.432	Medicago_truncatula_Medtr5g049280.1	81.361	Peroxidase superfamily protein	#N/A	0	0	0	0	0	1
Chr02:13148662|13149245	exon	Phvul.002G083000	AT2G04030.1	82.487	Lotus_japonicus_Lj5g3v0238150.1	90.34	Medicago_truncatula_Medtr1g025430.1	89.024	Chaperone protein htpG family protein	#N/A	0	0	0	0	1	0
Chr02:13150841|13153341	exon	Phvul.002G083000	AT2G04030.1	82.487	Lotus_japonicus_Lj5g3v0238150.1	90.34	Medicago_truncatula_Medtr1g025430.1	89.024	Chaperone protein htpG family protein	#N/A	0	0	0	1	0	0
Chr02:13152134|13153594	exon	Phvul.002G083000	AT2G04030.1	82.487	Lotus_japonicus_Lj5g3v0238150.1	90.34	Medicago_truncatula_Medtr1g025430.1	89.024	Chaperone protein htpG family protein	#N/A	0	1	1	0	0	1
Chr02:13196264|13197413	intron	Phvul.002G083100	AT2G14960.1	82.383	Lotus_japonicus_Lj4g3v0793380.1	78.731	Medicago_truncatula_Medtr0035s0150.1	87.563	Auxin-responsive GH3 family protein	#N/A	0	1	1	0	1	1
Chr02:13381053|13381391	intron	Phvul.002G083600	AT2G03090.1	86.957	Lotus_japonicus_Lj1g3v0514350.1	83.761	Medicago_truncatula_Medtr5g041700.1	87.698	expansin A15	#N/A	0	0	0	1	0	0
Chr02:13664665|13665691	exon	Phvul.002G084400	AT1G26810.1	62.461	Lotus_japonicus_Lj2g3v1277780.2	86.52	Medicago_truncatula_Medtr5g041210.1	85.266	galactosyltransferase1	#N/A	0	0	0	1	0	0
Chr02:13665318|13665691	exon	Phvul.002G084400	AT1G26810.1	62.461	Lotus_japonicus_Lj2g3v1277780.2	86.52	Medicago_truncatula_Medtr5g041210.1	85.266	galactosyltransferase1	#N/A	1	0	0	0	0	0
Chr02:13769060|13769780	intron	Phvul.002G085200	AT2G02960.2	77.828	Lotus_japonicus_Lj2g3v1277880.1	89.384	Medicago_truncatula_Medtr5g040650.1	84.407	RING/FYVE/PHD zinc finger superfamily protein	#N/A	0	0	1	0	0	0
Chr02:13873030|13874150	exon	Phvul.002G085900	AT1G26850.2	79.608	Lotus_japonicus_Lj5g3v0104730.1	78.904	Medicago_truncatula_Medtr1g022255.1	76.243	S-adenosyl-L-methionine-dependent methyltransferases superfamily protein	#N/A	0	0	0	0	0	1
Chr02:13873782|13874487	exon	Phvul.002G085900	AT1G26850.2	79.608	Lotus_japonicus_Lj5g3v0104730.1	78.904	Medicago_truncatula_Medtr1g022255.1	76.243	S-adenosyl-L-methionine-dependent methyltransferases superfamily protein	#N/A	0	0	1	0	0	0
Chr02:1421400|1424305	exon	Phvul.002G012700	AT5G67380.1	93.694	Lotus_japonicus_Lj2g3v1963030.2	98.498	Medicago_truncatula_Medtr4g095400.1	97.898	casein kinase alpha 1	#N/A	0	0	0	1	0	0
Chr02:1421400|1424718	exon	Phvul.002G012700	AT5G67380.1	93.694	Lotus_japonicus_Lj2g3v1963030.2	98.498	Medicago_truncatula_Medtr4g095400.1	97.898	casein kinase alpha 1	#N/A	0	1	0	0	0	1
Chr02:1438249|1439198	exon	Phvul.002G013100	AT2G23093.1	55.234	Lotus_japonicus_Lj1g3v4479240.1	74.164	Medicago_truncatula_Medtr1g070380.2	65.104	RNA-binding KH domain-containing protein	#N/A	0	1	1	0	0	1
Chr02:1438249|1442672	exon	Phvul.002G013100	AT2G23093.1	55.234	Lotus_japonicus_Lj1g3v4479240.1	74.164	Medicago_truncatula_Medtr1g070380.2	65.104	RNA-binding KH domain-containing protein	#N/A	0	0	0	1	0	0
Chr02:1439030|1442672	exon	Phvul.002G013100	AT2G23093.1	55.234	Lotus_japonicus_Lj1g3v4479240.1	74.164	Medicago_truncatula_Medtr1g070380.2	65.104	RNA-binding KH domain-containing protein	#N/A	0	1	0	0	0	0
Chr02:1440105|1441038	exon	Phvul.002G013100	AT2G23093.1	55.234	Lotus_japonicus_Lj1g3v4479240.1	74.164	Medicago_truncatula_Medtr1g070380.2	65.104	RNA-binding KH domain-containing protein	#N/A	0	0	0	0	0	1
Chr02:14508876|14510755	exon	Phvul.002G088300	AT1G26940.1	77.027	Lotus_japonicus_Lj1g3v1912840.1	83.495	Medicago_truncatula_Medtr1g011980.2	68.729	Cyclophilin-like peptidyl-prolyl cis-trans isomerase family protein	#N/A	0	1	0	0	0	0
Chr02:15010113|15012321	exon	Phvul.002G088900	AT2G02820.2	58.193	Lotus_japonicus_Lj2g3v1326410.1	81.381	Medicago_truncatula_Medtr5g038910.1	80	myb domain protein 88	#N/A	0	0	0	0	1	0
Chr02:15212263|15215766	exon	Phvul.002G089200	AT1G14380.7	35.275	Lotus_japonicus_Lj2g3v1337650.1	65.789	Medicago_truncatula_Medtr5g038620.1	61.836	IQ-domain 28	#N/A	0	1	0	1	1	1
Chr02:15213563|15215766	exon	Phvul.002G089200	AT1G14380.7	35.275	Lotus_japonicus_Lj2g3v1337650.1	65.789	Medicago_truncatula_Medtr5g038620.1	61.836	IQ-domain 28	#N/A	0	0	0	1	0	0
Chr02:1521938|1522719	intergenic_region	#N/A	#N/A	#N/A	#N/A	#N/A	#N/A	#N/A	#N/A	#N/A	0	0	0	1	0	0
Chr02:15240157|15240595	intron	Phvul.002G089400	AT2G02760.3	92.105	Lotus_japonicus_Lj1g3v0465660.1	94.079	Medicago_truncatula_Medtr8g468530.1	93.421	ubiquiting-conjugating enzyme 2	#N/A	0	0	1	0	1	0
Chr02:15240159|15240595	intron	Phvul.002G089400	AT2G02760.3	92.105	Lotus_japonicus_Lj1g3v0465660.1	94.079	Medicago_truncatula_Medtr8g468530.1	93.421	ubiquiting-conjugating enzyme 2	#N/A	0	1	0	0	1	1
Chr02:15241215|15241913	intron	Phvul.002G089400	AT2G02760.3	92.105	Lotus_japonicus_Lj1g3v0465660.1	94.079	Medicago_truncatula_Medtr8g468530.1	93.421	ubiquiting-conjugating enzyme 2	#N/A	0	1	1	0	1	1
Chr02:15662709|15662957	intergenic_region	#N/A	#N/A	#N/A	#N/A	#N/A	#N/A	#N/A	#N/A	#N/A	0	0	0	0	1	0
Chr02:15663102|15663326	intergenic_region	#N/A	#N/A	#N/A	#N/A	#N/A	#N/A	#N/A	#N/A	#N/A	0	1	0	0	0	0
Chr02:15664090|15664228	intergenic_region	#N/A	#N/A	#N/A	#N/A	#N/A	#N/A	#N/A	#N/A	#N/A	0	1	0	0	0	0
Chr02:15747796|15748065	intron	Phvul.002G090900	AT1G13950.1	88.679	Lotus_japonicus_Lj4g3v1683090.1	93.082	Medicago_truncatula_Medtr5g042990.1	94.969	eukaryotic elongation factor 5A-1	#N/A	0	0	0	0	1	1
Chr02:1607469|1608716	exon	Phvul.002G014600	AT5G67320.1	63.132	Lotus_japonicus_Lj2g3v1925750.1	78.835	Medicago_truncatula_Medtr5g016350.1	73.242	WD-40 repeat family protein	#N/A	0	0	1	0	0	0
Chr02:16683096|16683469	exon	Phvul.002G092500	AT1G69450.1	62.885	Lotus_japonicus_Lj2g3v1277460.1	81.958	Medicago_truncatula_Medtr5g042560.1	77.311	Early-responsive to dehydration stress protein (ERD4)	#N/A	0	0	0	0	0	1
Chr02:168036|170401	exon	Phvul.002G001900	AT5G41150.1	66.901	Lotus_japonicus_Lj5g3v0401650.1	87.96	Medicago_truncatula_Medtr1g016300.1	71.835	Protein kinase superfamily protein	#N/A	0	1	1	0	0	1
Chr02:16993159|16994978	exon	Phvul.002G092900	AT1G71010.1	53.587	Lotus_japonicus_Lj4g3v2215310.1	41.648	Medicago_truncatula_Medtr4g085090.1	79.304	FORMS APLOID AND BINUCLEATE CELLS 1C	#N/A	0	0	1	0	0	1
Chr02:16993159|16994990	exon	Phvul.002G092900	AT1G71010.1	53.587	Lotus_japonicus_Lj4g3v2215310.1	41.648	Medicago_truncatula_Medtr4g085090.1	79.304	FORMS APLOID AND BINUCLEATE CELLS 1C	#N/A	0	1	1	0	0	1
Chr02:16995175|16996520	exon	Phvul.002G092900	AT1G71010.1	53.587	Lotus_japonicus_Lj4g3v2215310.1	41.648	Medicago_truncatula_Medtr4g085090.1	79.304	FORMS APLOID AND BINUCLEATE CELLS 1C	#N/A	0	0	1	0	0	1
Chr02:17491302|17491786	intron	Phvul.002G094700	AT4G33985.1	51.282	Lotus_japonicus_Lj2g3v1873560.1	51.634	Medicago_truncatula_Medtr4g085970.1	64.474	membrane insertase%2C putative (DUF1685)	#N/A	0	1	0	1	1	1
Chr02:17542869|17551369	exon	Phvul.002G095000	AT2G01460.3	80.902	Lotus_japonicus_Lj1g3v1686650.3	85.69	Medicago_truncatula_Medtr1g018940.1	87.537	P-loop containing nucleoside triphosphate hydrolases superfamily protein	#N/A	0	1	0	0	0	0
Chr02:17551901|17563389	exon	Phvul.002G095000	AT2G01460.3	80.902	Lotus_japonicus_Lj1g3v1686650.3	85.69	Medicago_truncatula_Medtr1g018940.1	87.537	P-loop containing nucleoside triphosphate hydrolases superfamily protein	#N/A	0	0	1	1	1	1
Chr02:17554659|17556908	exon	Phvul.002G095000	AT2G01460.3	80.902	Lotus_japonicus_Lj1g3v1686650.3	85.69	Medicago_truncatula_Medtr1g018940.1	87.537	P-loop containing nucleoside triphosphate hydrolases superfamily protein	#N/A	0	0	0	1	0	1
Chr02:17554659|17563389	exon	Phvul.002G095000	AT2G01460.3	80.902	Lotus_japonicus_Lj1g3v1686650.3	85.69	Medicago_truncatula_Medtr1g018940.1	87.537	P-loop containing nucleoside triphosphate hydrolases superfamily protein	#N/A	0	0	0	0	0	1
Chr02:17576007|17577064	intron	Phvul.002G095100	AT5G50650.1	48.724	Lotus_japonicus_Lj1g3v4579450.1	83.832	Medicago_truncatula_Medtr7g101110.1	86.194	Transducin/WD40 repeat-like superfamily protein	#N/A	0	1	0	0	1	1
Chr02:1774136|1774496	exon	Phvul.002G016600	AT2G42240.1	61.069	Lotus_japonicus_Lj1g3v3948260.1	78.049	Medicago_truncatula_Medtr7g085290.1	75.938	RNA-binding (RRM/RBD/RNP motifs) family protein	#N/A	1	0	0	0	0	0
Chr02:17747321|17749519	exon	Phvul.002G095600	AT2G01480.1	79.574	Lotus_japonicus_Lj4g3v0643870.1	93.8	Medicago_truncatula_Medtr4g084570.1	89.286	O-fucosyltransferase family protein	#N/A	0	1	0	0	1	0
Chr02:17747321|17750488	exon	Phvul.002G095600	AT2G01480.1	79.574	Lotus_japonicus_Lj4g3v0643870.1	93.8	Medicago_truncatula_Medtr4g084570.1	89.286	O-fucosyltransferase family protein	#N/A	0	0	0	1	0	0
Chr02:17748467|17749519	exon	Phvul.002G095600	AT2G01480.1	79.574	Lotus_japonicus_Lj4g3v0643870.1	93.8	Medicago_truncatula_Medtr4g084570.1	89.286	O-fucosyltransferase family protein	#N/A	0	1	0	0	0	0
Chr02:1796478|1799973	exon	Phvul.002G016800	AT4G36910.1	74.49	Lotus_japonicus_Lj2g3v1892030.1	84.615	Medicago_truncatula_Medtr5g079730.1	81.957	Cystathionine beta-synthase (CBS) family protein	#N/A	0	0	0	0	0	1
Chr02:1856732|1857248	exon	Phvul.002G017200	AT2G23380.1	61.323	Lotus_japonicus_Lj2g3v1890940.2	85.089	Medicago_truncatula_Medtr5g016870.1	82.13	SET domain-containing protein	#N/A	1	1	1	1	1	1
Chr02:1856732|1858122	exon	Phvul.002G017200	AT2G23380.1	61.323	Lotus_japonicus_Lj2g3v1890940.2	85.089	Medicago_truncatula_Medtr5g016870.1	82.13	SET domain-containing protein	#N/A	0	0	0	1	1	1
Chr02:19717644|19718882	exon	Phvul.002G098800	AT4G19860.1	63.569	Lotus_japonicus_Lj5g3v0405070.2	80.287	Medicago_truncatula_Medtr1g016050.1	78.136	alpha/beta-Hydrolases superfamily protein	#N/A	0	0	0	0	0	1
Chr02:1972432|1974336	exon	Phvul.002G018400	AT5G42930.1	48.796	Lotus_japonicus_Lj5g3v0405070.2	80.287	Medicago_truncatula_Medtr1g016050.1	78.136	alpha/beta-Hydrolases superfamily protein	#N/A	0	0	1	0	0	0
Chr02:1975033|1975646	exon	Phvul.002G018400	AT5G42930.1	48.796	Lotus_japonicus_Lj5g3v0405070.2	80.287	Medicago_truncatula_Medtr1g016050.1	78.136	alpha/beta-Hydrolases superfamily protein	#N/A	0	0	1	0	0	1
Chr02:19998899|19999264	intergenic_region	#N/A	#N/A	#N/A	#N/A	#N/A	#N/A	#N/A	#N/A	#N/A	0	0	0	0	0	1
Chr02:20048013|20048257	exon	Phvul.002G097800	AT1G21065.1	79.355	Lotus_japonicus_Lj4g3v0654480.1	87.429	Medicago_truncatula_Medtr4g084120.1	82.857	secondary thiamine-phosphate synthase enzyme	#N/A	0	0	0	0	0	1
Chr02:20096247|20096844	exon	Phvul.002G097500	AT2G35110.2	77.305	Lotus_japonicus_Lj4g3v0654410.1	92.878	Medicago_truncatula_Medtr4g084140.1	92.446	transcription activator	LjNAP1	0	1	0	0	1	0
Chr02:20096247|20104078	exon	Phvul.002G097500	AT2G35110.2	77.305	Lotus_japonicus_Lj4g3v0654410.1	92.878	Medicago_truncatula_Medtr4g084140.1	92.446	transcription activator	LjNAP1	1	1	1	1	1	1
Chr02:20096247|20117617	exon	Phvul.002G097500	AT2G35110.2	77.305	Lotus_japonicus_Lj4g3v0654410.1	92.878	Medicago_truncatula_Medtr4g084140.1	92.446	transcription activator	LjNAP1	0	0	0	0	0	1
Chr02:20103994|20106995	exon	Phvul.002G097500	AT2G35110.2	77.305	Lotus_japonicus_Lj4g3v0654410.1	92.878	Medicago_truncatula_Medtr4g084140.1	92.446	transcription activator	LjNAP1	0	0	0	0	1	0
Chr02:20106666|20110203	exon	Phvul.002G097500	AT2G35110.2	77.305	Lotus_japonicus_Lj4g3v0654410.1	92.878	Medicago_truncatula_Medtr4g084140.1	92.446	transcription activator	LjNAP1	1	1	0	1	1	1
Chr02:20106666|20112154	exon	Phvul.002G097500	AT2G35110.2	77.305	Lotus_japonicus_Lj4g3v0654410.1	92.878	Medicago_truncatula_Medtr4g084140.1	92.446	transcription activator	LjNAP1	1	0	1	0	0	1
Chr02:20106666|20119931	exon	Phvul.002G097500	AT2G35110.2	77.305	Lotus_japonicus_Lj4g3v0654410.1	92.878	Medicago_truncatula_Medtr4g084140.1	92.446	transcription activator	LjNAP1	0	0	1	0	0	0
Chr02:20108361|20110203	exon	Phvul.002G097500	AT2G35110.2	77.305	Lotus_japonicus_Lj4g3v0654410.1	92.878	Medicago_truncatula_Medtr4g084140.1	92.446	transcription activator	LjNAP1	1	1	1	1	1	1
Chr02:20108361|20112154	exon	Phvul.002G097500	AT2G35110.2	77.305	Lotus_japonicus_Lj4g3v0654410.1	92.878	Medicago_truncatula_Medtr4g084140.1	92.446	transcription activator	LjNAP1	1	1	1	0	1	1
Chr02:20119273|20119725	intron	Phvul.002G097500	AT2G35110.2	77.305	Lotus_japonicus_Lj4g3v0654410.1	92.878	Medicago_truncatula_Medtr4g084140.1	92.446	transcription activator	LjNAP1	0	0	0	0	0	1
Chr02:20414822|20415876	exon	Phvul.002G096600	AT4G18340.1	61.954	Lotus_japonicus_Lj4g3v0643990.1	77.635	Medicago_truncatula_Medtr4g084480.2	78	Glycosyl hydrolase superfamily protein	#N/A	0	1	1	0	0	1
Chr02:204528|206847	exon	Phvul.002G002500	AT4G17640.1	77.586	Lotus_japonicus_Lj2g3v1988880.1	90	Medicago_truncatula_Medtr4g099170.1	82.986	casein kinase II beta chain 2	#N/A	0	0	1	0	0	0
Chr02:21008412|21009663	exon	Phvul.002G100600	AT5G08470.1	56.942	Lotus_japonicus_Lj4g3v0668230.1	81.145	Medicago_truncatula_Medtr1g024830.1	82.724	peroxisome 1	#N/A	0	0	0	0	0	1
Chr02:21009546|21011084	exon	Phvul.002G100600	AT5G08470.1	56.942	Lotus_japonicus_Lj4g3v0668230.1	81.145	Medicago_truncatula_Medtr1g024830.1	82.724	peroxisome 1	#N/A	0	0	0	0	0	1
Chr02:21010884|21017059	exon	Phvul.002G100600	AT5G08470.1	56.942	Lotus_japonicus_Lj4g3v0668230.1	81.145	Medicago_truncatula_Medtr1g024830.1	82.724	peroxisome 1	#N/A	0	0	1	0	0	0
Chr02:21014458|21019413	exon	Phvul.002G100600	AT5G08470.1	56.942	Lotus_japonicus_Lj4g3v0668230.1	81.145	Medicago_truncatula_Medtr1g024830.1	82.724	peroxisome 1	#N/A	0	1	0	0	0	0
Chr02:21314004|21316984	exon	Phvul.002G101900	AT2G03667.1	58.626	Lotus_japonicus_Lj4g3v0669720.1	76.723	Medicago_truncatula_Medtr4g083180.1	77.761	Asparagine synthase family protein	#N/A	1	0	0	0	0	0
Chr02:21332840|21334847	exon	Phvul.002G102000	AT3G25150.1	41.371	Lotus_japonicus_Lj1g3v4518310.1	75.439	Medicago_truncatula_Medtr7g098440.1	72.017	Nuclear transport factor 2 (NTF2) family protein with RNA binding (RRM-RBD-RNP motifs) domain-containing protein	#N/A	0	0	1	1	0	1
Chr02:21332840|21335513	exon	Phvul.002G102000	AT3G25150.1	41.371	Lotus_japonicus_Lj1g3v4518310.1	75.439	Medicago_truncatula_Medtr7g098440.1	72.017	Nuclear transport factor 2 (NTF2) family protein with RNA binding (RRM-RBD-RNP motifs) domain-containing protein	#N/A	0	0	1	0	0	0
Chr02:21333571|21334847	exon	Phvul.002G102000	AT3G25150.1	41.371	Lotus_japonicus_Lj1g3v4518310.1	75.439	Medicago_truncatula_Medtr7g098440.1	72.017	Nuclear transport factor 2 (NTF2) family protein with RNA binding (RRM-RBD-RNP motifs) domain-containing protein	#N/A	0	1	1	0	0	1
Chr02:21618234|21620576	exon	Phvul.002G102200	AT1G13820.1	69.663	Lotus_japonicus_Lj5g3v0405070.2	80.287	Medicago_truncatula_Medtr1g016050.1	78.136	alpha/beta-Hydrolases superfamily protein	#N/A	0	0	0	0	0	1
Chr02:22041003|22041337	exon	Phvul.002G103200	AT1G13990.1	56.383	Lotus_japonicus_Lj2g3v1277500.1	77.656	Medicago_truncatula_Medtr5g042520.2	68.394	plant/protein	#N/A	1	1	1	1	1	1
Chr02:22119520|22121849	exon	Phvul.002G103600	AT1G69420.1	60.131	Lotus_japonicus_Lj2g3v1277350.1	70.554	Medicago_truncatula_Medtr4g082560.1	70.531	DHHC-type zinc finger family protein	#N/A	0	0	1	0	1	0
Chr02:22119520|22122936	exon	Phvul.002G103600	AT1G69420.1	60.131	Lotus_japonicus_Lj2g3v1277350.1	70.554	Medicago_truncatula_Medtr4g082560.1	70.531	DHHC-type zinc finger family protein	#N/A	0	0	1	0	0	0
Chr02:22241099|22241793	intron	Phvul.002G104200	AT4G35790.2	71.908	Lotus_japonicus_Lj2g3v1659550.1	82.584	Medicago_truncatula_Medtr3g070780.1	80.161	phospholipase D delta	#N/A	0	1	1	0	1	1
Chr02:22296994|22297573	exon	Phvul.002G104800	AT2G17710.1	51.88	Lotus_japonicus_Lj2g3v1659660.1	63.793	Medicago_truncatula_Medtr5g022970.1	67.956	Big1	#N/A	0	0	0	1	0	0
Chr02:22458091|22458433	intron	Phvul.002G105500	AT4G35890.1	35.484	Lotus_japonicus_Lj2g3v1670850.1	66.537	Medicago_truncatula_Medtr5g022790.1	60.264	winged-helix DNA-binding transcription factor family protein	#N/A	0	0	0	0	1	1
Chr02:22589984|22592991	exon	Phvul.002G106200	AT4G35920.1	69.524	Lotus_japonicus_Lj2g3v1670960.1	89.663	Medicago_truncatula_Medtr5g022670.4	85.817	PLAC8 family protein	#N/A	1	0	0	0	0	0
Chr02:22589984|22594376	exon	Phvul.002G106200	AT4G35920.1	69.524	Lotus_japonicus_Lj2g3v1670960.1	89.663	Medicago_truncatula_Medtr5g022670.4	85.817	PLAC8 family protein	#N/A	0	0	0	0	0	1
Chr02:22589984|22594388	exon	Phvul.002G106200	AT4G35920.1	69.524	Lotus_japonicus_Lj2g3v1670960.1	89.663	Medicago_truncatula_Medtr5g022670.4	85.817	PLAC8 family protein	#N/A	0	0	0	0	0	1
Chr02:22590477|22591090	exon	Phvul.002G106200	AT4G35920.1	69.524	Lotus_japonicus_Lj2g3v1670960.1	89.663	Medicago_truncatula_Medtr5g022670.4	85.817	PLAC8 family protein	#N/A	0	0	0	1	0	0
Chr02:22740272|22741733	exon	Phvul.002G106700	AT5G66120.2	83.679	Lotus_japonicus_Lj2g3v1671000.1	78.728	Medicago_truncatula_Medtr5g022580.1	78.795	3-dehydroquinate synthase	#N/A	0	0	1	0	0	0
Chr02:22741325|22741733	exon	Phvul.002G106700	AT5G66120.2	83.679	Lotus_japonicus_Lj2g3v1671000.1	78.728	Medicago_truncatula_Medtr5g022580.1	78.795	3-dehydroquinate synthase	#N/A	1	0	0	0	0	0
Chr02:22809940|22810981	exon	Phvul.002G107100	AT2G17820.1	63.826	Lotus_japonicus_Lj2g3v1681040.2	83.333	Medicago_truncatula_Medtr5g022470.1	81.146	histidine kinase 1	#N/A	0	0	1	0	0	0
Chr02:22809940|22813759	exon	Phvul.002G107100	AT2G17820.1	63.826	Lotus_japonicus_Lj2g3v1681040.2	83.333	Medicago_truncatula_Medtr5g022470.1	81.146	histidine kinase 1	#N/A	0	0	1	0	0	0
Chr02:22812537|22813759	exon	Phvul.002G107100	AT2G17820.1	63.826	Lotus_japonicus_Lj2g3v1681040.2	83.333	Medicago_truncatula_Medtr5g022470.1	81.146	histidine kinase 1	#N/A	0	0	1	0	1	0
Chr02:22812537|22813762	exon	Phvul.002G107100	AT2G17820.1	63.826	Lotus_japonicus_Lj2g3v1681040.2	83.333	Medicago_truncatula_Medtr5g022470.1	81.146	histidine kinase 1	#N/A	0	0	1	0	0	0
Chr02:22960462|22969390	exon	Phvul.002G107400	AT3G54170.1	69.014	Lotus_japonicus_Lj1g3v0330960.1	80.909	Medicago_truncatula_Medtr3g077320.1	83.333	FKBP12 interacting protein 37	#N/A	0	0	0	0	0	1
Chr02:2301624|2302573	exon	Phvul.002G021500	AT1G49520.1	42.35	Lotus_japonicus_Lj2g3v1831970.1	75.145	Medicago_truncatula_Medtr5g018010.1	72.034	SWIB complex BAF60b domain-containing protein	#N/A	0	0	1	0	1	0
Chr02:23278140|23280037	exon	Phvul.002G108900	AT2G17930.1	81.433	Lotus_japonicus_Lj2g3v1695260.1	93.362	Medicago_truncatula_Medtr5g022000.1	92.557	Phosphatidylinositol 3- and 4-kinase family protein with FAT domain-containing protein	#N/A	0	0	0	0	0	1
Chr02:23282087|23285933	exon	Phvul.002G108900	AT2G17930.1	81.433	Lotus_japonicus_Lj2g3v1695260.1	93.362	Medicago_truncatula_Medtr5g022000.1	92.557	Phosphatidylinositol 3- and 4-kinase family protein with FAT domain-containing protein	#N/A	0	0	0	0	0	1
Chr02:23283708|23285933	exon	Phvul.002G108900	AT2G17930.1	81.433	Lotus_japonicus_Lj2g3v1695260.1	93.362	Medicago_truncatula_Medtr5g022000.1	92.557	Phosphatidylinositol 3- and 4-kinase family protein with FAT domain-containing protein	#N/A	0	0	0	1	0	1
Chr02:23285240|23285933	exon	Phvul.002G108900	AT2G17930.1	81.433	Lotus_japonicus_Lj2g3v1695260.1	93.362	Medicago_truncatula_Medtr5g022000.1	92.557	Phosphatidylinositol 3- and 4-kinase family protein with FAT domain-containing protein	#N/A	0	1	0	1	0	1
Chr02:23302989|23305491	exon	Phvul.002G108900	AT2G17930.1	81.433	Lotus_japonicus_Lj2g3v1695260.1	93.362	Medicago_truncatula_Medtr5g022000.1	92.557	Phosphatidylinositol 3- and 4-kinase family protein with FAT domain-containing protein	#N/A	1	0	1	0	1	1
Chr02:23331327|23331722	exon	Phvul.002G109100	AT5G45600.2	71.915	Lotus_japonicus_Lj2g3v1695280.1	81.786	Medicago_truncatula_Medtr5g021980.1	84.42	YEATS family protein	#N/A	0	0	1	0	0	0
Chr02:23338067|23338929	intergenic_region	#N/A	#N/A	#N/A	#N/A	#N/A	#N/A	#N/A	#N/A	#N/A	0	0	0	1	0	0
Chr02:23481058|23481328	exon	Phvul.002G109500	0	#N/A	#N/A	#N/A	#N/A	#N/A	#N/A	#N/A	0	0	1	0	0	0
Chr02:23642187|23645683	intron	Phvul.002G110400	AT5G66290.1	68.367	Lotus_japonicus_Lj5g3v2179960.1	71.223	Medicago_truncatula_Medtr1g012480.5	55.714	hypothetical protein	#N/A	0	1	1	0	1	1
Chr02:23653878|23654234	exon	Phvul.002G110500	AT1G68920.3	44.398	Lotus_japonicus_Lj0g3v0034169.1	51.412	Medicago_truncatula_Medtr5g014640.1	52.125	basic helix-loop-helix (bHLH) DNA-binding superfamily protein	#N/A	0	0	1	0	1	0
Chr02:23843987|23844622	exon	Phvul.002G111400	AT4G38960.1	61.202	Lotus_japonicus_Lj2g3v1717640.1	89.071	Medicago_truncatula_Medtr5g021580.2	88.043	B-box type zinc finger family protein	#N/A	0	0	1	0	0	0
Chr02:23844526|23845319	exon	Phvul.002G111400	AT4G38960.1	61.202	Lotus_japonicus_Lj2g3v1717640.1	89.071	Medicago_truncatula_Medtr5g021580.2	88.043	B-box type zinc finger family protein	#N/A	0	1	0	0	0	0
Chr02:23850681|23851651	exon	Phvul.002G111500	AT3G51130.1	82.921	Lotus_japonicus_Lj1g3v4590910.1	77.386	Medicago_truncatula_Medtr7g101730.1	60.643	transmembrane protein	#N/A	0	0	1	0	0	0
Chr02:23901787|23902433	exon	Phvul.002G111600	AT3G51120.1	50.641	Lotus_japonicus_Lj0g3v0127099.2	74.741	Medicago_truncatula_Medtr5g021500.1	69.376	zinc finger CCCH domain-containing protein 44	#N/A	0	1	1	0	1	0
Chr02:23956305|23957873	exon	Phvul.002G111800	AT4G36210.3	64.583	Lotus_japonicus_Lj2g3v1718680.1	79.254	Medicago_truncatula_Medtr5g021430.1	79.756	transmembrane/coiled-coil protein (DUF726)	#N/A	1	0	0	0	0	0
Chr02:2398783|2399267	intron	Phvul.002G022500	AT4G37130.1	59.136	Lotus_japonicus_Lj2g3v1828890.1	81.25	Medicago_truncatula_Medtr5g018390.1	81.03	hydroxyproline-rich glycoprotein family protein	#N/A	0	0	1	0	1	0
Chr02:24142501|24142764	intron	Phvul.002G112500	AT4G35780.1	70.261	Lotus_japonicus_Lj2g3v1659470.1	89.446	Medicago_truncatula_Medtr5g023150.1	88.889	ACT-like protein tyrosine kinase family protein	#N/A	0	0	1	0	0	0
Chr02:24142501|24142846	intron	Phvul.002G112500	AT4G35780.1	70.261	Lotus_japonicus_Lj2g3v1659470.1	89.446	Medicago_truncatula_Medtr5g023150.1	88.889	ACT-like protein tyrosine kinase family protein	#N/A	0	1	1	0	1	1
Chr02:24142871|24146320	exon	Phvul.002G112500	AT4G35780.1	70.261	Lotus_japonicus_Lj2g3v1659470.1	89.446	Medicago_truncatula_Medtr5g023150.1	88.889	ACT-like protein tyrosine kinase family protein	#N/A	0	1	1	0	0	1
Chr02:24148330|24149139	exon	Phvul.002G112500	AT4G35780.1	70.261	Lotus_japonicus_Lj2g3v1659470.1	89.446	Medicago_truncatula_Medtr5g023150.1	88.889	ACT-like protein tyrosine kinase family protein	#N/A	0	0	0	1	0	1
Chr02:24247826|24249483	exon	Phvul.002G112900	AT3G51390.1	59.249	Lotus_japonicus_Lj2g3v1277350.1	70.554	Medicago_truncatula_Medtr4g082560.1	70.531	DHHC-type zinc finger family protein	#N/A	0	0	0	0	0	1
Chr02:24247826|24250409	exon	Phvul.002G112900	AT3G51390.1	59.249	Lotus_japonicus_Lj2g3v1277350.1	70.554	Medicago_truncatula_Medtr4g082560.1	70.531	DHHC-type zinc finger family protein	#N/A	0	1	0	0	0	0
Chr02:24257003|24257783	exon	Phvul.002G113000	AT1G47670.1	56.607	Lotus_japonicus_Lj0g3v0066529.1	78.729	Medicago_truncatula_Medtr5g023260.1	88.433	Transmembrane amino acid transporter family protein	#N/A	1	0	1	0	0	0
Chr02:24281713|24282545	exon	Phvul.002G113100	AT3G49410.3	48.862	Lotus_japonicus_Lj2g3v1646660.1	78.378	Medicago_truncatula_Medtr7g059160.1	69.492	Transcription factor IIIC%2C subunit 5	#N/A	0	0	0	1	0	1
Chr02:24282198|24286180	exon	Phvul.002G113100	AT3G49410.3	48.862	Lotus_japonicus_Lj2g3v1646660.1	78.378	Medicago_truncatula_Medtr7g059160.1	69.492	Transcription factor IIIC%2C subunit 5	#N/A	1	1	1	1	1	1
Chr02:24285244|24286585	exon	Phvul.002G113100	AT3G49410.3	48.862	Lotus_japonicus_Lj2g3v1646660.1	78.378	Medicago_truncatula_Medtr7g059160.1	69.492	Transcription factor IIIC%2C subunit 5	#N/A	1	1	1	1	1	1
Chr02:2432820|2434240	exon	Phvul.002G023000	AT2G23460.1	65.049	Lotus_japonicus_Lj2g3v1828870.1	82.465	Medicago_truncatula_Medtr5g018510.2	82.885	extra-large G-protein 1	#N/A	0	0	0	1	0	1
Chr02:2433585|2434240	exon	Phvul.002G023000	AT2G23460.1	65.049	Lotus_japonicus_Lj2g3v1828870.1	82.465	Medicago_truncatula_Medtr5g018510.2	82.885	extra-large G-protein 1	#N/A	0	0	0	0	0	1
Chr02:2433852|2434062	intron	Phvul.002G023000	AT2G23460.1	65.049	Lotus_japonicus_Lj2g3v1828870.1	82.465	Medicago_truncatula_Medtr5g018510.2	82.885	extra-large G-protein 1	#N/A	0	1	0	0	0	1
Chr02:2452832|2453064	intron	Phvul.002G023400	AT2G23450.2	54.468	Lotus_japonicus_Lj5g3v0401650.1	87.96	Medicago_truncatula_Medtr1g016300.1	71.835	Protein kinase superfamily protein	#N/A	0	0	1	0	0	0
Chr02:24571047|24571463	intron	Phvul.002G114800	AT5G66030.1	63.304	0	#N/A	#N/A	#N/A	Golgi-localized GRIP domain-containing protein	#N/A	0	0	0	0	1	0
Chr02:24627327|24629314	exon	Phvul.002G115100	AT1G20610.1	58.257	Lotus_japonicus_Lj2g3v1645400.1	84.062	Medicago_truncatula_Medtr5g023790.1	81.818	Cyclin B2%3B3	#N/A	0	0	1	0	1	0
Chr02:24627327|24629571	exon	Phvul.002G115100	AT1G20610.1	58.257	Lotus_japonicus_Lj2g3v1645400.1	84.062	Medicago_truncatula_Medtr5g023790.1	81.818	Cyclin B2%3B3	#N/A	0	1	0	0	0	0
Chr02:24627635|24628061	exon	Phvul.002G115100	AT1G20610.1	58.257	Lotus_japonicus_Lj2g3v1645400.1	84.062	Medicago_truncatula_Medtr5g023790.1	81.818	Cyclin B2%3B3	#N/A	0	1	0	0	0	0
Chr02:24627635|24628269	exon	Phvul.002G115100	AT1G20610.1	58.257	Lotus_japonicus_Lj2g3v1645400.1	84.062	Medicago_truncatula_Medtr5g023790.1	81.818	Cyclin B2%3B3	#N/A	0	1	0	0	0	0
Chr02:24627635|24629028	exon	Phvul.002G115100	AT1G20610.1	58.257	Lotus_japonicus_Lj2g3v1645400.1	84.062	Medicago_truncatula_Medtr5g023790.1	81.818	Cyclin B2%3B3	#N/A	0	0	0	1	0	0
Chr02:24627635|24629314	exon	Phvul.002G115100	AT1G20610.1	58.257	Lotus_japonicus_Lj2g3v1645400.1	84.062	Medicago_truncatula_Medtr5g023790.1	81.818	Cyclin B2%3B3	#N/A	0	1	0	0	0	0
Chr02:24628730|24629787	exon	Phvul.002G115100	AT1G20610.1	58.257	Lotus_japonicus_Lj2g3v1645400.1	84.062	Medicago_truncatula_Medtr5g023790.1	81.818	Cyclin B2%3B3	#N/A	0	0	0	0	1	0
Chr02:24629258|24629571	exon	Phvul.002G115100	AT1G20610.1	58.257	Lotus_japonicus_Lj2g3v1645400.1	84.062	Medicago_truncatula_Medtr5g023790.1	81.818	Cyclin B2%3B3	#N/A	1	1	1	1	1	1
Chr02:24689242|24689635	exon	Phvul.002G115300	AT2G17200.1	58.865	Lotus_japonicus_Lj0g3v0338909.1	82.727	Medicago_truncatula_Medtr5g023830.2	82.385	ubiquitin family protein	#N/A	0	0	0	0	0	1
Chr02:24738592|24740192	exon	Phvul.002G115600	AT3G51460.1	74.832	Lotus_japonicus_Lj2g3v1644340.2	92.101	Medicago_truncatula_Medtr5g023960.1	91.582	Phosphoinositide phosphatase family protein	#N/A	1	0	0	0	0	0
Chr02:24860764|24861608	intron	Phvul.002G116400	AT3G06540.1	55.835	Lotus_japonicus_Lj2g3v1643260.1	81.25	Medicago_truncatula_Medtr5g018390.1	81.03	Rab escort protein	#N/A	0	0	1	0	0	0
Chr02:24930149|24930944	intergenic_region	#N/A	#N/A	#N/A	#N/A	#N/A	#N/A	#N/A	#N/A	#N/A	0	0	0	0	0	1
Chr02:24976626|24977595	intron	Phvul.002G116900	AT4G35520.3	52.153	Lotus_japonicus_Lj2g3v1601010.3	61.467	Medicago_truncatula_Medtr5g024250.1	63.073	MUTL protein homolog 3	#N/A	0	1	1	0	0	0
Chr02:25098988|25099638	exon	Phvul.002G117800	AT1G42960.1	55.696	Lotus_japonicus_Lj1g3v3385820.1	65.487	Medicago_truncatula_Medtr5g024680.1	66.258	inner membrane localized protein	#N/A	1	1	1	0	0	0
Chr02:25098988|25100484	intron	Phvul.002G117800	AT1G42960.1	55.696	Lotus_japonicus_Lj1g3v3385820.1	65.487	Medicago_truncatula_Medtr5g024680.1	66.258	inner membrane localized protein	#N/A	0	0	1	0	0	0
Chr02:25635605|25638106	exon	Phvul.002G120300	AT3G45890.1	68.154	Lotus_japonicus_Lj2g3v1571990.1	88.776	Medicago_truncatula_Medtr5g025160.1	73.639	root UVB sensitive-like protein (Protein of unknown function%2C DUF647)	#N/A	0	1	0	0	0	0
Chr02:25734987|25735590	intron	Phvul.002G121000	AT4G19185.1	64.658	Lotus_japonicus_Lj2g3v1560880.1	75.342	Medicago_truncatula_Medtr5g025330.1	74.114	nodulin MtN21 /EamA-like transporter family protein	#N/A	0	0	1	0	0	0
Chr02:25810789|25811279	intron	Phvul.002G121100	AT1G31780.1	75	Lotus_japonicus_Lj1g3v4590980.1	70.805	Medicago_truncatula_Medtr7g101760.2	73.63	Translin family protein	#N/A	0	1	0	0	0	1
Chr02:2584681|2585860	intron	Phvul.002G024800	AT4G36870.1	47.25	Lotus_japonicus_Lj2g3v1828460.1	67.513	Medicago_truncatula_Medtr8g078480.1	58.633	BEL1-like homeodomain 2	#N/A	0	1	0	0	0	0
Chr02:25913464|25914992	exon	Phvul.002G121800	AT4G19210.1	92.244	Lotus_japonicus_Lj2g3v1560740.1	96.654	Medicago_truncatula_Medtr1g114170.1	95.05	RNAse l inhibitor protein 2	#N/A	0	0	1	0	0	1
Chr02:25913464|25915891	exon	Phvul.002G121800	AT4G19210.1	92.244	Lotus_japonicus_Lj2g3v1560740.1	96.654	Medicago_truncatula_Medtr1g114170.1	95.05	RNAse l inhibitor protein 2	#N/A	0	1	0	0	0	0
Chr02:25914450|25914992	exon	Phvul.002G121800	AT4G19210.1	92.244	Lotus_japonicus_Lj2g3v1560740.1	96.654	Medicago_truncatula_Medtr1g114170.1	95.05	RNAse l inhibitor protein 2	#N/A	0	1	1	0	0	0
Chr02:25915408|25915891	exon	Phvul.002G121800	AT4G19210.1	92.244	Lotus_japonicus_Lj2g3v1560740.1	96.654	Medicago_truncatula_Medtr1g114170.1	95.05	RNAse l inhibitor protein 2	#N/A	0	0	0	0	0	1
Chr02:25927468|25930114	exon	Phvul.002G122000	AT2G35610.1	74.763	Lotus_japonicus_Lj2g3v1550670.1	85.299	Medicago_truncatula_Medtr5g025590.1	83.968	xyloglucanase 113	#N/A	0	0	0	0	0	1
Chr02:25927866|25930114	exon	Phvul.002G122000	AT2G35610.1	74.763	Lotus_japonicus_Lj2g3v1550670.1	85.299	Medicago_truncatula_Medtr5g025590.1	83.968	xyloglucanase 113	#N/A	0	0	1	0	0	0
Chr02:25929481|25930114	exon	Phvul.002G122000	AT2G35610.1	74.763	Lotus_japonicus_Lj2g3v1550670.1	85.299	Medicago_truncatula_Medtr5g025590.1	83.968	xyloglucanase 113	#N/A	0	0	0	0	0	1
Chr02:25993348|25993734	exon	Phvul.002G122200	AT4G19230.1	75.699	Lotus_japonicus_Lj2g3v1550580.1	89.009	Medicago_truncatula_Medtr5g025610.1	89.224	cytochrome P450%2C family 707%2C subfamily A%2C polypeptide 1	#N/A	0	1	1	1	1	1
Chr02:26015522|26018655	exon	Phvul.002G122300	AT1G31730.1	69.356	Lotus_japonicus_Lj3g3v3579360.2	91.101	Medicago_truncatula_Medtr4g076210.1	89.878	Adaptin family protein	#N/A	0	1	0	1	1	1
Chr02:26017891|26018655	exon	Phvul.002G122300	AT1G31730.1	69.356	Lotus_japonicus_Lj3g3v3579360.2	91.101	Medicago_truncatula_Medtr4g076210.1	89.878	Adaptin family protein	#N/A	1	0	0	0	1	1
Chr02:26242423|26244192	exon	Phvul.002G123600	AT1G31600.4	64.286	Lotus_japonicus_Lj1g3v3948260.1	78.049	Medicago_truncatula_Medtr7g085290.1	75.938	RNA-binding (RRM/RBD/RNP motifs) family protein	#N/A	0	0	0	0	0	1
Chr02:26250050|26253984	exon	Phvul.002G123700	AT5G45300.3	66.667	Lotus_japonicus_Lj2g3v1987560.2	89.48	Medicago_truncatula_Medtr5g013800.1	86.211	MraZ	#N/A	0	1	0	0	0	1
Chr02:26250437|26253984	exon	Phvul.002G123700	AT5G45300.3	66.667	Lotus_japonicus_Lj2g3v1987560.2	89.48	Medicago_truncatula_Medtr5g013800.1	86.211	MraZ	#N/A	1	0	0	0	0	0
Chr02:26252388|26253984	exon	Phvul.002G123700	AT5G45300.3	66.667	Lotus_japonicus_Lj2g3v1987560.2	89.48	Medicago_truncatula_Medtr5g013800.1	86.211	MraZ	#N/A	0	1	0	0	0	0
Chr02:26252861|26253759	intron	Phvul.002G123700	AT5G45300.3	66.667	Lotus_japonicus_Lj2g3v1987560.2	89.48	Medicago_truncatula_Medtr5g013800.1	86.211	MraZ	#N/A	1	1	1	0	1	1
Chr02:26263650|26264514	intron	Phvul.002G123800	AT5G45290.1	61.834	Lotus_japonicus_Lj5g3v0122170.2	82.11	Medicago_truncatula_Medtr3g112230.3	75.339	RING/U-box superfamily protein	#N/A	0	0	1	0	0	0
Chr02:26392101|26392602	intron	Phvul.002G125000	AT1G31440.1	47.235	Lotus_japonicus_Lj2g3v1550040.1	85.635	Medicago_truncatula_Medtr5g026400.5	76.136	SH3 domain-containing protein	#N/A	0	1	0	0	0	0
Chr02:26395005|26395315	intron	Phvul.002G125000	AT1G31440.1	47.235	Lotus_japonicus_Lj2g3v1550040.1	85.635	Medicago_truncatula_Medtr5g026400.5	76.136	SH3 domain-containing protein	#N/A	0	1	0	0	0	0
Chr02:26401089|26401695	exon	Phvul.002G125100	AT1G31420.2	76.807	Lotus_japonicus_Lj5g3v0616170.2	85.417	Medicago_truncatula_Medtr7g100630.1	85.304	Leucine-rich repeat protein kinase family protein	#N/A	0	0	0	1	1	1
Chr02:26401089|26402527	exon	Phvul.002G125100	AT1G31420.2	76.807	Lotus_japonicus_Lj5g3v0616170.2	85.417	Medicago_truncatula_Medtr7g100630.1	85.304	Leucine-rich repeat protein kinase family protein	#N/A	0	0	0	1	0	1
Chr02:26404441|26405430	exon	Phvul.002G125100	AT1G31420.2	76.807	Lotus_japonicus_Lj5g3v0616170.2	85.417	Medicago_truncatula_Medtr7g100630.1	85.304	Leucine-rich repeat protein kinase family protein	#N/A	0	0	1	0	0	0
Chr02:26877020|26909900	intergenic_region	#N/A	#N/A	#N/A	#N/A	#N/A	#N/A	#N/A	#N/A	#N/A	1	0	0	0	0	0
Chr02:26878742|26879774	exon	Phvul.002G126900	AT3G23640.3	71.138	Lotus_japonicus_Lj2g3v1549950.1	84.65	Medicago_truncatula_Medtr5g026610.9	84.75	heteroglycan glucosidase 1	#N/A	0	0	0	0	0	1
Chr02:26879153|26880187	exon	Phvul.002G126900	AT3G23640.3	71.138	Lotus_japonicus_Lj2g3v1549950.1	84.65	Medicago_truncatula_Medtr5g026610.9	84.75	heteroglycan glucosidase 1	#N/A	0	0	0	0	0	1
Chr02:26882467|26914401	intergenic_region	#N/A	#N/A	#N/A	#N/A	#N/A	#N/A	#N/A	#N/A	#N/A	0	0	0	0	1	0
Chr02:26889717|26890265	exon	Phvul.002G126900	AT3G23640.3	71.138	Lotus_japonicus_Lj2g3v1549950.1	84.65	Medicago_truncatula_Medtr5g026610.9	84.75	heteroglycan glucosidase 1	#N/A	1	0	0	0	0	0
Chr02:26916942|26918802	exon	Phvul.002G127000	AT3G23640.3	71.138	Lotus_japonicus_Lj2g3v1549950.1	84.65	Medicago_truncatula_Medtr5g026610.9	84.75	heteroglycan glucosidase 1	#N/A	0	0	0	0	1	0
Chr02:26918378|26918802	exon	Phvul.002G127000	AT3G23640.3	71.138	Lotus_japonicus_Lj2g3v1549950.1	84.65	Medicago_truncatula_Medtr5g026610.9	84.75	heteroglycan glucosidase 1	#N/A	0	0	1	0	0	0
Chr02:26918378|26920295	exon	Phvul.002G127000	AT3G23640.3	71.138	Lotus_japonicus_Lj2g3v1549950.1	84.65	Medicago_truncatula_Medtr5g026610.9	84.75	heteroglycan glucosidase 1	#N/A	0	0	0	0	0	1
Chr02:26918378|26920551	exon	Phvul.002G127000	AT3G23640.3	71.138	Lotus_japonicus_Lj2g3v1549950.1	84.65	Medicago_truncatula_Medtr5g026610.9	84.75	heteroglycan glucosidase 1	#N/A	0	0	1	0	0	1
Chr02:26952523|26952813	intron	Phvul.002G127400	AT1G32750.1	53.175	Lotus_japonicus_Lj2g3v1549760.2	82.387	Medicago_truncatula_Medtr5g026660.1	80.333	HAC13 protein (HAC13)	#N/A	0	0	1	0	0	0
Chr02:26957788|26959050	intron	Phvul.002G127400	AT1G32750.1	53.175	Lotus_japonicus_Lj2g3v1549760.2	82.387	Medicago_truncatula_Medtr5g026660.1	80.333	HAC13 protein (HAC13)	#N/A	0	0	1	0	0	0
Chr02:26964570|26969524	exon	Phvul.002G127400	AT1G32750.1	53.175	Lotus_japonicus_Lj2g3v1549760.2	82.387	Medicago_truncatula_Medtr5g026660.1	80.333	HAC13 protein (HAC13)	#N/A	0	1	0	0	0	0
Chr02:26967614|26972962	exon	Phvul.002G127400	AT1G32750.1	53.175	Lotus_japonicus_Lj2g3v1549760.2	82.387	Medicago_truncatula_Medtr5g026660.1	80.333	HAC13 protein (HAC13)	#N/A	0	1	1	0	0	1
Chr02:26969406|26972962	exon	Phvul.002G127400	AT1G32750.1	53.175	Lotus_japonicus_Lj2g3v1549760.2	82.387	Medicago_truncatula_Medtr5g026660.1	80.333	HAC13 protein (HAC13)	#N/A	1	1	1	0	1	1
Chr02:27022260|27023469	exon	Phvul.002G127900	AT3G49010.7	84.817	Lotus_japonicus_Lj0g3v0111039.1	90.821	Medicago_truncatula_Medtr7g111590.1	91.304	breast basic conserved 1	#N/A	0	0	0	0	1	0
Chr02:27098167|27099789	exon	Phvul.002G128600	0	#N/A	#N/A	#N/A	#N/A	#N/A	#N/A	LjCYCLOPS (MtIPD3)	0	0	0	0	0	1
Chr02:27098167|27100247	exon	Phvul.002G128600	0	#N/A	#N/A	#N/A	#N/A	#N/A	#N/A	LjCYCLOPS (MtIPD3)	0	0	0	0	0	1
Chr02:27098465|27099789	exon	Phvul.002G128600	0	#N/A	#N/A	#N/A	#N/A	#N/A	#N/A	LjCYCLOPS (MtIPD3)	0	0	0	0	0	1
Chr02:27099790|27100180	intron	Phvul.002G128600	0	#N/A	#N/A	#N/A	#N/A	#N/A	#N/A	LjCYCLOPS (MtIPD3)	0	0	0	1	1	1
Chr02:27100204|27101063	exon	Phvul.002G128600	0	#N/A	#N/A	#N/A	#N/A	#N/A	#N/A	LjCYCLOPS (MtIPD3)	0	0	1	1	0	1
Chr02:27163637|27231210	intergenic_region	#N/A	#N/A	#N/A	#N/A	#N/A	#N/A	#N/A	#N/A	#N/A	0	1	1	1	1	0
Chr02:27230993|27231790	exon	Phvul.002G129400	AT4G19120.3	85.484	Lotus_japonicus_Lj5g3v0104730.1	78.904	Medicago_truncatula_Medtr1g022255.1	76.243	S-adenosyl-L-methionine-dependent methyltransferases superfamily protein	#N/A	0	0	0	0	0	1
Chr02:27584253|27584742	exon	Phvul.002G131900	AT1G32127.1	77.778	Lotus_japonicus_Lj3g3v1101550.1	82.143	Medicago_truncatula_Medtr5g027180.1	79.412	plant viral-response family protein	#N/A	0	0	0	0	0	1
Chr02:27595370|27597596	exon	Phvul.002G132000	AT4G19040.1	79.473	Lotus_japonicus_Lj6g3v1602960.1	91.274	Medicago_truncatula_Medtr5g027200.2	90.22	ENHANCED DISEASE RESISTANCE 2	#N/A	0	0	0	0	0	1
Chr02:27597102|27603089	exon	Phvul.002G132000	AT4G19040.1	79.473	Lotus_japonicus_Lj6g3v1602960.1	91.274	Medicago_truncatula_Medtr5g027200.2	90.22	ENHANCED DISEASE RESISTANCE 2	#N/A	0	0	0	0	0	1
Chr02:27635474|27636245	exon	Phvul.002G132500	AT5G45580.2	54.152	Lotus_japonicus_Lj1g3v4915280.1	70.328	Medicago_truncatula_Medtr7g108390.1	66.442	Homeodomain-like superfamily protein	#N/A	0	0	0	1	0	0
Chr02:27708504|27710666	exon	Phvul.002G133200	AT1G32050.1	76.894	Lotus_japonicus_Lj2g3v1536240.1	89.925	Medicago_truncatula_Medtr5g027790.1	89.139	SCAMP family protein	#N/A	0	0	1	0	1	1
Chr02:27708504|27712241	exon	Phvul.002G133200	AT1G32050.1	76.894	Lotus_japonicus_Lj2g3v1536240.1	89.925	Medicago_truncatula_Medtr5g027790.1	89.139	SCAMP family protein	#N/A	0	0	0	0	1	0
Chr02:27709293|27712241	exon	Phvul.002G133200	AT1G32050.1	76.894	Lotus_japonicus_Lj2g3v1536240.1	89.925	Medicago_truncatula_Medtr5g027790.1	89.139	SCAMP family protein	#N/A	0	0	0	1	0	1
Chr02:27710421|27711844	exon	Phvul.002G133200	AT1G32050.1	76.894	Lotus_japonicus_Lj2g3v1536240.1	89.925	Medicago_truncatula_Medtr5g027790.1	89.139	SCAMP family protein	#N/A	0	0	0	0	1	0
Chr02:27803071|27804501	exon	Phvul.002G134200	AT1G31930.6	69.248	Lotus_japonicus_Lj2g3v1510880.1	90.726	Medicago_truncatula_Medtr5g027970.1	84.589	extra-large GTP-binding protein 3	#N/A	0	0	1	0	0	0
Chr02:27982257|27983024	exon	Phvul.002G135200	AT1G32130.1	64.981	Lotus_japonicus_Lj2g3v1510680.1	89.1	Medicago_truncatula_Medtr5g028030.1	79.802	Transcription elongation factor (TFIIS) family protein	#N/A	0	1	0	1	0	1
Chr02:27982445|27983024	exon	Phvul.002G135200	AT1G32130.1	64.981	Lotus_japonicus_Lj2g3v1510680.1	89.1	Medicago_truncatula_Medtr5g028030.1	79.802	Transcription elongation factor (TFIIS) family protein	#N/A	0	0	0	0	0	1
Chr02:27998813|28000809	intron	Phvul.002G135400	AT1G68310.2	79.87	Lotus_japonicus_Lj2g3v1757320.1	74.242	Medicago_truncatula_Medtr5g028010.1	80.24	MIP18 family protein (DUF59)	#N/A	0	0	1	0	1	0
Chr02:27999578|28000809	intron	Phvul.002G135400	AT1G68310.2	79.87	Lotus_japonicus_Lj2g3v1757320.1	74.242	Medicago_truncatula_Medtr5g028010.1	80.24	MIP18 family protein (DUF59)	#N/A	0	0	1	0	0	0
Chr02:28000835|28001575	exon	Phvul.002G135400	AT1G68310.2	79.87	Lotus_japonicus_Lj2g3v1757320.1	74.242	Medicago_truncatula_Medtr5g028010.1	80.24	MIP18 family protein (DUF59)	#N/A	0	0	0	1	1	1
Chr02:28000835|28005113	exon	Phvul.002G135400	AT1G68310.2	79.87	Lotus_japonicus_Lj2g3v1757320.1	74.242	Medicago_truncatula_Medtr5g028010.1	80.24	MIP18 family protein (DUF59)	#N/A	0	0	0	0	1	0
Chr02:280382|289607	exon	Phvul.002G002900	AT5G47040.1	81.215	Lotus_japonicus_Lj2g3v1988690.1	89.888	Medicago_truncatula_Medtr5g013790.1	89.787	lon protease 2	#N/A	1	1	1	1	1	1
Chr02:280382|291841	exon	Phvul.002G002900	AT5G47040.1	81.215	Lotus_japonicus_Lj2g3v1988690.1	89.888	Medicago_truncatula_Medtr5g013790.1	89.787	lon protease 2	#N/A	0	1	1	0	0	1
Chr02:28092380|28096047	exon	Phvul.002G136000	AT2G35530.1	64.416	Lotus_japonicus_Lj2g3v1510620.1	84.375	Medicago_truncatula_Medtr5g028850.1	80.446	basic region/leucine zipper transcription factor 16	#N/A	0	0	0	0	0	1
Chr02:28095052|28096047	exon	Phvul.002G136000	AT2G35530.1	64.416	Lotus_japonicus_Lj2g3v1510620.1	84.375	Medicago_truncatula_Medtr5g028850.1	80.446	basic region/leucine zipper transcription factor 16	#N/A	1	1	1	1	1	1
Chr02:28136031|28138142	exon	Phvul.002G136300	AT3G03050.1	84.334	Lotus_japonicus_Lj2g3v2125850.1	90.941	Medicago_truncatula_Medtr4g077910.4	89.591	cellulose synthase-like D3	#N/A	0	0	0	0	0	1
Chr02:28183228|28183724	intron	Phvul.002G136600	AT1G32200.1	66.667	Lotus_japonicus_Lj2g3v1987560.2	89.48	Medicago_truncatula_Medtr5g013800.1	86.211	MraZ	#N/A	0	1	1	0	1	1
Chr02:28183725|28190847	exon	Phvul.002G136600	AT1G32200.1	66.667	Lotus_japonicus_Lj2g3v1987560.2	89.48	Medicago_truncatula_Medtr5g013800.1	86.211	MraZ	#N/A	0	0	0	0	1	0
Chr02:28186492|28190847	exon	Phvul.002G136600	AT1G32200.1	66.667	Lotus_japonicus_Lj2g3v1987560.2	89.48	Medicago_truncatula_Medtr5g013800.1	86.211	MraZ	#N/A	0	1	0	0	0	0
Chr02:28187558|28190847	exon	Phvul.002G136600	AT1G32200.1	66.667	Lotus_japonicus_Lj2g3v1987560.2	89.48	Medicago_truncatula_Medtr5g013800.1	86.211	MraZ	#N/A	0	0	0	0	1	0
Chr02:28260034|28261151	exon	Phvul.002G137100	AT5G46910.1	60.444	Lotus_japonicus_Lj2g3v1509500.1	78.331	Medicago_truncatula_Medtr5g029370.1	78.935	Transcription factor jumonji (jmj) family protein / zinc finger (C5HC2 type) family protein	#N/A	0	1	0	0	0	0
Chr02:28260995|28261462	exon	Phvul.002G137100	AT5G46910.1	60.444	Lotus_japonicus_Lj2g3v1509500.1	78.331	Medicago_truncatula_Medtr5g029370.1	78.935	Transcription factor jumonji (jmj) family protein / zinc finger (C5HC2 type) family protein	#N/A	0	1	0	0	0	0
Chr02:2828162|2830591	exon	Phvul.002G027000	AT4G36760.1	71.273	Lotus_japonicus_Lj2g3v1802050.1	82.456	Medicago_truncatula_Medtr5g019600.1	81.86	aminopeptidase P1	#N/A	0	0	0	0	0	1
Chr02:2830779|2834333	exon	Phvul.002G027000	AT4G36760.1	71.273	Lotus_japonicus_Lj2g3v1802050.1	82.456	Medicago_truncatula_Medtr5g019600.1	81.86	aminopeptidase P1	#N/A	0	1	0	0	0	0
Chr02:28323915|28325222	exon	Phvul.002G137300	AT1G32240.1	50.483	Lotus_japonicus_Lj1g3v4915280.1	70.328	Medicago_truncatula_Medtr7g108390.1	66.442	Homeodomain-like superfamily protein	#N/A	0	1	0	0	0	0
Chr02:28361799|28365656	exon	Phvul.002G137600	AT1G32230.1	39.322	Lotus_japonicus_Lj2g3v1452870.1	56.62	Medicago_truncatula_Medtr5g032190.1	53.333	WWE protein-protein interaction domain protein family	#N/A	0	1	1	1	0	0
Chr02:28683325|28683670	intron	Phvul.002G140600	AT4G17900.1	66.99	Lotus_japonicus_Lj1g3v4048440.1	84.887	Medicago_truncatula_Medtr7g088050.1	83.923	translocon at the outer envelope membrane of chloroplasts 34	#N/A	0	0	1	0	1	1
Chr02:287901|289607	exon	Phvul.002G002900	AT5G47040.1	81.215	Lotus_japonicus_Lj2g3v1988690.1	89.888	Medicago_truncatula_Medtr5g013790.1	89.787	lon protease 2	#N/A	1	0	0	0	0	1
Chr02:287901|290328	exon	Phvul.002G002900	AT5G47040.1	81.215	Lotus_japonicus_Lj2g3v1988690.1	89.888	Medicago_truncatula_Medtr5g013790.1	89.787	lon protease 2	#N/A	0	0	0	1	0	0
Chr02:28854250|28856034	intergenic_region	#N/A	#N/A	#N/A	#N/A	#N/A	#N/A	#N/A	#N/A	#N/A	0	1	0	0	0	0
Chr02:2887200|2887684	exon	Phvul.002G027700	AT2G33840.1	80.172	Lotus_japonicus_Lj5g3v0614400.1	90.984	Medicago_truncatula_Medtr1g053270.1	90.885	Tyrosyl-tRNA synthetase%2C class Ib%2C bacterial/mitochondrial	#N/A	0	0	1	0	0	1
Chr02:289413|290328	exon	Phvul.002G002900	AT5G47040.1	81.215	Lotus_japonicus_Lj2g3v1988690.1	89.888	Medicago_truncatula_Medtr5g013790.1	89.787	lon protease 2	#N/A	0	0	0	1	0	0
Chr02:28959190|28963295	exon	Phvul.002G138900	AT2G22730.3	66.122	Lotus_japonicus_Lj1g3v4551290.2	81.651	Medicago_truncatula_Medtr7g099890.1	79.596	Major facilitator superfamily protein	#N/A	0	0	0	0	0	1
Chr02:28961365|28964753	exon	Phvul.002G138900	AT2G22730.3	66.122	Lotus_japonicus_Lj1g3v4551290.2	81.651	Medicago_truncatula_Medtr7g099890.1	79.596	Major facilitator superfamily protein	#N/A	0	0	0	1	0	0
Chr02:28963250|28964753	exon	Phvul.002G138900	AT2G22730.3	66.122	Lotus_japonicus_Lj1g3v4551290.2	81.651	Medicago_truncatula_Medtr7g099890.1	79.596	Major facilitator superfamily protein	#N/A	0	0	1	0	0	1
Chr02:28963250|28966661	exon	Phvul.002G138900	AT2G22730.3	66.122	Lotus_japonicus_Lj1g3v4551290.2	81.651	Medicago_truncatula_Medtr7g099890.1	79.596	Major facilitator superfamily protein	#N/A	0	0	0	0	0	1
Chr02:28976534|28979131	exon	Phvul.002G139001	AT5G65685.12	56.659	Lotus_japonicus_Lj2g3v1468340.1	73.112	Medicago_truncatula_Medtr5g030600.1	73.284	UDP-Glycosyltransferase superfamily protein	#N/A	0	0	1	0	0	0
Chr02:28992620|28993672	intron	Phvul.002G139100	AT2G22720.3	37.183	Lotus_japonicus_Lj2g3v1468300.1	57.732	Medicago_truncatula_Medtr5g030610.1	55.556	SPT2 chromatin protein	#N/A	0	0	1	0	0	0
Chr02:29013926|29017242	exon	Phvul.002G139200	AT4G37870.1	81.602	Lotus_japonicus_Lj2g3v1468280.2	88.055	Medicago_truncatula_Medtr5g430730.1	85.952	phosphoenolpyruvate carboxykinase 1	#N/A	0	1	1	1	1	1
Chr02:29016312|29017242	exon	Phvul.002G139200	AT4G37870.1	81.602	Lotus_japonicus_Lj2g3v1468280.2	88.055	Medicago_truncatula_Medtr5g430730.1	85.952	phosphoenolpyruvate carboxykinase 1	#N/A	0	0	0	0	1	0
Chr02:29016518|29016946	intron	Phvul.002G139200	AT4G37870.1	81.602	Lotus_japonicus_Lj2g3v1468280.2	88.055	Medicago_truncatula_Medtr5g430730.1	85.952	phosphoenolpyruvate carboxykinase 1	#N/A	0	1	0	0	0	0
Chr02:29058829|29061824	exon	Phvul.002G142500	AT5G65670.2	61.517	Lotus_japonicus_Lj2g3v1468200.1	83.333	Medicago_truncatula_Medtr5g022470.1	81.146	indole-3-acetic acid inducible 9	#N/A	0	0	0	0	1	0
Chr02:29142384|29142910	exon	Phvul.002G143100	AT2G22660.2	51.641	Lotus_japonicus_Lj2g3v1467980.1	76.241	Medicago_truncatula_Medtr5g030890.1	72.977	DNA-binding protein%2C putative (duplicated DUF1399)	#N/A	0	1	1	1	1	1
Chr02:29142384|29144042	exon	Phvul.002G143100	AT2G22660.2	51.641	Lotus_japonicus_Lj2g3v1467980.1	76.241	Medicago_truncatula_Medtr5g030890.1	72.977	DNA-binding protein%2C putative (duplicated DUF1399)	#N/A	0	0	1	1	1	1
Chr02:291711|294803	intron	Phvul.002G002900	AT5G47040.1	81.215	Lotus_japonicus_Lj2g3v1988690.1	89.888	Medicago_truncatula_Medtr5g013790.1	89.787	lon protease 2	#N/A	0	0	0	0	0	1
Chr02:29173922|29174420	exon	Phvul.002G143400	AT1G67720.1	33.943	Lotus_japonicus_Lj5g3v0616170.2	85.417	Medicago_truncatula_Medtr7g100630.1	85.304	Leucine-rich repeat protein kinase family protein	LjSYMRK	0	0	1	0	0	1
Chr02:29175059|29176077	exon	Phvul.002G143400	AT1G67720.1	33.943	Lotus_japonicus_Lj5g3v0616170.2	85.417	Medicago_truncatula_Medtr7g100630.1	85.304	Leucine-rich repeat protein kinase family protein	LjSYMRK	0	1	1	1	1	1
Chr02:29178092|29179521	exon	Phvul.002G143400	AT1G67720.1	33.943	Lotus_japonicus_Lj5g3v0616170.2	85.417	Medicago_truncatula_Medtr7g100630.1	85.304	Leucine-rich repeat protein kinase family protein	LjSYMRK	0	0	0	1	0	0
Chr02:29178092|29179983	exon	Phvul.002G143400	AT1G67720.1	33.943	Lotus_japonicus_Lj5g3v0616170.2	85.417	Medicago_truncatula_Medtr7g100630.1	85.304	Leucine-rich repeat protein kinase family protein	LjSYMRK	0	0	1	0	0	1
Chr02:29194837|29196643	exon	Phvul.002G143600	AT5G65620.2	76.981	Lotus_japonicus_Lj2g3v1467890.1	87.887	Medicago_truncatula_Medtr5g030940.1	85.881	Zincin-like metalloproteases family protein	#N/A	0	1	0	0	0	1
Chr02:2920991|2927723	intergenic_region	#N/A	#N/A	#N/A	#N/A	#N/A	#N/A	#N/A	#N/A	#N/A	0	0	0	1	0	1
Chr02:2923325|2927723	intergenic_region	#N/A	#N/A	#N/A	#N/A	#N/A	#N/A	#N/A	#N/A	#N/A	0	0	0	0	0	1
Chr02:2924742|2927723	intergenic_region	#N/A	#N/A	#N/A	#N/A	#N/A	#N/A	#N/A	#N/A	#N/A	0	0	0	0	0	1
Chr02:2926536|2927723	exon	Phvul.002G028200	AT4G36670.1	48.75	Lotus_japonicus_Lj1g3v4551290.2	81.651	Medicago_truncatula_Medtr7g099890.1	79.596	Major facilitator superfamily protein	#N/A	0	0	0	0	0	1
Chr02:29409454|29409860	exon	Phvul.002G145000	AT2G22610.3	58.022	Lotus_japonicus_Lj2g3v1457550.2	79.849	Medicago_truncatula_Medtr5g031470.1	76.487	Di-glucose binding protein with Kinesin motor domain-containing protein	#N/A	0	1	0	0	0	0
Chr02:29410096|29410603	exon	Phvul.002G145000	AT2G22610.3	58.022	Lotus_japonicus_Lj2g3v1457550.2	79.849	Medicago_truncatula_Medtr5g031470.1	76.487	Di-glucose binding protein with Kinesin motor domain-containing protein	#N/A	0	1	0	0	0	0
Chr02:29412098|29412900	exon	Phvul.002G145000	AT2G22610.3	58.022	Lotus_japonicus_Lj2g3v1457550.2	79.849	Medicago_truncatula_Medtr5g031470.1	76.487	Di-glucose binding protein with Kinesin motor domain-containing protein	#N/A	1	0	0	0	0	0
Chr02:29438251|29438589	exon	Phvul.002G145100	AT4G38040.1	77.033	Lotus_japonicus_Lj2g3v1456480.1	85.266	Medicago_truncatula_Medtr5g031480.1	85.68	Exostosin family protein	#N/A	0	0	1	0	1	0
Chr02:29485812|29486413	exon	Phvul.002G145800	AT5G65540.1	46.191	Lotus_japonicus_Lj2g3v1455180.1	59.38	Medicago_truncatula_Medtr5g031750.1	61.121	transcription initiation factor TFIID subunit	#N/A	0	1	0	1	1	1
Chr02:29654555|29655588	exon	Phvul.002G146800	AT5G65490.1	59.346	Lotus_japonicus_Lj2g3v1455060.2	75.836	Medicago_truncatula_Medtr5g032050.1	73.457	suppressor-like protein	#N/A	1	1	1	1	1	1
Chr02:29654555|29655862	exon	Phvul.002G146800	AT5G65490.1	59.346	Lotus_japonicus_Lj2g3v1455060.2	75.836	Medicago_truncatula_Medtr5g032050.1	73.457	suppressor-like protein	#N/A	1	1	1	1	1	1
Chr02:29725581|29727240	exon	Phvul.002G147300	AT5G65470.1	75.659	Lotus_japonicus_Lj4g3v0643870.1	93.8	Medicago_truncatula_Medtr4g084570.1	89.286	O-fucosyltransferase family protein	#N/A	1	0	0	0	0	0
Chr02:2973889|2976647	exon	Phvul.002G029000	AT4G02020.1	45.639	Lotus_japonicus_Lj2g3v1890940.2	85.089	Medicago_truncatula_Medtr5g016870.1	82.13	SET domain-containing protein	#N/A	0	0	0	0	0	1
Chr02:29833754|29837702	exon	Phvul.002G147700	AT5G65460.4	70.218	Lotus_japonicus_Lj5g3v2123610.1	81.236	Medicago_truncatula_Medtr8g471180.1	78.802	kinesin like protein for actin based chloroplast movement 2	#N/A	0	1	1	1	1	1
Chr02:29880511|29882943	exon	Phvul.002G147900	AT2G22530.1	56.889	Lotus_japonicus_Lj2g3v1453920.1	77.872	Medicago_truncatula_Medtr5g032210.1	78.899	Alkaline-phosphatase-like family protein	#N/A	0	1	0	0	0	0
Chr02:29882235|29882943	exon	Phvul.002G147900	AT2G22530.1	56.889	Lotus_japonicus_Lj2g3v1453920.1	77.872	Medicago_truncatula_Medtr5g032210.1	78.899	Alkaline-phosphatase-like family protein	#N/A	0	1	0	0	1	0
Chr02:29893444|29893803	exon	Phvul.002G148100	AT5G65450.1	57.028	Lotus_japonicus_Lj0g3v0077169.1	73.046	Medicago_truncatula_Medtr5g032380.1	72.65	ubiquitin-specific protease 17	#N/A	0	0	0	0	0	1
Chr02:3001895|3002885	exon	Phvul.002G029300	AT3G50670.1	55.936	Lotus_japonicus_Lj0g3v0309899.1	92.632	Medicago_truncatula_Medtr8g077840.4	88.406	U1 small nuclear ribonucleoprotein-70K	#N/A	0	0	0	0	0	1
Chr02:3004503|3005009	exon	Phvul.002G029300	AT3G50670.1	55.936	Lotus_japonicus_Lj0g3v0309899.1	92.632	Medicago_truncatula_Medtr8g077840.4	88.406	U1 small nuclear ribonucleoprotein-70K	#N/A	0	0	0	0	1	0
Chr02:3019733|3020698	exon	Phvul.002G029500	AT5G66750.1	68.848	Lotus_japonicus_Lj2g3v1758530.1	81.429	Medicago_truncatula_Medtr5g020000.1	76.832	chromatin remodeling 1	#N/A	0	0	0	1	0	0
Chr02:30295118|30295734	exon	Phvul.002G149800	AT3G26510.2	50.698	Lotus_japonicus_Lj1g3v3976000.1	65.364	Medicago_truncatula_Medtr7g086370.1	60.992	Polynucleotidyl transferase%2C ribonuclease H fold protein with HRDC domain-containing protein	#N/A	0	1	1	0	1	1
Chr02:30364022|30365116	exon	Phvul.002G150400	AT2G42490.1	80.438	Lotus_japonicus_Lj0g3v0278169.1	86.891	Medicago_truncatula_Medtr5g033170.1	90.13	Copper amine oxidase family protein	#N/A	0	0	0	1	0	1
Chr02:30519625|30520916	exon	Phvul.002G151700	AT1G12430.1	74.351	Lotus_japonicus_Lj4g3v1288470.1	88.009	Medicago_truncatula_Medtr5g011500.1	86.719	armadillo repeat kinesin 3	#N/A	0	0	0	0	0	1
Chr02:30522574|30523120	exon	Phvul.002G151700	AT1G12430.1	74.351	Lotus_japonicus_Lj4g3v1288470.1	88.009	Medicago_truncatula_Medtr5g011500.1	86.719	armadillo repeat kinesin 3	#N/A	1	1	0	0	0	0
Chr02:305454|309656	exon	Phvul.002G003000	AT4G17140.3	61.854	Lotus_japonicus_Lj2g3v1988700.2	84.167	Medicago_truncatula_Medtr5g013780.1	83.456	pleckstrin homology (PH) domain-containing protein	#N/A	0	0	0	0	0	1
Chr02:30642934|30644665	exon	Phvul.002G153000	AT4G22910.1	71.772	Lotus_japonicus_Lj4g3v1327590.2	77.753	Medicago_truncatula_Medtr4g102510.1	78	FIZZY-related 2	#N/A	0	0	0	1	0	0
Chr02:30643039|30643982	intron	Phvul.002G153000	AT4G22910.1	71.772	Lotus_japonicus_Lj4g3v1327590.2	77.753	Medicago_truncatula_Medtr4g102510.1	78	FIZZY-related 2	#N/A	0	0	0	0	1	0
Chr02:3066016|3066958	exon	Phvul.002G029800	AT5G66760.1	88.959	Lotus_japonicus_Lj4g3v0948900.1	88.83	Medicago_truncatula_Medtr5g020050.1	92.868	succinate dehydrogenase 1-1	#N/A	0	0	1	0	1	1
Chr02:30687828|30688316	exon	Phvul.002G153200	AT4G11860.1	75.745	Lotus_japonicus_Lj2g3v2003060.1	75.568	Medicago_truncatula_Medtr5g011090.1	71.041	FAM63A-like protein (DUF544)	#N/A	0	0	1	0	1	0
Chr02:30707365|30707993	intron	Phvul.002G153300	AT1G62990.1	79.795	Lotus_japonicus_Lj2g3v2003070.1	93.103	Medicago_truncatula_Medtr5g011070.1	87.713	homeobox knotted-like protein	#N/A	0	0	1	0	0	0
Chr02:30707374|30707993	exon	Phvul.002G153300	AT1G62990.1	79.795	Lotus_japonicus_Lj2g3v2003070.1	93.103	Medicago_truncatula_Medtr5g011070.1	87.713	homeobox knotted-like protein	#N/A	1	1	1	1	1	1
Chr02:30738126|30739031	exon	Phvul.002G153600	AT4G11820.2	78.27	Lotus_japonicus_Lj2g3v2003120.1	91.874	Medicago_truncatula_Medtr5g011040.1	86.452	hydroxymethylglutaryl-CoA synthase / HMG-CoA synthase / 3-hydroxy-3-methylglutaryl coenzyme A synthase	#N/A	0	1	0	0	1	1
Chr02:30753879|30754680	exon	Phvul.002G153700	AT1G63020.1	49.119	Lotus_japonicus_Lj0g3v0149989.2	72.745	Medicago_truncatula_Medtr5g011000.1	72.339	nuclear RNA polymerase D1A	#N/A	0	0	0	1	0	0
Chr02:3076325|3076843	intergenic_region	#N/A	#N/A	#N/A	#N/A	#N/A	#N/A	#N/A	#N/A	#N/A	0	0	1	0	0	0
Chr02:3076844|3077553	intergenic_region	#N/A	#N/A	#N/A	#N/A	#N/A	#N/A	#N/A	#N/A	#N/A	0	1	1	0	0	0
Chr02:3077107|3077553	intergenic_region	#N/A	#N/A	#N/A	#N/A	#N/A	#N/A	#N/A	#N/A	#N/A	0	1	0	0	0	0
Chr02:30782296|30782871	exon	Phvul.002G153800	AT4G11790.1	65.143	Lotus_japonicus_Lj0g3v0357159.1	72.376	Medicago_truncatula_Medtr5g010950.1	79.552	Pleckstrin homology (PH) domain superfamily protein	#N/A	0	1	0	0	0	0
Chr02:30788143|30789050	exon	Phvul.002G153800	AT4G11790.1	65.143	Lotus_japonicus_Lj0g3v0357159.1	72.376	Medicago_truncatula_Medtr5g010950.1	79.552	Pleckstrin homology (PH) domain superfamily protein	#N/A	0	0	0	0	1	0
Chr02:30941729|30943346	exon	Phvul.002G155000	AT1G12760.1	74.792	Lotus_japonicus_Lj2g3v2017390.1	79.016	Medicago_truncatula_Medtr5g010720.1	79.897	Zinc finger%2C C3HC4 type (RING finger) family protein	#N/A	1	0	0	0	0	0
Chr02:309548|311736	exon	Phvul.002G003000	AT4G17140.3	61.854	Lotus_japonicus_Lj2g3v1988700.2	84.167	Medicago_truncatula_Medtr5g013780.1	83.456	pleckstrin homology (PH) domain-containing protein	#N/A	1	1	1	1	1	1
Chr02:31008691|31009605	intron	Phvul.002G155700	AT4G20330.1	70.996	Lotus_japonicus_Lj2g3v2017480.1	79.496	Medicago_truncatula_Medtr5g010620.1	80.741	Transcription initiation factor TFIIE%2C beta subunit	#N/A	0	1	1	0	1	0
Chr02:31090712|31112614	intergenic_region	#N/A	#N/A	#N/A	#N/A	#N/A	#N/A	#N/A	#N/A	#N/A	1	0	0	0	0	0
Chr02:31092245|31114101	intergenic_region	#N/A	#N/A	#N/A	#N/A	#N/A	#N/A	#N/A	#N/A	#N/A	0	1	1	0	1	1
Chr02:311149|311736	exon	Phvul.002G003000	AT4G17140.3	61.854	Lotus_japonicus_Lj2g3v1988700.2	84.167	Medicago_truncatula_Medtr5g013780.1	83.456	pleckstrin homology (PH) domain-containing protein	#N/A	0	0	1	0	0	0
Chr02:31130808|31131680	exon	Phvul.002G156600	AT1G63430.3	65.046	Lotus_japonicus_Lj5g3v0616170.2	85.417	Medicago_truncatula_Medtr7g100630.1	85.304	Leucine-rich repeat protein kinase family protein	#N/A	0	0	1	0	0	0
Chr02:31130808|31132539	exon	Phvul.002G156600	AT1G63430.3	65.046	Lotus_japonicus_Lj5g3v0616170.2	85.417	Medicago_truncatula_Medtr7g100630.1	85.304	Leucine-rich repeat protein kinase family protein	#N/A	0	0	0	0	0	1
Chr02:31142299|31142621	intron	Phvul.002G156800	AT1G63440.1	74.294	Lotus_japonicus_Lj2g3v2017610.1	88.015	Medicago_truncatula_Medtr5g010420.1	81.818	heavy metal atpase 5	#N/A	1	1	1	1	1	1
Chr02:31191695|31194398	exon	Phvul.002G157400	AT3G52905.1	56.442	Lotus_japonicus_Lj0g3v0277869.1	77.295	Medicago_truncatula_Medtr1g029410.1	77.102	Polynucleotidyl transferase%2C ribonuclease H-like superfamily protein	#N/A	0	0	0	0	0	1
Chr02:31196671|31198250	exon	Phvul.002G157500	AT1G63490.4	51.852	Lotus_japonicus_Lj2g3v2017660.2	81.673	Medicago_truncatula_Medtr5g010300.1	75.898	transcription factor jumonji (jmjC) domain-containing protein	#N/A	0	0	0	0	0	1
Chr02:31203109|31205012	exon	Phvul.002G157500	AT1G63490.4	51.852	Lotus_japonicus_Lj2g3v2017660.2	81.673	Medicago_truncatula_Medtr5g010300.1	75.898	transcription factor jumonji (jmjC) domain-containing protein	#N/A	1	0	1	0	0	1
Chr02:31205304|31207061	exon	Phvul.002G157500	AT1G63490.4	51.852	Lotus_japonicus_Lj2g3v2017660.2	81.673	Medicago_truncatula_Medtr5g010300.1	75.898	transcription factor jumonji (jmjC) domain-containing protein	#N/A	0	0	0	0	0	1
Chr02:31206262|31208603	exon	Phvul.002G157500	AT1G63490.4	51.852	Lotus_japonicus_Lj2g3v2017660.2	81.673	Medicago_truncatula_Medtr5g010300.1	75.898	transcription factor jumonji (jmjC) domain-containing protein	#N/A	0	1	0	1	0	1
Chr02:31206262|31212868	exon	Phvul.002G157500	AT1G63490.4	51.852	Lotus_japonicus_Lj2g3v2017660.2	81.673	Medicago_truncatula_Medtr5g010300.1	75.898	transcription factor jumonji (jmjC) domain-containing protein	#N/A	0	0	0	0	0	1
Chr02:31224743|31226046	exon	Phvul.002G157700	AT5G41270.1	41.065	Lotus_japonicus_Lj2g3v2017690.2	67.442	Medicago_truncatula_Medtr0768s0010.1	63.103	RNase P Rpr2/Rpp21 subunit domain protein	#N/A	0	0	0	1	0	1
Chr02:31248568|31249332	exon	Phvul.002G157900	AT4G11560.1	56.893	Lotus_japonicus_Lj4g3v2962330.2	63.198	Medicago_truncatula_Medtr5g010190.1	66.667	bromo-adjacent homology (BAH) domain-containing protein	#N/A	0	1	0	0	1	0
Chr02:31251607|31253359	exon	Phvul.002G157900	AT4G11560.1	56.893	Lotus_japonicus_Lj4g3v2962330.2	63.198	Medicago_truncatula_Medtr5g010190.1	66.667	bromo-adjacent homology (BAH) domain-containing protein	#N/A	1	1	0	0	0	1
Chr02:31261528|31262158	exon	Phvul.002G158100	AT1G63690.1	76.015	Lotus_japonicus_Lj0g3v0323379.1	89.293	Medicago_truncatula_Medtr6g463340.1	85.797	SIGNAL PEPTIDE PEPTIDASE-LIKE 2	#N/A	0	0	0	1	0	1
Chr02:31261528|31262810	exon	Phvul.002G158100	AT1G63690.1	76.015	Lotus_japonicus_Lj0g3v0323379.1	89.293	Medicago_truncatula_Medtr6g463340.1	85.797	SIGNAL PEPTIDE PEPTIDASE-LIKE 2	#N/A	0	0	0	0	0	1
Chr02:31499409|31500280	exon	Phvul.002G160300	AT4G11260.1	63.388	Lotus_japonicus_Lj2g3v2061250.1	79.282	Medicago_truncatula_Medtr5g009930.1	77.719	phosphatase-like protein	#N/A	0	0	1	0	0	0
Chr02:31549915|31552677	exon	Phvul.002G160700	AT1G64060.1	74.392	Lotus_japonicus_Lj4g3v3001240.1	80.38	Medicago_truncatula_Medtr8g099030.1	81.77	respiratory burst oxidase protein F	#N/A	0	1	0	0	0	0
Chr02:31555537|31556580	intron	Phvul.002G160700	AT1G64060.1	74.392	Lotus_japonicus_Lj4g3v3001240.1	80.38	Medicago_truncatula_Medtr8g099030.1	81.77	respiratory burst oxidase protein F	#N/A	0	0	0	0	0	1
Chr02:31555574|31556580	exon	Phvul.002G160700	AT1G64060.1	74.392	Lotus_japonicus_Lj4g3v3001240.1	80.38	Medicago_truncatula_Medtr8g099030.1	81.77	respiratory burst oxidase protein F	#N/A	0	1	1	0	0	0
Chr02:31624725|31626855	exon	Phvul.002G161500	AT1G64150.1	72.542	Lotus_japonicus_Lj2g3v2085500.1	72.321	Medicago_truncatula_Medtr5g009810.1	66.761	Uncharacterized protein family (UPF0016)	#N/A	1	1	1	1	1	1
Chr02:31691023|31692615	exon	Phvul.002G162100	AT5G53340.1	58.567	Lotus_japonicus_Lj5g3v0529150.1	88.081	Medicago_truncatula_Medtr1g012800.1	86.994	Galactosyltransferase family protein	#N/A	0	0	1	0	0	1
Chr02:31909024|31910839	exon	Phvul.002G164600	AT4G23860.1	50.435	Lotus_japonicus_Lj2g3v2088370.1	72.235	Medicago_truncatula_Medtr5g009240.1	78.81	PHD finger protein-like protein	#N/A	1	1	0	0	0	1
Chr02:31909724|31910839	exon	Phvul.002G164600	AT4G23860.1	50.435	Lotus_japonicus_Lj2g3v2088370.1	72.235	Medicago_truncatula_Medtr5g009240.1	78.81	PHD finger protein-like protein	#N/A	0	1	1	0	0	0
Chr02:31922793|31925127	exon	Phvul.002G164700	AT4G10960.1	81.714	Lotus_japonicus_Lj4g3v3004130.1	87.143	Medicago_truncatula_Medtr5g009170.1	82.872	UDP-D-glucose/UDP-D-galactose 4-epimerase 5	#N/A	0	1	1	1	1	1
Chr02:31922793|31925626	exon	Phvul.002G164700	AT4G10960.1	81.714	Lotus_japonicus_Lj4g3v3004130.1	87.143	Medicago_truncatula_Medtr5g009170.1	82.872	UDP-D-glucose/UDP-D-galactose 4-epimerase 5	#N/A	0	0	0	0	0	1
Chr02:31922793|31926031	exon	Phvul.002G164700	AT4G10960.1	81.714	Lotus_japonicus_Lj4g3v3004130.1	87.143	Medicago_truncatula_Medtr5g009170.1	82.872	UDP-D-glucose/UDP-D-galactose 4-epimerase 5	#N/A	0	0	1	0	0	0
Chr02:31924277|31925127	exon	Phvul.002G164700	AT4G10960.1	81.714	Lotus_japonicus_Lj4g3v3004130.1	87.143	Medicago_truncatula_Medtr5g009170.1	82.872	UDP-D-glucose/UDP-D-galactose 4-epimerase 5	#N/A	0	1	1	0	0	0
Chr02:31930620|31932050	exon	Phvul.002G164800	AT5G42080.1	87.049	Lotus_japonicus_Lj4g3v3004140.1	91.933	Medicago_truncatula_Medtr8g099550.1	91.475	dynamin-like protein	#N/A	0	0	0	1	0	0
Chr02:31930620|31934945	exon	Phvul.002G164800	AT5G42080.1	87.049	Lotus_japonicus_Lj4g3v3004140.1	91.933	Medicago_truncatula_Medtr8g099550.1	91.475	dynamin-like protein	#N/A	0	0	0	0	1	0
Chr02:31930620|31935207	exon	Phvul.002G164800	AT5G42080.1	87.049	Lotus_japonicus_Lj4g3v3004140.1	91.933	Medicago_truncatula_Medtr8g099550.1	91.475	dynamin-like protein	#N/A	0	0	0	1	0	1
Chr02:31930620|31935515	exon	Phvul.002G164800	AT5G42080.1	87.049	Lotus_japonicus_Lj4g3v3004140.1	91.933	Medicago_truncatula_Medtr8g099550.1	91.475	dynamin-like protein	#N/A	0	0	0	1	0	0
Chr02:31930779|31932050	exon	Phvul.002G164800	AT5G42080.1	87.049	Lotus_japonicus_Lj4g3v3004140.1	91.933	Medicago_truncatula_Medtr8g099550.1	91.475	dynamin-like protein	#N/A	0	0	0	1	0	0
Chr02:31931021|31933354	exon	Phvul.002G164800	AT5G42080.1	87.049	Lotus_japonicus_Lj4g3v3004140.1	91.933	Medicago_truncatula_Medtr8g099550.1	91.475	dynamin-like protein	#N/A	0	1	0	0	0	0
Chr02:31933972|31935207	exon	Phvul.002G164800	AT5G42080.1	87.049	Lotus_japonicus_Lj4g3v3004140.1	91.933	Medicago_truncatula_Medtr8g099550.1	91.475	dynamin-like protein	#N/A	0	1	0	0	0	0
Chr02:319398|319910	exon	Phvul.002G003000	AT4G17140.3	61.854	Lotus_japonicus_Lj2g3v1988700.2	84.167	Medicago_truncatula_Medtr5g013780.1	83.456	pleckstrin homology (PH) domain-containing protein	#N/A	0	1	1	0	1	1
Chr02:319398|323007	exon	Phvul.002G003000	AT4G17140.3	61.854	Lotus_japonicus_Lj2g3v1988700.2	84.167	Medicago_truncatula_Medtr5g013780.1	83.456	pleckstrin homology (PH) domain-containing protein	#N/A	0	1	0	0	0	1
Chr02:3196975|3198230	exon	Phvul.002G031500	AT2G18280.1	63.133	Lotus_japonicus_Lj2g3v1734830.2	83.855	Medicago_truncatula_Medtr5g020580.1	80.048	tubby like protein 2	#N/A	1	1	0	0	0	1
Chr02:3197661|3198230	exon	Phvul.002G031500	AT2G18280.1	63.133	Lotus_japonicus_Lj2g3v1734830.2	83.855	Medicago_truncatula_Medtr5g020580.1	80.048	tubby like protein 2	#N/A	0	1	0	0	0	0
Chr02:32014868|32019524	exon	Phvul.002G165600	AT1G08520.1	82.955	Lotus_japonicus_Lj2g3v2089750.1	83.251	Medicago_truncatula_Medtr5g009070.1	84.1	ALBINA 1	#N/A	0	1	0	0	0	0
Chr02:32020170|32020776	exon	Phvul.002G165600	AT1G08520.1	82.955	Lotus_japonicus_Lj2g3v2089750.1	83.251	Medicago_truncatula_Medtr5g009070.1	84.1	ALBINA 1	#N/A	0	0	1	0	1	0
Chr02:32020170|32023662	exon	Phvul.002G165600	AT1G08520.1	82.955	Lotus_japonicus_Lj2g3v2089750.1	83.251	Medicago_truncatula_Medtr5g009070.1	84.1	ALBINA 1	#N/A	0	0	0	1	1	1
Chr02:3216778|3218272	intergenic_region	#N/A	#N/A	#N/A	#N/A	#N/A	#N/A	#N/A	#N/A	#N/A	0	0	0	0	0	1
Chr02:3216778|3218434	intergenic_region	#N/A	#N/A	#N/A	#N/A	#N/A	#N/A	#N/A	#N/A	#N/A	0	0	0	0	0	1
Chr02:32217978|32218489	intron	Phvul.002G167000	AT3G51040.3	55.844	Lotus_japonicus_Lj5g3v2179960.1	71.223	Medicago_truncatula_Medtr1g012480.5	55.714	hypothetical protein	#N/A	0	1	0	0	0	0
Chr02:32226751|32231659	exon	Phvul.002G167200	AT4G36360.1	79.478	Lotus_japonicus_Lj1g3v2139530.1	72.059	Medicago_truncatula_Medtr1g023120.1	86.721	beta-galactosidase 3	#N/A	0	1	0	1	1	0
Chr02:32227477|32231659	exon	Phvul.002G167200	AT4G36360.1	79.478	Lotus_japonicus_Lj1g3v2139530.1	72.059	Medicago_truncatula_Medtr1g023120.1	86.721	beta-galactosidase 3	#N/A	0	0	0	1	0	0
Chr02:32230672|32231659	exon	Phvul.002G167200	AT4G36360.1	79.478	Lotus_japonicus_Lj1g3v2139530.1	72.059	Medicago_truncatula_Medtr1g023120.1	86.721	beta-galactosidase 3	#N/A	1	0	0	0	0	0
Chr02:322826|331466	exon	Phvul.002G003000	AT4G17140.3	61.854	Lotus_japonicus_Lj2g3v1988700.2	84.167	Medicago_truncatula_Medtr5g013780.1	83.456	pleckstrin homology (PH) domain-containing protein	#N/A	0	0	1	0	0	0
Chr02:3233288|3234053	intron	Phvul.002G032300	AT2G18245.1	50.824	Lotus_japonicus_Lj5g3v0405070.2	80.287	Medicago_truncatula_Medtr1g016050.1	78.136	alpha/beta-Hydrolases superfamily protein	#N/A	0	0	1	0	0	0
Chr02:32341191|32342230	exon	Phvul.002G167900	AT1G69340.2	77.265	Lotus_japonicus_Lj2g3v1267190.1	89.661	Medicago_truncatula_Medtr5g043560.1	87.701	appr-1-p processing enzyme family protein	#N/A	0	0	0	0	1	0
Chr02:3254581|3255706	exon	Phvul.002G032700	AT1G01050.2	84.343	Lotus_japonicus_Lj2g3v1734480.2	84.848	Medicago_truncatula_Medtr1g068810.10	73.333	pyrophosphorylase 1	#N/A	0	0	0	0	0	1
Chr02:3254581|3255731	intron	Phvul.002G032700	AT1G01050.2	84.343	Lotus_japonicus_Lj2g3v1734480.2	84.848	Medicago_truncatula_Medtr1g068810.10	73.333	pyrophosphorylase 1	#N/A	0	0	0	0	0	1
Chr02:3254581|3255735	intron	Phvul.002G032700	AT1G01050.2	84.343	Lotus_japonicus_Lj2g3v1734480.2	84.848	Medicago_truncatula_Medtr1g068810.10	73.333	pyrophosphorylase 1	#N/A	0	0	0	0	0	1
Chr02:3256449|3256780	intron	Phvul.002G032700	AT1G01050.2	84.343	Lotus_japonicus_Lj2g3v1734480.2	84.848	Medicago_truncatula_Medtr1g068810.10	73.333	pyrophosphorylase 1	#N/A	0	1	1	0	1	1
Chr02:326983|327957	exon	Phvul.002G003000	AT4G17140.3	61.854	Lotus_japonicus_Lj2g3v1988700.2	84.167	Medicago_truncatula_Medtr5g013780.1	83.456	pleckstrin homology (PH) domain-containing protein	#N/A	0	0	0	0	1	0
Chr02:3271908|3288303	intergenic_region	#N/A	#N/A	#N/A	#N/A	#N/A	#N/A	#N/A	#N/A	#N/A	1	0	0	0	0	1
Chr02:32795023|32795939	exon	Phvul.002G170900	AT2G02960.2	77.828	Lotus_japonicus_Lj2g3v1277880.1	89.384	Medicago_truncatula_Medtr5g040650.1	84.407	RING/FYVE/PHD zinc finger superfamily protein	#N/A	0	0	0	0	0	1
Chr02:33238832|33241927	exon	Phvul.002G174800	AT1G67490.1	61.782	Lotus_japonicus_Lj4g3v2949800.1	83.135	Medicago_truncatula_Medtr8g080360.1	80.353	glucosidase 1	#N/A	0	0	0	0	0	1
Chr02:33242319|33243241	exon	Phvul.002G174800	AT1G67490.1	61.782	Lotus_japonicus_Lj4g3v2949800.1	83.135	Medicago_truncatula_Medtr8g080360.1	80.353	glucosidase 1	#N/A	0	1	0	0	0	0
Chr02:33243067|33243834	exon	Phvul.002G174800	AT1G67490.1	61.782	Lotus_japonicus_Lj4g3v2949800.1	83.135	Medicago_truncatula_Medtr8g080360.1	80.353	glucosidase 1	#N/A	0	1	1	1	0	1
Chr02:33350882|33354780	exon	Phvul.002G175400	AT1G27900.1	74.75	Lotus_japonicus_Lj5g3v1575200.2	91.713	Medicago_truncatula_Medtr1g086640.1	93.646	RNA helicase family protein	#N/A	0	0	0	0	1	0
Chr02:33353221|33354780	exon	Phvul.002G175400	AT1G27900.1	74.75	Lotus_japonicus_Lj5g3v1575200.2	91.713	Medicago_truncatula_Medtr1g086640.1	93.646	RNA helicase family protein	#N/A	1	1	1	1	1	1
Chr02:33456028|33456761	exon	Phvul.002G176201	AT1G24360.1	66.144	Lotus_japonicus_Lj1g3v4764500.1	79.667	Medicago_truncatula_Medtr1g012370.3	80.101	NAD(P)-binding Rossmann-fold superfamily protein	#N/A	0	0	0	0	0	1
Chr02:33554673|33557874	exon	Phvul.002G176900	AT1G67680.1	64.329	Lotus_japonicus_Lj4g3v2513900.1	85.231	Medicago_truncatula_Medtr8g079990.1	84.509	SRP72 RNA-binding domain-containing protein	#N/A	0	0	0	0	0	1
Chr02:33578908|33579294	exon	Phvul.002G177100	AT1G67710.1	45.283	Lotus_japonicus_Lj0g3v0050029.1	68.034	Medicago_truncatula_Medtr3g086100.1	70.242	response regulator 11	#N/A	0	0	1	0	0	0
Chr02:33627386|33628005	exon	Phvul.002G177400	AT5G19480.2	50.427	Lotus_japonicus_Lj3g3v3337430.1	58.639	Medicago_truncatula_Medtr8g079890.1	55.897	mediator of RNA polymerase II transcription subunit	#N/A	0	0	0	0	0	1
Chr02:33633066|33636068	exon	Phvul.002G177500	AT4G21060.2	65.224	Lotus_japonicus_Lj5g3v0529150.1	88.081	Medicago_truncatula_Medtr1g012800.1	86.994	Galactosyltransferase family protein	#N/A	0	1	1	1	0	1
Chr02:33635778|33636665	exon	Phvul.002G177500	AT4G21060.2	65.224	Lotus_japonicus_Lj5g3v0529150.1	88.081	Medicago_truncatula_Medtr1g012800.1	86.994	Galactosyltransferase family protein	#N/A	0	0	0	0	0	1
Chr02:33691250|33691958	exon	Phvul.002G177600	AT1G30330.1	85.01	Lotus_japonicus_Lj6g3v1950730.1	84.262	Medicago_truncatula_Medtr8g079492.2	84.273	auxin response factor 6	#N/A	0	0	0	0	1	0
Chr02:33714016|33714655	exon	Phvul.002G177800	AT1G30320.1	52.909	Lotus_japonicus_Lj4g3v2500600.1	80.443	Medicago_truncatula_Medtr8g079482.1	76.809	Remorin family protein	#N/A	0	0	1	0	0	0
Chr02:33772281|33773129	intron	Phvul.002G178100	AT1G30280.1	36.653	Lotus_japonicus_Lj1g3v1779020.1	62.555	Medicago_truncatula_Medtr1g017260.1	69.34	Chaperone DnaJ-domain superfamily protein	#N/A	0	0	1	0	1	0
Chr02:33780636|33784778	exon	Phvul.002G178200	AT1G17210.1	52.072	Lotus_japonicus_Lj4g3v2490560.1	81.903	Medicago_truncatula_Medtr8g079465.3	80.228	IAP-like protein 1	#N/A	0	0	0	0	1	1
Chr02:33891638|33892170	exon	Phvul.002G179700	AT4G30150.1	31.415	Lotus_japonicus_Lj3g3v3541690.1	67.345	Medicago_truncatula_Medtr4g075520.2	64.516	Urb2/Npa2 family protein	#N/A	1	1	1	1	1	1
Chr02:3391861|3393377	exon	Phvul.002G034000	AT1G50460.1	72.211	Lotus_japonicus_Lj2g3v2089780.3	88.956	Medicago_truncatula_Medtr5g009000.1	89.552	hexokinase-like 1	#N/A	0	0	0	0	0	1
Chr02:3392846|3393641	exon	Phvul.002G034000	AT1G50460.1	72.211	Lotus_japonicus_Lj2g3v2089780.3	88.956	Medicago_truncatula_Medtr5g009000.1	89.552	hexokinase-like 1	#N/A	0	0	0	0	0	1
Chr02:3392846|3394544	exon	Phvul.002G034000	AT1G50460.1	72.211	Lotus_japonicus_Lj2g3v2089780.3	88.956	Medicago_truncatula_Medtr5g009000.1	89.552	hexokinase-like 1	#N/A	0	0	1	0	0	0
Chr02:33985431|33986677	exon	Phvul.002G180400	AT5G46180.1	73.441	Lotus_japonicus_Lj4g3v2313530.1	80.81	Medicago_truncatula_Medtr7g451450.1	32.857	ornithine-delta-aminotransferase	#N/A	0	1	1	1	1	0
Chr02:34018210|34018701	exon	Phvul.002G180500	AT5G46190.1	58.814	Lotus_japonicus_Lj1g3v4479240.1	74.164	Medicago_truncatula_Medtr1g070380.2	65.104	RNA-binding KH domain-containing protein	#N/A	0	0	0	0	0	1
Chr02:3405395|3406036	exon	Phvul.002G034100	AT4G23460.1	86.031	Lotus_japonicus_Lj3g3v3579360.2	91.101	Medicago_truncatula_Medtr4g076210.1	89.878	Adaptin family protein	#N/A	0	0	0	0	0	1
Chr02:3406037|3406785	intron	Phvul.002G034100	AT4G23460.1	86.031	Lotus_japonicus_Lj3g3v3579360.2	91.101	Medicago_truncatula_Medtr4g076210.1	89.878	Adaptin family protein	#N/A	0	0	1	0	1	1
Chr02:34146108|34147190	exon	Phvul.002G181500	AT2G01890.1	61.18	Lotus_japonicus_Lj4g3v2405410.1	76.415	Medicago_truncatula_Medtr8g107620.1	63.333	purple acid phosphatase 8	#N/A	0	0	1	0	0	0
Chr02:34162320|34165419	exon	Phvul.002G181800	AT1G14710.2	46.677	Lotus_japonicus_Lj2g3v1828890.1	81.25	Medicago_truncatula_Medtr5g018390.1	81.03	hydroxyproline-rich glycoprotein family protein	#N/A	0	0	0	1	0	0
Chr02:34163559|34165419	exon	Phvul.002G181800	AT1G14710.2	46.677	Lotus_japonicus_Lj2g3v1828890.1	81.25	Medicago_truncatula_Medtr5g018390.1	81.03	hydroxyproline-rich glycoprotein family protein	#N/A	0	0	1	0	0	1
Chr02:34163559|34166133	exon	Phvul.002G181800	AT1G14710.2	46.677	Lotus_japonicus_Lj2g3v1828890.1	81.25	Medicago_truncatula_Medtr5g018390.1	81.03	hydroxyproline-rich glycoprotein family protein	#N/A	0	0	0	0	0	1
Chr02:34163959|34165419	exon	Phvul.002G181800	AT1G14710.2	46.677	Lotus_japonicus_Lj2g3v1828890.1	81.25	Medicago_truncatula_Medtr5g018390.1	81.03	hydroxyproline-rich glycoprotein family protein	#N/A	0	1	0	0	1	0
Chr02:341734|344720	exon	Phvul.002G003000	AT4G17140.3	61.854	Lotus_japonicus_Lj2g3v1988700.2	84.167	Medicago_truncatula_Medtr5g013780.1	83.456	pleckstrin homology (PH) domain-containing protein	#N/A	0	1	1	1	0	1
Chr02:34185447|34186316	exon	Phvul.002G181900	AT4G31210.3	65.427	Lotus_japonicus_Lj5g3v0611970.1	69.763	Medicago_truncatula_Medtr0245s0010.2	65.441	DNA topoisomerase%2C type IA%2C core	#N/A	0	0	0	0	1	0
Chr02:34185452|34187518	exon	Phvul.002G181900	AT4G31210.3	65.427	Lotus_japonicus_Lj5g3v0611970.1	69.763	Medicago_truncatula_Medtr0245s0010.2	65.441	DNA topoisomerase%2C type IA%2C core	#N/A	0	0	1	0	0	0
Chr02:34186690|34187201	intron	Phvul.002G181900	AT4G31210.3	65.427	Lotus_japonicus_Lj5g3v0611970.1	69.763	Medicago_truncatula_Medtr0245s0010.2	65.441	DNA topoisomerase%2C type IA%2C core	#N/A	0	1	0	0	1	0
Chr02:34188867|34194905	exon	Phvul.002G181900	AT4G31210.3	65.427	Lotus_japonicus_Lj5g3v0611970.1	69.763	Medicago_truncatula_Medtr0245s0010.2	65.441	DNA topoisomerase%2C type IA%2C core	#N/A	1	1	1	1	1	1
Chr02:34188867|34195570	intron	Phvul.002G181900	AT4G31210.3	65.427	Lotus_japonicus_Lj5g3v0611970.1	69.763	Medicago_truncatula_Medtr0245s0010.2	65.441	DNA topoisomerase%2C type IA%2C core	#N/A	0	0	1	0	0	0
Chr02:34191794|34195570	intron	Phvul.002G181900	AT4G31210.3	65.427	Lotus_japonicus_Lj5g3v0611970.1	69.763	Medicago_truncatula_Medtr0245s0010.2	65.441	DNA topoisomerase%2C type IA%2C core	#N/A	1	0	1	1	1	1
Chr02:34191794|34199649	exon	Phvul.002G181900	AT4G31210.3	65.427	Lotus_japonicus_Lj5g3v0611970.1	69.763	Medicago_truncatula_Medtr0245s0010.2	65.441	DNA topoisomerase%2C type IA%2C core	#N/A	0	0	1	0	1	1
Chr02:34191794|34204386	exon	Phvul.002G181900	AT4G31210.3	65.427	Lotus_japonicus_Lj5g3v0611970.1	69.763	Medicago_truncatula_Medtr0245s0010.2	65.441	DNA topoisomerase%2C type IA%2C core	#N/A	0	0	1	0	0	1
Chr02:34191794|34206296	exon	Phvul.002G181900	AT4G31210.3	65.427	Lotus_japonicus_Lj5g3v0611970.1	69.763	Medicago_truncatula_Medtr0245s0010.2	65.441	DNA topoisomerase%2C type IA%2C core	#N/A	0	0	0	0	0	1
Chr02:34194225|34210165	exon	Phvul.002G181900	AT4G31210.3	65.427	Lotus_japonicus_Lj5g3v0611970.1	69.763	Medicago_truncatula_Medtr0245s0010.2	65.441	DNA topoisomerase%2C type IA%2C core	#N/A	0	1	1	0	0	0
Chr02:34198778|34206296	exon	Phvul.002G181900	AT4G31210.3	65.427	Lotus_japonicus_Lj5g3v0611970.1	69.763	Medicago_truncatula_Medtr0245s0010.2	65.441	DNA topoisomerase%2C type IA%2C core	#N/A	0	1	1	0	1	1
Chr02:34198778|34210165	exon	Phvul.002G181900	AT4G31210.3	65.427	Lotus_japonicus_Lj5g3v0611970.1	69.763	Medicago_truncatula_Medtr0245s0010.2	65.441	DNA topoisomerase%2C type IA%2C core	#N/A	0	0	0	0	0	1
Chr02:34199287|34210165	exon	Phvul.002G181900	AT4G31210.3	65.427	Lotus_japonicus_Lj5g3v0611970.1	69.763	Medicago_truncatula_Medtr0245s0010.2	65.441	DNA topoisomerase%2C type IA%2C core	#N/A	0	0	0	0	1	0
Chr02:34205986|34210165	exon	Phvul.002G181900	AT4G31210.3	65.427	Lotus_japonicus_Lj5g3v0611970.1	69.763	Medicago_truncatula_Medtr0245s0010.2	65.441	DNA topoisomerase%2C type IA%2C core	#N/A	0	0	0	0	0	1
Chr02:34287288|34291831	exon	Phvul.002G182600	AT1G15030.1	49.724	Lotus_japonicus_Lj4g3v2412610.1	75.072	Medicago_truncatula_Medtr6g082450.1	69.88	hypothetical protein (DUF789)	#N/A	0	1	0	0	0	0
Chr02:34291186|34291831	exon	Phvul.002G182600	AT1G15030.1	49.724	Lotus_japonicus_Lj4g3v2412610.1	75.072	Medicago_truncatula_Medtr6g082450.1	69.88	hypothetical protein (DUF789)	#N/A	1	1	1	1	1	1
Chr02:34297945|34299381	exon	Phvul.002G182700	AT3G18270.1	69.554	Lotus_japonicus_Lj4g3v2422640.2	90.04	0	#N/A	cytochrome P450%2C family 77%2C subfamily A%2C polypeptide 5 pseudogene	#N/A	0	0	0	0	0	1
Chr02:343262|343615	intron	Phvul.002G003000	AT4G17140.3	61.854	Lotus_japonicus_Lj2g3v1988700.2	84.167	Medicago_truncatula_Medtr5g013780.1	83.456	pleckstrin homology (PH) domain-containing protein	#N/A	0	1	0	0	1	1
Chr02:34386549|34387472	exon	Phvul.002G183300	AT1G23170.2	59.528	Lotus_japonicus_Lj4g3v2434860.1	75.126	0	#N/A	transmembrane protein (Protein of unknown function DUF2359%2C transmembrane)	#N/A	0	1	0	0	0	0
Chr02:34388422|34389625	intron	Phvul.002G183300	AT1G23170.2	59.528	Lotus_japonicus_Lj4g3v2434860.1	75.126	0	#N/A	transmembrane protein (Protein of unknown function DUF2359%2C transmembrane)	#N/A	0	0	1	0	1	1
Chr02:344577|350177	exon	Phvul.002G003000	AT4G17140.3	61.854	Lotus_japonicus_Lj2g3v1988700.2	84.167	Medicago_truncatula_Medtr5g013780.1	83.456	pleckstrin homology (PH) domain-containing protein	#N/A	0	1	0	0	0	0
Chr02:34471866|34472754	exon	Phvul.002G184200	AT1G68100.1	62.802	Lotus_japonicus_Lj4g3v2401070.2	73.288	0	#N/A	ZIP metal ion transporter family	#N/A	0	1	0	0	0	0
Chr02:34471866|34474901	exon	Phvul.002G184200	AT1G68100.1	62.802	Lotus_japonicus_Lj4g3v2401070.2	73.288	0	#N/A	ZIP metal ion transporter family	#N/A	0	0	0	1	0	0
Chr02:34471866|34476731	exon	Phvul.002G184200	AT1G68100.1	62.802	Lotus_japonicus_Lj4g3v2401070.2	73.288	0	#N/A	ZIP metal ion transporter family	#N/A	0	0	0	0	0	1
Chr02:34629896|34631476	exon	Phvul.002G185150	AT2G01980.1	63.961	Lotus_japonicus_Lj4g3v0153960.2	81.923	Medicago_truncatula_Medtr2g038400.1	67.708	sodium proton exchanger%2C putative (NHX7) (SOS1)	#N/A	0	1	1	0	0	0
Chr02:34648034|34650482	exon	Phvul.002G185150	AT2G01980.1	63.961	Lotus_japonicus_Lj4g3v0153960.2	81.923	Medicago_truncatula_Medtr2g038400.1	67.708	sodium proton exchanger%2C putative (NHX7) (SOS1)	#N/A	1	1	1	0	0	0
Chr02:34648034|34654642	exon	Phvul.002G185150	AT2G01980.1	63.961	Lotus_japonicus_Lj4g3v0153960.2	81.923	Medicago_truncatula_Medtr2g038400.1	67.708	sodium proton exchanger%2C putative (NHX7) (SOS1)	#N/A	0	0	0	0	0	1
Chr02:34648034|34661348	exon	Phvul.002G185150	AT2G01980.1	63.961	Lotus_japonicus_Lj4g3v0153960.2	81.923	Medicago_truncatula_Medtr2g038400.1	67.708	sodium proton exchanger%2C putative (NHX7) (SOS1)	#N/A	0	1	1	0	0	1
Chr02:34653802|34661348	exon	Phvul.002G185150	AT2G01980.1	63.961	Lotus_japonicus_Lj4g3v0153960.2	81.923	Medicago_truncatula_Medtr2g038400.1	67.708	sodium proton exchanger%2C putative (NHX7) (SOS1)	#N/A	1	1	1	0	1	1
Chr02:34660206|34661348	exon	Phvul.002G185150	AT2G01980.1	63.961	Lotus_japonicus_Lj4g3v0153960.2	81.923	Medicago_truncatula_Medtr2g038400.1	67.708	sodium proton exchanger%2C putative (NHX7) (SOS1)	#N/A	1	1	1	0	1	1
Chr02:34684|37495	exon	Phvul.002G000500	AT4G16845.1	52.656	Lotus_japonicus_Lj2g3v1989150.1	82.176	Medicago_truncatula_Medtr5g013150.1	79.398	VEFS-Box of polycomb protein	#N/A	0	0	0	0	0	1
Chr02:34763594|34764382	exon	Phvul.002G185400	AT2G01990.2	50.575	Lotus_japonicus_Lj4g3v0166130.1	62.295	Medicago_truncatula_Medtr3g064750.1	54.217	XRI1-like protein	#N/A	1	0	1	1	0	0
Chr02:34785480|34791894	exon	Phvul.002G185600	AT2G02040.1	67.067	Lotus_japonicus_Lj4g3v0166210.1	73.116	Medicago_truncatula_Medtr7g067010.1	59.358	peptide transporter 2	#N/A	0	0	0	0	0	1
Chr02:34791375|34791931	exon	Phvul.002G185600	AT2G02040.1	67.067	Lotus_japonicus_Lj4g3v0166210.1	73.116	Medicago_truncatula_Medtr7g067010.1	59.358	peptide transporter 2	#N/A	0	0	0	0	0	1
Chr02:3480603|3481360	exon	Phvul.002G035200	AT1G71500.1	72.835	Lotus_japonicus_Lj2g3v2101940.1	70.625	Medicago_truncatula_Medtr5g008750.1	74.552	Rieske (2Fe-2S) domain-containing protein	#N/A	0	1	1	1	1	1
Chr02:34818673|34831787	intergenic_region	#N/A	#N/A	#N/A	#N/A	#N/A	#N/A	#N/A	#N/A	#N/A	0	0	0	0	0	1
Chr02:34830901|34837076	intergenic_region	#N/A	#N/A	#N/A	#N/A	#N/A	#N/A	#N/A	#N/A	#N/A	0	1	1	1	1	0
Chr02:34831395|34837631	intergenic_region	#N/A	#N/A	#N/A	#N/A	#N/A	#N/A	#N/A	#N/A	#N/A	0	0	1	0	1	1
Chr02:34831882|34838105	intergenic_region	#N/A	#N/A	#N/A	#N/A	#N/A	#N/A	#N/A	#N/A	#N/A	0	0	1	1	1	0
Chr02:34858633|34864194	exon	Phvul.002G186200	AT2G02180.1	84.698	Lotus_japonicus_Lj4g3v0166340.1	91.919	Medicago_truncatula_Medtr1g033830.1	85.921	tobamovirus multiplication protein 3	#N/A	0	0	1	0	0	0
Chr02:34944128|34945167	exon	Phvul.002G186800	AT2G02148.5	55.098	Lotus_japonicus_Lj4g3v0166430.1	79.646	Medicago_truncatula_Medtr5g010860.1	64	PPR containing protein	#N/A	0	1	1	1	1	1
Chr02:349503|350177	exon	Phvul.002G003000	AT4G17140.3	61.854	Lotus_japonicus_Lj2g3v1988700.2	84.167	Medicago_truncatula_Medtr5g013780.1	83.456	pleckstrin homology (PH) domain-containing protein	#N/A	0	1	0	0	0	1
Chr02:35076274|35076913	intron	Phvul.002G188100	AT3G47630.2	65.839	Lotus_japonicus_Lj4g3v0189920.1	81.04	Medicago_truncatula_Medtr4g094760.1	80.06	translocator assembly/maintenance protein	#N/A	0	0	1	0	1	0
Chr02:35108115|35108757	exon	Phvul.002G188400	AT2G39080.1	71.374	Lotus_japonicus_Lj1g3v4764500.1	79.667	Medicago_truncatula_Medtr1g012370.3	80.101	NAD(P)-binding Rossmann-fold superfamily protein	#N/A	1	0	0	1	0	0
Chr02:3513429|3514106	exon	Phvul.002G035700	AT4G25340.1	43.443	Lotus_japonicus_Lj2g3v2103080.1	65.395	Medicago_truncatula_Medtr5g008680.1	66.851	FK506 BINDING PROTEIN 53	#N/A	0	0	0	0	0	1
Chr02:3514027|3515907	exon	Phvul.002G035700	AT4G25340.1	43.443	Lotus_japonicus_Lj2g3v2103080.1	65.395	Medicago_truncatula_Medtr5g008680.1	66.851	FK506 BINDING PROTEIN 53	#N/A	1	1	1	1	1	1
Chr02:35267406|35268194	exon	Phvul.002G189600	AT2G21070.1	53.878	Lotus_japonicus_Lj4g3v0217740.1	65.854	0	#N/A	methyltransferase	#N/A	0	0	0	0	0	1
Chr02:35278918|35279628	exon	Phvul.002G189700	AT1G55860.1	63.176	Lotus_japonicus_Lj4g3v0217750.1	87.974	Medicago_truncatula_Medtr4g094708.1	83.404	LOW protein: E3 ubiquitin ligase-like protein	#N/A	0	0	1	1	0	1
Chr02:35279548|35281483	exon	Phvul.002G189700	AT1G55860.1	63.176	Lotus_japonicus_Lj4g3v0217750.1	87.974	Medicago_truncatula_Medtr4g094708.1	83.404	LOW protein: E3 ubiquitin ligase-like protein	#N/A	0	0	0	0	0	1
Chr02:35279548|35282540	exon	Phvul.002G189700	AT1G55860.1	63.176	Lotus_japonicus_Lj4g3v0217750.1	87.974	Medicago_truncatula_Medtr4g094708.1	83.404	LOW protein: E3 ubiquitin ligase-like protein	#N/A	0	0	1	0	0	0
Chr02:35281657|35282540	exon	Phvul.002G189700	AT1G55860.1	63.176	Lotus_japonicus_Lj4g3v0217750.1	87.974	Medicago_truncatula_Medtr4g094708.1	83.404	LOW protein: E3 ubiquitin ligase-like protein	#N/A	0	0	1	1	1	1
Chr02:35420613|35422570	exon	Phvul.002G190700	AT1G31070.2	82.744	Lotus_japonicus_Lj4g3v0243980.1	91.925	Medicago_truncatula_Medtr4g094668.1	91.667	N-acetylglucosamine-1-phosphate uridylyltransferase 1	#N/A	0	1	0	0	1	0
Chr02:35420613|35424022	exon	Phvul.002G190700	AT1G31070.2	82.744	Lotus_japonicus_Lj4g3v0243980.1	91.925	Medicago_truncatula_Medtr4g094668.1	91.667	N-acetylglucosamine-1-phosphate uridylyltransferase 1	#N/A	0	1	0	0	0	0
Chr02:35456716|35459039	exon	Phvul.002G191100	AT2G35060.4	78.75	Lotus_japonicus_Lj4g3v0244030.2	89.268	Medicago_truncatula_Medtr4g094660.1	88.02	K+ uptake permease 11	#N/A	0	0	0	1	0	0
Chr02:3547386|3551420	exon	Phvul.002G036200	AT4G10050.1	75.652	Lotus_japonicus_Lj1g3v3902480.3	83.656	Medicago_truncatula_Medtr7g083200.1	75.466	esterase/lipase/thioesterase family protein	#N/A	0	1	1	0	0	1
Chr02:3547558|3551420	exon	Phvul.002G036200	AT4G10050.1	75.652	Lotus_japonicus_Lj1g3v3902480.3	83.656	Medicago_truncatula_Medtr7g083200.1	75.466	esterase/lipase/thioesterase family protein	#N/A	0	1	0	0	0	0
Chr02:355372|356795	exon	Phvul.002G003000	AT4G17140.3	61.854	Lotus_japonicus_Lj2g3v1988700.2	84.167	Medicago_truncatula_Medtr5g013780.1	83.456	pleckstrin homology (PH) domain-containing protein	#N/A	0	1	0	0	0	1
Chr02:3556208|3558146	exon	Phvul.002G036300	AT1G33680.1	41.924	Lotus_japonicus_Lj2g3v2124230.1	69.829	Medicago_truncatula_Medtr5g008420.1	72.659	KH domain-containing protein	#N/A	1	1	0	0	0	0
Chr02:3556208|3559333	exon	Phvul.002G036300	AT1G33680.1	41.924	Lotus_japonicus_Lj2g3v2124230.1	69.829	Medicago_truncatula_Medtr5g008420.1	72.659	KH domain-containing protein	#N/A	1	0	0	0	1	0
Chr02:3557591|3558146	exon	Phvul.002G036300	AT1G33680.1	41.924	Lotus_japonicus_Lj2g3v2124230.1	69.829	Medicago_truncatula_Medtr5g008420.1	72.659	KH domain-containing protein	#N/A	0	0	0	0	1	0
Chr02:356496|367461	exon	Phvul.002G003000	AT4G17140.3	61.854	Lotus_japonicus_Lj2g3v1988700.2	84.167	Medicago_truncatula_Medtr5g013780.1	83.456	pleckstrin homology (PH) domain-containing protein	#N/A	0	0	0	1	0	0
Chr02:35687874|35700024	exon	Phvul.002G193200	AT2G34560.2	71.007	Lotus_japonicus_Lj1g3v1686650.3	85.69	Medicago_truncatula_Medtr1g018940.1	87.537	P-loop containing nucleoside triphosphate hydrolases superfamily protein	#N/A	0	0	1	0	0	0
Chr02:35691327|35692986	exon	Phvul.002G193200	AT2G34560.2	71.007	Lotus_japonicus_Lj1g3v1686650.3	85.69	Medicago_truncatula_Medtr1g018940.1	87.537	P-loop containing nucleoside triphosphate hydrolases superfamily protein	#N/A	0	0	0	0	0	1
Chr02:35691327|35700024	exon	Phvul.002G193200	AT2G34560.2	71.007	Lotus_japonicus_Lj1g3v1686650.3	85.69	Medicago_truncatula_Medtr1g018940.1	87.537	P-loop containing nucleoside triphosphate hydrolases superfamily protein	#N/A	1	1	1	1	1	1
Chr02:35691327|35701060	exon	Phvul.002G193200	AT2G34560.2	71.007	Lotus_japonicus_Lj1g3v1686650.3	85.69	Medicago_truncatula_Medtr1g018940.1	87.537	P-loop containing nucleoside triphosphate hydrolases superfamily protein	#N/A	0	1	0	0	0	0
Chr02:35805266|35806156	exon	Phvul.002G194200	AT5G46280.1	74.401	Lotus_japonicus_Lj4g3v0258690.1	87.242	Medicago_truncatula_Medtr4g096700.1	89.433	Minichromosome maintenance (MCM2/3/5) family protein	#N/A	1	0	1	0	0	0
Chr02:35838647|35839482	exon	Phvul.002G194500	AT3G59090.1	46.893	Lotus_japonicus_Lj4g3v0268700.1	80	Medicago_truncatula_Medtr5g012530.1	74.074	tobamovirus multiplication protein	#N/A	0	0	0	0	1	1
Chr02:35846420|35846867	intron	Phvul.002G194500	AT3G59090.1	46.893	Lotus_japonicus_Lj4g3v0268700.1	80	Medicago_truncatula_Medtr5g012530.1	74.074	tobamovirus multiplication protein	#N/A	0	1	0	0	0	0
Chr02:359663|365284	exon	Phvul.002G003000	AT4G17140.3	61.854	Lotus_japonicus_Lj2g3v1988700.2	84.167	Medicago_truncatula_Medtr5g013780.1	83.456	pleckstrin homology (PH) domain-containing protein	#N/A	0	0	1	0	0	0
Chr02:359663|367461	exon	Phvul.002G003000	AT4G17140.3	61.854	Lotus_japonicus_Lj2g3v1988700.2	84.167	Medicago_truncatula_Medtr5g013780.1	83.456	pleckstrin homology (PH) domain-containing protein	#N/A	1	0	1	0	1	1
Chr02:36107770|36109410	exon	Phvul.002G196600	AT4G18240.1	60.865	Lotus_japonicus_Lj4g3v0281070.1	73.287	Medicago_truncatula_Medtr4g094595.1	71.856	starch synthase 4	#N/A	0	0	0	0	1	0
Chr02:36108432|36110013	exon	Phvul.002G196600	AT4G18240.1	60.865	Lotus_japonicus_Lj4g3v0281070.1	73.287	Medicago_truncatula_Medtr4g094595.1	71.856	starch synthase 4	#N/A	0	1	0	0	0	0
Chr02:36109066|36109410	exon	Phvul.002G196600	AT4G18240.1	60.865	Lotus_japonicus_Lj4g3v0281070.1	73.287	Medicago_truncatula_Medtr4g094595.1	71.856	starch synthase 4	#N/A	0	1	0	0	0	0
Chr02:36134838|36137607	exon	Phvul.002G197200	AT2G34410.1	78.148	Lotus_japonicus_Lj4g3v0281140.2	87.246	Medicago_truncatula_Medtr4g094590.1	89.687	O-acetyltransferase family protein	#N/A	0	0	0	1	0	0
Chr02:36136671|36137607	exon	Phvul.002G197200	AT2G34410.1	78.148	Lotus_japonicus_Lj4g3v0281140.2	87.246	Medicago_truncatula_Medtr4g094590.1	89.687	O-acetyltransferase family protein	#N/A	1	0	0	0	0	0
Chr02:36154551|36154866	intron	Phvul.002G196800	AT4G18170.1	50.329	Lotus_japonicus_Lj4g3v0281180.1	64.265	Medicago_truncatula_Medtr4g094588.1	62.299	WRKY DNA-binding protein 28	#N/A	0	0	1	0	1	0
Chr02:36266523|36267617	exon	Phvul.002G197800	AT5G61820.2	53.759	Lotus_japonicus_Lj4g3v0286110.2	73.474	Medicago_truncatula_Medtr4g094548.1	70.794	stress up-regulated Nod 19 protein	#N/A	0	0	1	1	0	1
Chr02:36317772|36318974	exon	Phvul.002G198300	AT5G63890.1	80	Lotus_japonicus_Lj4g3v0286210.1	88.046	Medicago_truncatula_Medtr2g030520.1	83.678	histidinol dehydrogenase	#N/A	0	1	1	1	1	1
Chr02:36317772|36319262	exon	Phvul.002G198300	AT5G63890.1	80	Lotus_japonicus_Lj4g3v0286210.1	88.046	Medicago_truncatula_Medtr2g030520.1	83.678	histidinol dehydrogenase	#N/A	0	0	1	1	0	1
Chr02:36326333|36326894	exon	Phvul.002G198500	AT3G58130.1	61.5	Lotus_japonicus_Lj4g3v0286240.1	86.432	Medicago_truncatula_Medtr4g094538.1	82.5	N-acetylglucosaminylphosphatidylinositol de-N-acetylase family protein	#N/A	0	0	0	0	0	1
Chr02:36326333|36329998	exon	Phvul.002G198500	AT3G58130.1	61.5	Lotus_japonicus_Lj4g3v0286240.1	86.432	Medicago_truncatula_Medtr4g094538.1	82.5	N-acetylglucosaminylphosphatidylinositol de-N-acetylase family protein	#N/A	0	0	0	0	0	1
Chr02:3635650|3635980	intron	Phvul.002G037800	AT3G03140.1	36.46	Lotus_japonicus_Lj2g3v2124820.1	71.429	Medicago_truncatula_Medtr5g007980.1	69.889	Tudor/PWWP/MBT superfamily protein	#N/A	0	0	0	0	0	1
Chr02:364396|367461	exon	Phvul.002G003000	AT4G17140.3	61.854	Lotus_japonicus_Lj2g3v1988700.2	84.167	Medicago_truncatula_Medtr5g013780.1	83.456	pleckstrin homology (PH) domain-containing protein	#N/A	0	0	0	1	0	1
Chr02:364396|373566	exon	Phvul.002G003000	AT4G17140.3	61.854	Lotus_japonicus_Lj2g3v1988700.2	84.167	Medicago_truncatula_Medtr5g013780.1	83.456	pleckstrin homology (PH) domain-containing protein	#N/A	0	1	1	0	0	1
Chr02:368302|373566	exon	Phvul.002G003000	AT4G17140.3	61.854	Lotus_japonicus_Lj2g3v1988700.2	84.167	Medicago_truncatula_Medtr5g013780.1	83.456	pleckstrin homology (PH) domain-containing protein	#N/A	0	0	0	0	0	1
Chr02:368491|369010	exon	Phvul.002G003000	AT4G17140.3	61.854	Lotus_japonicus_Lj2g3v1988700.2	84.167	Medicago_truncatula_Medtr5g013780.1	83.456	pleckstrin homology (PH) domain-containing protein	#N/A	0	0	0	0	0	1
Chr02:3688330|3691136	exon	Phvul.002G038500	AT5G17020.1	84	Lotus_japonicus_Lj3g3v3627880.1	91.187	Medicago_truncatula_Medtr4g077660.2	89.981	exportin 1A	#N/A	0	0	0	0	0	1
Chr02:3688943|3690038	exon	Phvul.002G038500	AT5G17020.1	84	Lotus_japonicus_Lj3g3v3627880.1	91.187	Medicago_truncatula_Medtr4g077660.2	89.981	exportin 1A	#N/A	0	0	0	0	0	1
Chr02:3690427|3690872	intron	Phvul.002G038500	AT5G17020.1	84	Lotus_japonicus_Lj3g3v3627880.1	91.187	Medicago_truncatula_Medtr4g077660.2	89.981	exportin 1A	#N/A	0	1	0	0	0	0
Chr02:36912797|36913240	exon	Phvul.002G202600	AT1G36990.1	31.831	Lotus_japonicus_Lj0g3v0283999.1	38.978	Medicago_truncatula_Medtr5g060420.1	36.508	C-jun-amino-terminal kinase-interacting protein	#N/A	0	0	0	0	0	1
Chr02:36999834|37003381	exon	Phvul.002G203400	AT3G60360.1	62.771	Lotus_japonicus_Lj6g3v1226320.1	78.818	Medicago_truncatula_Medtr4g094380.1	75.546	embryo sac development arrest 14	#N/A	0	0	1	0	0	1
Chr02:37003282|37003797	exon	Phvul.002G203400	AT3G60360.1	62.771	Lotus_japonicus_Lj6g3v1226320.1	78.818	Medicago_truncatula_Medtr4g094380.1	75.546	embryo sac development arrest 14	#N/A	1	0	0	0	0	1
Chr02:37053046|37054436	intron	Phvul.002G204000	AT1G58350.2	64.194	Lotus_japonicus_Lj1g3v2095830.2	71.512	Medicago_truncatula_Medtr1g007420.1	77.308	Putative serine esterase family protein	#N/A	0	0	1	0	0	0
Chr02:37085157|37085957	exon	Phvul.002G204400	AT1G68170.1	41.159	Lotus_japonicus_Lj2g3v1560880.1	75.342	Medicago_truncatula_Medtr5g025330.1	74.114	nodulin MtN21 /EamA-like transporter family protein	#N/A	0	0	0	0	0	1
Chr02:37085700|37085957	exon	Phvul.002G204400	AT1G68170.1	41.159	Lotus_japonicus_Lj2g3v1560880.1	75.342	Medicago_truncatula_Medtr5g025330.1	74.114	nodulin MtN21 /EamA-like transporter family protein	#N/A	0	0	0	0	0	1
Chr02:3717936|3735794	intergenic_region	#N/A	#N/A	#N/A	#N/A	#N/A	#N/A	#N/A	#N/A	#N/A	1	1	1	1	1	1
Chr02:37260456|37260802	exon	Phvul.002G206100	AT3G23390.1	92.381	Lotus_japonicus_Lj4g3v0336800.1	98.095	Medicago_truncatula_Medtr4g094308.1	98.095	Zinc-binding ribosomal protein family protein	#N/A	0	0	1	0	0	0
Chr02:37286513|37287599	exon	Phvul.002G206400	AT3G19720.1	79.706	Lotus_japonicus_Lj1g3v1686650.3	85.69	Medicago_truncatula_Medtr1g018940.1	87.537	P-loop containing nucleoside triphosphate hydrolases superfamily protein	#N/A	0	0	0	0	0	1
Chr02:37303673|37304290	intergenic_region	#N/A	#N/A	#N/A	#N/A	#N/A	#N/A	#N/A	#N/A	#N/A	0	0	0	0	0	1
Chr02:37336855|37337434	exon	Phvul.002G206800	AT5G64570.1	71.018	Lotus_japonicus_Lj6g3v2218790.1	83.993	Medicago_truncatula_Medtr4g094285.1	86.387	beta-D-xylosidase 4	#N/A	0	0	0	0	0	1
Chr02:3744705|3749838	intergenic_region	#N/A	#N/A	#N/A	#N/A	#N/A	#N/A	#N/A	#N/A	#N/A	1	1	0	1	1	1
Chr02:3744705|3756743	intergenic_region	#N/A	#N/A	#N/A	#N/A	#N/A	#N/A	#N/A	#N/A	#N/A	1	1	1	1	1	1
Chr02:3749945|3756743	intergenic_region	#N/A	#N/A	#N/A	#N/A	#N/A	#N/A	#N/A	#N/A	#N/A	0	1	0	1	1	1
Chr02:37519497|37520658	intergenic_region	#N/A	#N/A	#N/A	#N/A	#N/A	#N/A	#N/A	#N/A	#N/A	0	0	1	0	0	1
Chr02:37536036|37536671	exon	Phvul.002G208700	AT5G09400.1	78.391	Lotus_japonicus_Lj4g3v0341070.1	88.639	Medicago_truncatula_Medtr5g070670.1	88.663	K+ uptake permease 7	#N/A	0	0	0	1	0	0
Chr02:37541332|37557596	exon	Phvul.002G208800	AT4G33520.2	68.37	Lotus_japonicus_Lj4g3v0341080.1	80.938	Medicago_truncatula_Medtr4g094232.1	79.375	P-type ATP-ase 1	#N/A	0	0	1	0	0	1
Chr02:37547780|37552940	exon	Phvul.002G208800	AT4G33520.2	68.37	Lotus_japonicus_Lj4g3v0341080.1	80.938	Medicago_truncatula_Medtr4g094232.1	79.375	P-type ATP-ase 1	#N/A	1	0	0	1	0	1
Chr02:37547780|37557596	exon	Phvul.002G208800	AT4G33520.2	68.37	Lotus_japonicus_Lj4g3v0341080.1	80.938	Medicago_truncatula_Medtr4g094232.1	79.375	P-type ATP-ase 1	#N/A	0	0	0	0	0	1
Chr02:37551479|37555568	exon	Phvul.002G208800	AT4G33520.2	68.37	Lotus_japonicus_Lj4g3v0341080.1	80.938	Medicago_truncatula_Medtr4g094232.1	79.375	P-type ATP-ase 1	#N/A	0	0	0	0	0	1
Chr02:37552791|37555568	exon	Phvul.002G208800	AT4G33520.2	68.37	Lotus_japonicus_Lj4g3v0341080.1	80.938	Medicago_truncatula_Medtr4g094232.1	79.375	P-type ATP-ase 1	#N/A	0	1	0	1	0	1
Chr02:37552791|37557596	exon	Phvul.002G208800	AT4G33520.2	68.37	Lotus_japonicus_Lj4g3v0341080.1	80.938	Medicago_truncatula_Medtr4g094232.1	79.375	P-type ATP-ase 1	#N/A	0	0	0	0	0	1
Chr02:37587548|37589115	exon	Phvul.002G209300	AT5G64220.1	52.13	Lotus_japonicus_Lj4g3v2573580.1	57.225	Medicago_truncatula_Medtr3g085050.1	64.948	Calmodulin-binding transcription activator protein with CG-1 and Ankyrin domain	#N/A	0	0	0	0	0	1
Chr02:37652621|37652978	exon	Phvul.002G209800	AT5G09420.1	63.123	Lotus_japonicus_Lj4g3v0341190.1	80.795	Medicago_truncatula_Medtr4g094205.1	78.146	translocon at the outer membrane of chloroplasts 64-V	#N/A	0	0	0	0	0	1
Chr02:37655146|37656123	exon	Phvul.002G209800	AT5G09420.1	63.123	Lotus_japonicus_Lj4g3v0341190.1	80.795	Medicago_truncatula_Medtr4g094205.1	78.146	translocon at the outer membrane of chloroplasts 64-V	#N/A	1	1	1	1	1	1
Chr02:37655146|37659547	exon	Phvul.002G209800	AT5G09420.1	63.123	Lotus_japonicus_Lj4g3v0341190.1	80.795	Medicago_truncatula_Medtr4g094205.1	78.146	translocon at the outer membrane of chloroplasts 64-V	#N/A	0	1	1	0	1	1
Chr02:37658735|37659547	exon	Phvul.002G209800	AT5G09420.1	63.123	Lotus_japonicus_Lj4g3v0341190.1	80.795	Medicago_truncatula_Medtr4g094205.1	78.146	translocon at the outer membrane of chloroplasts 64-V	#N/A	0	1	1	0	1	1
Chr02:3774281|3774652	intron	Phvul.002G039500	AT3G03100.1	81.333	Lotus_japonicus_Lj3g3v0642580.1	85.161	Medicago_truncatula_Medtr8g009960.1	84.314	NADH:ubiquinone oxidoreductase%2C 17.2kDa subunit	#N/A	0	1	0	0	0	0
Chr02:3779897|3780560	exon	Phvul.002G039600	0	#N/A	#N/A	#N/A	#N/A	#N/A	#N/A	#N/A	0	1	0	1	0	1
Chr02:37819142|37820300	exon	Phvul.002G210900	AT5G64300.1	74.016	Lotus_japonicus_Lj6g3v2203730.1	76.031	Medicago_truncatula_Medtr4g094130.1	80.669	GTP cyclohydrolase II	#N/A	0	0	1	1	1	0
Chr02:3787147|3788023	intron	Phvul.002G039700	AT4G39160.3	44.156	Lotus_japonicus_Lj1g3v4915280.1	70.328	Medicago_truncatula_Medtr7g108390.1	66.442	Homeodomain-like superfamily protein	#N/A	0	0	0	0	1	1
Chr02:3789396|3789572	intron	Phvul.002G039700	AT4G39160.3	44.156	Lotus_japonicus_Lj1g3v4915280.1	70.328	Medicago_truncatula_Medtr7g108390.1	66.442	Homeodomain-like superfamily protein	#N/A	0	1	0	0	0	0
Chr02:3794941|3797460	exon	Phvul.002G039800	AT5G03415.1	66.76	Lotus_japonicus_Lj0g3v0259819.2	87.838	Medicago_truncatula_Medtr4g077803.1	79.36	Transcription factor DP	#N/A	0	0	1	0	0	0
Chr02:38114|40117	exon	Phvul.002G000500	AT4G16845.1	52.656	Lotus_japonicus_Lj2g3v1989150.1	82.176	Medicago_truncatula_Medtr5g013150.1	79.398	VEFS-Box of polycomb protein	#N/A	0	0	0	1	0	0
Chr02:38114|40986	exon	Phvul.002G000500	AT4G16845.1	52.656	Lotus_japonicus_Lj2g3v1989150.1	82.176	Medicago_truncatula_Medtr5g013150.1	79.398	VEFS-Box of polycomb protein	#N/A	0	0	0	1	0	0
Chr02:38188027|38190559	exon	Phvul.002G213200	AT4G33630.3	54.062	Lotus_japonicus_Lj4g3v0385880.1	78.317	Medicago_truncatula_Medtr4g093590.2	74.61	UvrB/UvrC domain protein (DUF3506)	#N/A	0	0	1	0	0	1
Chr02:38188027|38190576	exon	Phvul.002G213200	AT4G33630.3	54.062	Lotus_japonicus_Lj4g3v0385880.1	78.317	Medicago_truncatula_Medtr4g093590.2	74.61	UvrB/UvrC domain protein (DUF3506)	#N/A	1	1	1	1	1	1
Chr02:38196127|38196497	intron	Phvul.002G213200	AT4G33630.3	54.062	Lotus_japonicus_Lj4g3v0385880.1	78.317	Medicago_truncatula_Medtr4g093590.2	74.61	UvrB/UvrC domain protein (DUF3506)	#N/A	0	0	1	0	1	1
Chr02:38200787|38201548	exon	Phvul.002G213300	AT2G22570.1	61.739	Lotus_japonicus_Lj4g3v0385900.1	88.571	Medicago_truncatula_Medtr4g093600.1	86.939	nicotinamidase 1	#N/A	0	1	0	0	0	0
Chr02:38217859|38219347	intron	Phvul.002G213600	AT1G51580.1	34.308	Lotus_japonicus_Lj1g3v4479240.1	74.164	Medicago_truncatula_Medtr1g070380.2	65.104	RNA-binding KH domain-containing protein	#N/A	0	0	0	0	0	1
Chr02:38232162|38233087	intron	Phvul.002G213800	AT3G21175.1	57.527	Lotus_japonicus_Lj4g3v0386050.1	68.548	Medicago_truncatula_Medtr4g093730.1	65.556	ZIM-like 1	#N/A	0	1	1	0	1	1
Chr02:38234249|38236643	exon	Phvul.002G213800	AT3G21175.1	57.527	Lotus_japonicus_Lj4g3v0386050.1	68.548	Medicago_truncatula_Medtr4g093730.1	65.556	ZIM-like 1	#N/A	0	0	1	1	0	0
Chr02:3831877|3832707	intron	Phvul.002G040200	AT3G03050.1	84.334	Lotus_japonicus_Lj2g3v2125850.1	90.941	Medicago_truncatula_Medtr4g077910.4	89.591	cellulose synthase-like D3	#N/A	0	0	1	0	0	0
Chr02:38413|39025	intron	Phvul.002G000500	AT4G16845.1	52.656	Lotus_japonicus_Lj2g3v1989150.1	82.176	Medicago_truncatula_Medtr5g013150.1	79.398	VEFS-Box of polycomb protein	#N/A	0	0	1	0	0	1
Chr02:3843272|3844829	exon	Phvul.002G040400	AT5G49530.1	40.659	Lotus_japonicus_Lj5g3v1972310.1	66.502	Medicago_truncatula_Medtr5g019810.1	56.088	SIN-like family protein	#N/A	1	0	0	0	0	0
Chr02:38538130|38538540	exon	Phvul.002G216200	AT4G04850.2	70.85	Lotus_japonicus_Lj4g3v0409530.1	80.419	Medicago_truncatula_Medtr4g092790.1	77.164	K+ efflux antiporter 3	#N/A	0	0	1	0	0	0
Chr02:38569433|38569787	exon	Phvul.002G216500	AT2G14255.1	61.582	Lotus_japonicus_Lj4g3v0409560.1	82.545	Medicago_truncatula_Medtr4g092760.1	81.852	Ankyrin repeat family protein with DHHC zinc finger domain-containing protein	#N/A	1	1	0	1	1	1
Chr02:38569433|38573530	exon	Phvul.002G216500	AT2G14255.1	61.582	Lotus_japonicus_Lj4g3v0409560.1	82.545	Medicago_truncatula_Medtr4g092760.1	81.852	Ankyrin repeat family protein with DHHC zinc finger domain-containing protein	#N/A	0	0	0	0	0	1
Chr02:38587684|38588238	exon	Phvul.002G216700	AT4G37850.1	36.798	Lotus_japonicus_Lj0g3v0034169.1	51.412	Medicago_truncatula_Medtr5g014640.1	52.125	basic helix-loop-helix (bHLH) DNA-binding superfamily protein	#N/A	0	0	0	0	0	1
Chr02:38587687|38588238	exon	Phvul.002G216700	AT4G37850.1	36.798	Lotus_japonicus_Lj0g3v0034169.1	51.412	Medicago_truncatula_Medtr5g014640.1	52.125	basic helix-loop-helix (bHLH) DNA-binding superfamily protein	#N/A	0	0	0	1	0	1
Chr02:38633706|38638269	exon	Phvul.002G217100	AT4G33680.1	80.769	Lotus_japonicus_Lj5g3v0238150.1	90.34	Medicago_truncatula_Medtr1g025430.1	89.024	Chaperone protein htpG family protein	#N/A	1	0	0	0	0	0
Chr02:38643668|38645818	exon	Phvul.002G217200	AT2G14520.1	79.009	Lotus_japonicus_Lj4g3v0412710.2	88.706	Medicago_truncatula_Medtr4g092610.1	88	CBS domain protein (DUF21)	#N/A	0	0	0	0	0	1
Chr02:38646401|38647263	intron	Phvul.002G217200	AT2G14520.1	79.009	Lotus_japonicus_Lj4g3v0412710.2	88.706	Medicago_truncatula_Medtr4g092610.1	88	CBS domain protein (DUF21)	#N/A	0	1	0	0	0	0
Chr02:3874659|3875141	intron	Phvul.002G040800	AT5G42390.1	75.921	Lotus_japonicus_Lj1g3v3979310.1	91.121	Medicago_truncatula_Medtr7g086500.1	93.171	BTB-POZ and MATH domain 4	#N/A	0	1	1	0	1	1
Chr02:3880935|3881971	exon	Phvul.002G040800	AT5G42390.1	75.921	Lotus_japonicus_Lj1g3v3979310.1	91.121	Medicago_truncatula_Medtr7g086500.1	93.171	BTB-POZ and MATH domain 4	#N/A	0	0	0	0	0	1
Chr02:3880935|3882418	exon	Phvul.002G040800	AT5G42390.1	75.921	Lotus_japonicus_Lj1g3v3979310.1	91.121	Medicago_truncatula_Medtr7g086500.1	93.171	BTB-POZ and MATH domain 4	#N/A	1	0	0	0	0	0
Chr02:38820871|38823996	exon	Phvul.002G218900	AT1G11480.1	40.532	Lotus_japonicus_Lj4g3v0423110.1	75.667	Medicago_truncatula_Medtr4g092050.1	70.093	eukaryotic translation initiation factor-like protein	#N/A	0	0	0	1	0	0
Chr02:3882248|3882924	exon	Phvul.002G040800	AT5G42390.1	75.921	Lotus_japonicus_Lj1g3v3979310.1	91.121	Medicago_truncatula_Medtr7g086500.1	93.171	BTB-POZ and MATH domain 4	#N/A	0	0	0	0	1	0
Chr02:39026|40986	exon	Phvul.002G000500	AT4G16845.1	52.656	Lotus_japonicus_Lj2g3v1989150.1	82.176	Medicago_truncatula_Medtr5g013150.1	79.398	VEFS-Box of polycomb protein	#N/A	1	1	1	1	1	1
Chr02:39026|41585	exon	Phvul.002G000500	AT4G16845.1	52.656	Lotus_japonicus_Lj2g3v1989150.1	82.176	Medicago_truncatula_Medtr5g013150.1	79.398	VEFS-Box of polycomb protein	#N/A	0	1	1	0	1	0
Chr02:39237436|39238313	exon	Phvul.002G221500	AT4G05020.1	75.085	Lotus_japonicus_Lj4g3v0445550.1	87.931	Medicago_truncatula_Medtr4g091240.1	89.273	NAD(P)H dehydrogenase B2	#N/A	0	0	0	0	1	0
Chr02:39240586|39241247	intron	Phvul.002G221500	AT4G05020.1	75.085	Lotus_japonicus_Lj4g3v0445550.1	87.931	Medicago_truncatula_Medtr4g091240.1	89.273	NAD(P)H dehydrogenase B2	#N/A	0	0	1	0	0	0
Chr02:39368794|39369155	exon	Phvul.002G222300	AT4G21470.1	74.865	Lotus_japonicus_Lj2g3v0593010.2	86.969	Medicago_truncatula_Medtr4g091060.1	84.881	riboflavin kinase/FMN hydrolase	#N/A	0	0	0	0	0	1
Chr02:39370759|39371272	intron	Phvul.002G222300	AT4G21470.1	74.865	Lotus_japonicus_Lj2g3v0593010.2	86.969	Medicago_truncatula_Medtr4g091060.1	84.881	riboflavin kinase/FMN hydrolase	#N/A	0	0	0	0	1	0
Chr02:39370790|39371272	exon	Phvul.002G222300	AT4G21470.1	74.865	Lotus_japonicus_Lj2g3v0593010.2	86.969	Medicago_truncatula_Medtr4g091060.1	84.881	riboflavin kinase/FMN hydrolase	#N/A	0	0	1	0	0	0
Chr02:3938612|3938857	exon	Phvul.002G041400	AT4G17900.1	66.99	Lotus_japonicus_Lj1g3v4048440.1	84.887	Medicago_truncatula_Medtr7g088050.1	83.923	translocon at the outer envelope membrane of chloroplasts 34	#N/A	1	0	0	0	0	0
Chr02:39386455|39391591	exon	Phvul.002G222500	AT4G21530.1	65.971	Lotus_japonicus_Lj1g3v4579450.1	83.832	Medicago_truncatula_Medtr7g101110.1	86.194	Transducin/WD40 repeat-like superfamily protein	#N/A	0	1	0	0	0	0
Chr02:39403480|39404955	exon	Phvul.002G222600	AT5G57580.1	61.346	Lotus_japonicus_Lj6g3v2082540.1	79.745	Medicago_truncatula_Medtr4g090970.1	80.476	Calmodulin-binding protein	#N/A	0	0	1	0	0	0
Chr02:39434230|39436217	exon	Phvul.002G223100	AT4G21585.4	67.241	Lotus_japonicus_Lj4g3v0447880.1	86.957	Medicago_truncatula_Medtr4g090610.1	86.429	endonuclease 4	#N/A	0	0	0	1	0	0
Chr02:39467101|39467581	exon	Phvul.002G223300	AT5G14450.1	66.038	Lotus_japonicus_Lj0g3v0286499.1	78.654	Medicago_truncatula_Medtr1g017170.1	72.594	GDSL-like Lipase/Acylhydrolase superfamily protein	#N/A	0	1	1	1	0	1
Chr02:39507280|39509087	exon	Phvul.002G223800	AT1G11170.7	63.99	Lotus_japonicus_Lj4g3v0450040.1	76.613	Medicago_truncatula_Medtr2g012570.6	78.167	lysine ketoglutarate reductase trans-splicing-like protein (DUF707)	#N/A	0	0	0	0	0	1
Chr02:39630430|39632053	exon	Phvul.002G224601	AT1G61140.2	47.248	Lotus_japonicus_Lj6g3v2045730.1	46.144	Medicago_truncatula_Medtr2g012830.1	46.809	SNF2 domain-containing protein / helicase domain-containing protein / zinc finger protein-like protein	#N/A	0	0	0	0	0	1
Chr02:39634116|39634613	exon	Phvul.002G224601	AT1G61140.2	47.248	Lotus_japonicus_Lj6g3v2045730.1	46.144	Medicago_truncatula_Medtr2g012830.1	46.809	SNF2 domain-containing protein / helicase domain-containing protein / zinc finger protein-like protein	#N/A	0	0	1	0	0	0
Chr02:39634392|39635632	exon	Phvul.002G224601	AT1G61140.2	47.248	Lotus_japonicus_Lj6g3v2045730.1	46.144	Medicago_truncatula_Medtr2g012830.1	46.809	SNF2 domain-containing protein / helicase domain-containing protein / zinc finger protein-like protein	#N/A	0	0	0	0	0	1
Chr02:39634392|39635949	exon	Phvul.002G224601	AT1G61140.2	47.248	Lotus_japonicus_Lj6g3v2045730.1	46.144	Medicago_truncatula_Medtr2g012830.1	46.809	SNF2 domain-containing protein / helicase domain-containing protein / zinc finger protein-like protein	#N/A	0	0	0	0	0	1
Chr02:39635006|39635632	exon	Phvul.002G224601	AT1G61140.2	47.248	Lotus_japonicus_Lj6g3v2045730.1	46.144	Medicago_truncatula_Medtr2g012830.1	46.809	SNF2 domain-containing protein / helicase domain-containing protein / zinc finger protein-like protein	#N/A	0	0	0	0	0	1
Chr02:39635006|39635949	exon	Phvul.002G224601	AT1G61140.2	47.248	Lotus_japonicus_Lj6g3v2045730.1	46.144	Medicago_truncatula_Medtr2g012830.1	46.809	SNF2 domain-containing protein / helicase domain-containing protein / zinc finger protein-like protein	#N/A	0	0	1	1	0	1
Chr02:39635950|39636395	intron	Phvul.002G224601	AT1G61140.2	47.248	Lotus_japonicus_Lj6g3v2045730.1	46.144	Medicago_truncatula_Medtr2g012830.1	46.809	SNF2 domain-containing protein / helicase domain-containing protein / zinc finger protein-like protein	#N/A	0	1	1	0	1	1
Chr02:39658560|39660109	exon	Phvul.002G224800	AT1G11080.2	67.206	Lotus_japonicus_Lj0g3v0198629.1	88.688	Medicago_truncatula_Medtr4g089155.1	86.531	serine carboxypeptidase-like 31	#N/A	0	0	0	0	0	1
Chr02:39658973|39660109	exon	Phvul.002G224800	AT1G11080.2	67.206	Lotus_japonicus_Lj0g3v0198629.1	88.688	Medicago_truncatula_Medtr4g089155.1	86.531	serine carboxypeptidase-like 31	#N/A	0	0	0	0	0	1
Chr02:39659822|39661014	exon	Phvul.002G224800	AT1G11080.2	67.206	Lotus_japonicus_Lj0g3v0198629.1	88.688	Medicago_truncatula_Medtr4g089155.1	86.531	serine carboxypeptidase-like 31	#N/A	0	0	0	0	0	1
Chr02:39733485|39744442	exon	Phvul.002G225801	AT5G62050.1	50.909	Lotus_japonicus_Lj0g3v0223399.1	75.289	Medicago_truncatula_Medtr4g089105.1	65.682	inner membrane OXA1-like protein	#N/A	0	0	0	0	0	1
Chr02:39734963|39744442	exon	Phvul.002G225801	AT5G62050.1	50.909	Lotus_japonicus_Lj0g3v0223399.1	75.289	Medicago_truncatula_Medtr4g089105.1	65.682	inner membrane OXA1-like protein	#N/A	0	0	0	0	0	1
Chr02:39839195|39839665	exon	Phvul.002G226900	AT4G21670.1	58.878	Lotus_japonicus_Lj4g3v0450840.2	83.984	Medicago_truncatula_Medtr4g089010.1	81.256	C-terminal domain phosphatase-like 1	#N/A	0	0	0	0	0	1
Chr02:39868904|39869516	exon	Phvul.002G227200	AT2G20760.1	55.83	Lotus_japonicus_Lj4g3v0450850.1	77.901	Medicago_truncatula_Medtr4g088980.1	74.277	Clathrin light chain protein	#N/A	0	0	0	1	0	0
Chr02:39912165|39917458	exon	Phvul.002G227600	AT4G04920.3	73.759	Lotus_japonicus_Lj4g3v0450900.1	87.42	Medicago_truncatula_Medtr4g088965.1	85.44	sensitive to freezing 6	#N/A	0	0	0	0	1	0
Chr02:39917222|39919093	exon	Phvul.002G227600	AT4G04920.3	73.759	Lotus_japonicus_Lj4g3v0450900.1	87.42	Medicago_truncatula_Medtr4g088965.1	85.44	sensitive to freezing 6	#N/A	0	0	1	0	0	0
Chr02:39917222|39921818	exon	Phvul.002G227600	AT4G04920.3	73.759	Lotus_japonicus_Lj4g3v0450900.1	87.42	Medicago_truncatula_Medtr4g088965.1	85.44	sensitive to freezing 6	#N/A	0	0	1	0	0	1
Chr02:39918922|39920775	exon	Phvul.002G227600	AT4G04920.3	73.759	Lotus_japonicus_Lj4g3v0450900.1	87.42	Medicago_truncatula_Medtr4g088965.1	85.44	sensitive to freezing 6	#N/A	0	0	1	0	0	0
Chr02:39931068|39932674	exon	Phvul.002G227700	AT2G47960.1	70.227	Lotus_japonicus_Lj4g3v0450910.2	88.29	Medicago_truncatula_Medtr4g088960.1	87.273	trafficking protein particle complex subunit-like protein	#N/A	0	0	0	1	0	0
Chr02:39947627|39948437	exon	Phvul.002G227800	AT3G47160.1	65.975	Lotus_japonicus_Lj5g3v0122170.2	82.11	Medicago_truncatula_Medtr3g112230.3	75.339	RING/U-box superfamily protein	#N/A	0	0	0	0	1	0
Chr02:39947821|39948437	exon	Phvul.002G227800	AT3G47160.1	65.975	Lotus_japonicus_Lj5g3v0122170.2	82.11	Medicago_truncatula_Medtr3g112230.3	75.339	RING/U-box superfamily protein	#N/A	1	1	1	1	1	1
Chr02:39993537|39995186	exon	Phvul.002G228500	AT4G04910.1	79.032	Lotus_japonicus_Lj4g3v0451140.2	91.447	Medicago_truncatula_Medtr4g088885.1	85.6	AAA-type ATPase family protein	#N/A	0	1	0	0	0	0
Chr02:39993537|39997757	exon	Phvul.002G228500	AT4G04910.1	79.032	Lotus_japonicus_Lj4g3v0451140.2	91.447	Medicago_truncatula_Medtr4g088885.1	85.6	AAA-type ATPase family protein	#N/A	0	1	0	0	0	0
Chr02:39995971|39997757	exon	Phvul.002G228500	AT4G04910.1	79.032	Lotus_japonicus_Lj4g3v0451140.2	91.447	Medicago_truncatula_Medtr4g088885.1	85.6	AAA-type ATPase family protein	#N/A	0	0	1	0	0	0
Chr02:40049946|40055372	exon	Phvul.002G233800	AT2G33770.1	48.575	Lotus_japonicus_Lj4g3v0451220.1	76	Medicago_truncatula_Medtr4g088835.1	74.731	phosphate 2	#N/A	0	0	0	0	1	0
Chr02:40102296|40103584	exon	Phvul.002G228800	AT2G22870.1	78.947	Lotus_japonicus_Lj1g3v1686650.3	85.69	Medicago_truncatula_Medtr1g018940.1	87.537	P-loop containing nucleoside triphosphate hydrolases superfamily protein	#N/A	0	0	0	0	0	1
Chr02:40102296|40103806	intron	Phvul.002G228800	AT2G22870.1	78.947	Lotus_japonicus_Lj1g3v1686650.3	85.69	Medicago_truncatula_Medtr1g018940.1	87.537	P-loop containing nucleoside triphosphate hydrolases superfamily protein	#N/A	0	0	0	0	0	1
Chr02:40102358|40103584	exon	Phvul.002G228800	AT2G22870.1	78.947	Lotus_japonicus_Lj1g3v1686650.3	85.69	Medicago_truncatula_Medtr1g018940.1	87.537	P-loop containing nucleoside triphosphate hydrolases superfamily protein	#N/A	0	0	0	0	0	1
Chr02:40112243|40112649	intron	Phvul.002G228900	AT1G28240.1	67.505	Lotus_japonicus_Lj4g3v0451320.2	85.185	Medicago_truncatula_Medtr4g088785.1	83.24	strawberry notch protein (DUF616)	#N/A	0	0	1	0	0	0
Chr02:40115338|40116529	exon	Phvul.002G228900	AT1G28240.1	67.505	Lotus_japonicus_Lj4g3v0451320.2	85.185	Medicago_truncatula_Medtr4g088785.1	83.24	strawberry notch protein (DUF616)	#N/A	0	0	0	1	1	1
Chr02:40242203|40243054	exon	Phvul.002G229900	AT5G10360.1	89.157	Lotus_japonicus_Lj6g3v2017540.1	97.59	Medicago_truncatula_Medtr4g088595.1	94.779	Ribosomal protein S6e	#N/A	0	0	0	0	0	1
Chr02:40647693|40648587	exon	Phvul.002G234900	AT2G42520.3	76.014	Lotus_japonicus_Lj1g3v1686650.3	85.69	Medicago_truncatula_Medtr1g018940.1	87.537	P-loop containing nucleoside triphosphate hydrolases superfamily protein	#N/A	1	1	1	1	1	1
Chr02:40647693|40650281	exon	Phvul.002G234900	AT2G42520.3	76.014	Lotus_japonicus_Lj1g3v1686650.3	85.69	Medicago_truncatula_Medtr1g018940.1	87.537	P-loop containing nucleoside triphosphate hydrolases superfamily protein	#N/A	1	1	0	0	1	1
Chr02:40668172|40668555	intron	Phvul.002G235200	AT5G12210.1	80.511	Lotus_japonicus_Lj4g3v2603650.1	91.374	Medicago_truncatula_Medtr1g111160.7	85.862	RAB geranylgeranyl transferase beta subunit 1	#N/A	0	0	0	1	0	1
Chr02:40668955|40669311	exon	Phvul.002G235200	AT5G12210.1	80.511	Lotus_japonicus_Lj4g3v2603650.1	91.374	Medicago_truncatula_Medtr1g111160.7	85.862	RAB geranylgeranyl transferase beta subunit 1	#N/A	0	1	1	0	0	0
Chr02:40687251|40690730	exon	Phvul.002G235400	AT2G42500.1	93.226	Lotus_japonicus_Lj4g3v2603900.1	99.003	Medicago_truncatula_Medtr8g085610.1	98.693	protein phosphatase 2A-3	#N/A	0	0	0	0	0	1
Chr02:40689218|40689571	intron	Phvul.002G235400	AT2G42500.1	93.226	Lotus_japonicus_Lj4g3v2603900.1	99.003	Medicago_truncatula_Medtr8g085610.1	98.693	protein phosphatase 2A-3	#N/A	0	1	1	1	1	1
Chr02:4072916|4073272	intron	Phvul.002G043200	AT4G14790.1	70.498	Lotus_japonicus_Lj1g3v0114230.1	83.392	Medicago_truncatula_Medtr5g006660.1	80.911	ATP-dependent RNA helicase	#N/A	0	0	1	0	1	1
Chr02:4072920|4073272	intron	Phvul.002G043200	AT4G14790.1	70.498	Lotus_japonicus_Lj1g3v0114230.1	83.392	Medicago_truncatula_Medtr5g006660.1	80.911	ATP-dependent RNA helicase	#N/A	0	1	0	0	1	0
Chr02:40731255|40733141	exon	Phvul.002G235900	AT1G55320.1	68.392	Lotus_japonicus_Lj0g3v0036919.1	81.159	Medicago_truncatula_Medtr8g085680.1	81.395	acyl-activating enzyme 18	#N/A	0	0	0	0	1	0
Chr02:40844264|40845335	exon	Phvul.002G237200	AT5G19820.1	74.286	Lotus_japonicus_Lj5g3v0308860.1	87.283	Medicago_truncatula_Medtr1g018180.1	86.471	ARM repeat superfamily protein	#N/A	1	0	1	0	0	0
Chr02:40845336|40845599	intron	Phvul.002G237200	AT5G19820.1	74.286	Lotus_japonicus_Lj5g3v0308860.1	87.283	Medicago_truncatula_Medtr1g018180.1	86.471	ARM repeat superfamily protein	#N/A	0	1	1	0	0	0
Chr02:40847696|40849898	exon	Phvul.002G237200	AT5G19820.1	74.286	Lotus_japonicus_Lj5g3v0308860.1	87.283	Medicago_truncatula_Medtr1g018180.1	86.471	ARM repeat superfamily protein	#N/A	0	1	0	0	0	0
Chr02:40864901|40865115	exon	Phvul.002G237400	AT5G19770.1	97.333	Lotus_japonicus_Lj4g3v2604350.1	98.652	Medicago_truncatula_Medtr8g085980.1	98.664	tubulin alpha-3	#N/A	0	0	0	0	0	1
Chr02:40881605|40882640	exon	Phvul.002G237500	AT2G18170.1	85.598	Lotus_japonicus_Lj4g3v0510120.1	76.294	Medicago_truncatula_Medtr8g086000.1	82.337	MAP kinase 7	#N/A	0	1	0	0	1	0
Chr02:40882215|40882640	exon	Phvul.002G237500	AT2G18170.1	85.598	Lotus_japonicus_Lj4g3v0510120.1	76.294	Medicago_truncatula_Medtr8g086000.1	82.337	MAP kinase 7	#N/A	0	0	0	0	1	0
Chr02:40921986|40925058	exon	Phvul.002G238100	AT5G19760.1	83.721	Lotus_japonicus_Lj0g3v0323329.1	85.559	Medicago_truncatula_Medtr1g036280.1	85.445	Mitochondrial substrate carrier family protein	#N/A	1	0	0	0	0	0
Chr02:40922337|40922957	exon	Phvul.002G238100	AT5G19760.1	83.721	Lotus_japonicus_Lj0g3v0323329.1	85.559	Medicago_truncatula_Medtr1g036280.1	85.445	Mitochondrial substrate carrier family protein	#N/A	0	0	0	0	0	1
Chr02:40930814|40934037	exon	Phvul.002G238200	AT1G29120.8	71.358	Lotus_japonicus_Lj4g3v2604530.3	79.621	Medicago_truncatula_Medtr8g086260.1	78.901	Hydrolase-like protein family	#N/A	0	1	0	0	0	1
Chr02:40932813|40934037	exon	Phvul.002G238200	AT1G29120.8	71.358	Lotus_japonicus_Lj4g3v2604530.3	79.621	Medicago_truncatula_Medtr8g086260.1	78.901	Hydrolase-like protein family	#N/A	1	1	1	1	1	1
Chr02:40932818|40934037	exon	Phvul.002G238200	AT1G29120.8	71.358	Lotus_japonicus_Lj4g3v2604530.3	79.621	Medicago_truncatula_Medtr8g086260.1	78.901	Hydrolase-like protein family	#N/A	1	1	1	1	1	1
Chr02:40937551|40938097	exon	Phvul.002G238200	AT1G29120.8	71.358	Lotus_japonicus_Lj4g3v2604530.3	79.621	Medicago_truncatula_Medtr8g086260.1	78.901	Hydrolase-like protein family	#N/A	0	1	0	0	0	0
Chr02:40938848|40939617	intergenic_region	#N/A	#N/A	#N/A	#N/A	#N/A	#N/A	#N/A	#N/A	#N/A	0	1	0	0	0	0
Chr02:40973065|40977874	exon	Phvul.002G238500	AT2G34150.2	45.556	Lotus_japonicus_Lj4g3v2604620.1	66.741	Medicago_truncatula_Medtr8g086300.1	59.091	SCAR family protein	#N/A	0	1	0	0	0	0
Chr02:40973065|40979247	exon	Phvul.002G238500	AT2G34150.2	45.556	Lotus_japonicus_Lj4g3v2604620.1	66.741	Medicago_truncatula_Medtr8g086300.1	59.091	SCAR family protein	#N/A	0	1	0	0	0	0
Chr02:40976793|40979247	exon	Phvul.002G238500	AT2G34150.2	45.556	Lotus_japonicus_Lj4g3v2604620.1	66.741	Medicago_truncatula_Medtr8g086300.1	59.091	SCAR family protein	#N/A	0	1	0	0	0	1
Chr02:41081508|41081900	exon	Phvul.002G239100	AT2G38300.1	74.684	Lotus_japonicus_Lj1g3v4048450.1	78.596	Medicago_truncatula_Medtr7g088070.1	80.287	myb-like HTH transcriptional regulator family protein	#N/A	0	0	1	0	0	0
Chr02:41086237|41086924	exon	Phvul.002G239100	AT2G38300.1	74.684	Lotus_japonicus_Lj1g3v4048450.1	78.596	Medicago_truncatula_Medtr7g088070.1	80.287	myb-like HTH transcriptional regulator family protein	#N/A	0	0	0	0	1	0
Chr02:41146947|41148534	exon	Phvul.002G239500	AT2G34190.1	84.351	Lotus_japonicus_Lj2g3v1375550.1	55.866	Medicago_truncatula_Medtr5g022110.1	72.744	Xanthine/uracil permease family protein	#N/A	0	0	0	1	0	0
Chr02:41147520|41149510	exon	Phvul.002G239500	AT2G34190.1	84.351	Lotus_japonicus_Lj2g3v1375550.1	55.866	Medicago_truncatula_Medtr5g022110.1	72.744	Xanthine/uracil permease family protein	#N/A	0	0	0	0	0	1
Chr02:41147933|41149262	exon	Phvul.002G239500	AT2G34190.1	84.351	Lotus_japonicus_Lj2g3v1375550.1	55.866	Medicago_truncatula_Medtr5g022110.1	72.744	Xanthine/uracil permease family protein	#N/A	0	0	0	1	0	0
Chr02:41148786|41149847	exon	Phvul.002G239500	AT2G34190.1	84.351	Lotus_japonicus_Lj2g3v1375550.1	55.866	Medicago_truncatula_Medtr5g022110.1	72.744	Xanthine/uracil permease family protein	#N/A	0	1	0	1	0	0
Chr02:41169016|41170000	exon	Phvul.002G239600	AT4G18710.1	75.131	Lotus_japonicus_Lj5g3v0401650.1	87.96	Medicago_truncatula_Medtr1g016300.1	71.835	Protein kinase superfamily protein	#N/A	1	1	1	1	1	1
Chr02:41169016|41170316	intron	Phvul.002G239600	AT4G18710.1	75.131	Lotus_japonicus_Lj5g3v0401650.1	87.96	Medicago_truncatula_Medtr1g016300.1	71.835	Protein kinase superfamily protein	#N/A	0	0	0	0	0	1
Chr02:41439274|41439618	intron	Phvul.002G242300	AT4G18910.1	67.568	Lotus_japonicus_Lj6g3v1967030.1	73.004	Medicago_truncatula_Medtr8g087720.1	77.612	NOD26-like intrinsic protein 1%3B2	#N/A	0	1	1	0	1	1
Chr02:4147498|4148461	exon	Phvul.002G044200	AT3G04840.1	84.733	Lotus_japonicus_Lj5g3v2045540.1	91.188	Medicago_truncatula_Medtr5g006440.1	94.636	Ribosomal protein S3Ae	#N/A	0	0	0	1	0	1
Chr02:4148056|4148461	exon	Phvul.002G044200	AT3G04840.1	84.733	Lotus_japonicus_Lj5g3v2045540.1	91.188	Medicago_truncatula_Medtr5g006440.1	94.636	Ribosomal protein S3Ae	#N/A	1	1	0	0	0	1
Chr02:41621157|41626807	exon	Phvul.002G244100	AT4G18060.1	72.934	Lotus_japonicus_Lj2g3v1550040.1	85.635	Medicago_truncatula_Medtr5g026400.5	76.136	SH3 domain-containing protein	#N/A	0	1	0	0	0	0
Chr02:41650032|41653850	exon	Phvul.002G244600	AT5G46400.1	47.091	Lotus_japonicus_Lj0g3v0328729.1	66.113	Medicago_truncatula_Medtr6g069480.4	68.742	Tetratricopeptide repeat (TPR)-like superfamily protein	#N/A	0	1	0	0	0	0
Chr02:41650032|41661114	exon	Phvul.002G244600	AT5G46400.1	47.091	Lotus_japonicus_Lj0g3v0328729.1	66.113	Medicago_truncatula_Medtr6g069480.4	68.742	Tetratricopeptide repeat (TPR)-like superfamily protein	#N/A	0	1	0	0	0	0
Chr02:41653262|41653850	exon	Phvul.002G244600	AT5G46400.1	47.091	Lotus_japonicus_Lj0g3v0328729.1	66.113	Medicago_truncatula_Medtr6g069480.4	68.742	Tetratricopeptide repeat (TPR)-like superfamily protein	#N/A	0	0	0	0	0	1
Chr02:41653262|41656993	exon	Phvul.002G244600	AT5G46400.1	47.091	Lotus_japonicus_Lj0g3v0328729.1	66.113	Medicago_truncatula_Medtr6g069480.4	68.742	Tetratricopeptide repeat (TPR)-like superfamily protein	#N/A	0	0	0	1	0	0
Chr02:41694638|41695495	exon	Phvul.002G244900	AT2G25737.1	54.701	Lotus_japonicus_Lj0g3v0329679.3	69.079	Medicago_truncatula_Medtr1g026910.1	61.505	Sulfite exporter TauE/SafE family protein	#N/A	0	1	0	0	0	0
Chr02:41745035|41748533	exon	Phvul.002G245500	AT1G29370.1	47.55	Lotus_japonicus_Lj4g3v2641080.2	77.976	Medicago_truncatula_Medtr8g088190.1	70.924	RNA polymerase II degradation factor-like protein (DUF1296)	#N/A	0	0	0	0	0	1
Chr02:41785666|41786099	intergenic_region	#N/A	#N/A	#N/A	#N/A	#N/A	#N/A	#N/A	#N/A	#N/A	0	1	0	0	0	0
Chr02:41877118|41877924	exon	Phvul.002G247000	AT3G13460.1	42.567	Lotus_japonicus_Lj1g3v3975020.3	73.094	Medicago_truncatula_Medtr7g085500.1	73.273	evolutionarily conserved C-terminal region 2	#N/A	0	0	0	1	0	1
Chr02:41976148|41979333	exon	Phvul.002G247600	AT1G55350.2	78.479	Lotus_japonicus_Lj0g3v0200149.1	91.13	Medicago_truncatula_Medtr8g088520.1	91.961	calpain-type cysteine protease family	#N/A	0	1	0	0	0	1
Chr02:41985015|41987700	exon	Phvul.002G247600	AT1G55350.2	78.479	Lotus_japonicus_Lj0g3v0200149.1	91.13	Medicago_truncatula_Medtr8g088520.1	91.961	calpain-type cysteine protease family	#N/A	0	1	0	0	0	0
Chr02:41987323|41988277	exon	Phvul.002G247600	AT1G55350.2	78.479	Lotus_japonicus_Lj0g3v0200149.1	91.13	Medicago_truncatula_Medtr8g088520.1	91.961	calpain-type cysteine protease family	#N/A	1	0	1	0	0	0
Chr02:41988278|41989535	intron	Phvul.002G247600	AT1G55350.2	78.479	Lotus_japonicus_Lj0g3v0200149.1	91.13	Medicago_truncatula_Medtr8g088520.1	91.961	calpain-type cysteine protease family	#N/A	0	0	1	0	0	0
Chr02:41991825|41992388	intron	Phvul.002G247600	AT1G55350.2	78.479	Lotus_japonicus_Lj0g3v0200149.1	91.13	Medicago_truncatula_Medtr8g088520.1	91.961	calpain-type cysteine protease family	#N/A	0	1	1	0	1	0
Chr02:420260|420950	exon	Phvul.002G003200	AT5G47020.1	66.667	Lotus_japonicus_Lj2g3v1987560.2	89.48	Medicago_truncatula_Medtr5g013800.1	86.211	MraZ	#N/A	1	0	1	0	1	1
Chr02:420260|428043	exon	Phvul.002G003200	AT5G47020.1	66.667	Lotus_japonicus_Lj2g3v1987560.2	89.48	Medicago_truncatula_Medtr5g013800.1	86.211	MraZ	#N/A	0	0	0	1	0	0
Chr02:42037012|42046083	exon	Phvul.002G248000	AT2G31810.1	74.825	Lotus_japonicus_Lj4g3v2689680.2	81.104	Medicago_truncatula_Medtr8g088600.1	84.519	ACT domain-containing small subunit of acetolactate synthase protein	#N/A	0	0	0	1	0	0
Chr02:42048492|42049824	intron	Phvul.002G248100	AT3G59920.1	84.459	Lotus_japonicus_Lj4g3v2689690.1	92.117	Medicago_truncatula_Medtr8g088620.1	91.892	RAB GDP dissociation inhibitor 2	#N/A	0	0	1	0	0	0
Chr02:42051802|42053230	exon	Phvul.002G248100	AT3G59920.1	84.459	Lotus_japonicus_Lj4g3v2689690.1	92.117	Medicago_truncatula_Medtr8g088620.1	91.892	RAB GDP dissociation inhibitor 2	#N/A	0	0	1	0	0	0
Chr02:42078177|42079680	exon	Phvul.002G248500	AT1G58110.1	54.839	Lotus_japonicus_Lj1g3v4083180.1	77.559	Medicago_truncatula_Medtr7g088890.1	66.752	Basic-leucine zipper (bZIP) transcription factor family protein	#N/A	0	0	1	0	0	0
Chr02:42132949|42134612	exon	Phvul.002G249200	AT1G10950.1	87.063	Lotus_japonicus_Lj4g3v2692390.1	90.262	Medicago_truncatula_Medtr8g088730.1	90.847	transmembrane nine 1	#N/A	0	0	0	0	0	1
Chr02:42178073|42178914	exon	Phvul.002G249600	AT1G60990.1	69.133	Lotus_japonicus_Lj4g3v2693590.1	82.071	Medicago_truncatula_Medtr8g088790.1	78.759	Glycine cleavage T-protein family	#N/A	0	1	1	1	0	1
Chr02:42182994|42185568	exon	Phvul.002G249600	AT1G60990.1	69.133	Lotus_japonicus_Lj4g3v2693590.1	82.071	Medicago_truncatula_Medtr8g088790.1	78.759	Glycine cleavage T-protein family	#N/A	0	0	0	0	0	1
Chr02:42198726|42198905	exon	Phvul.002G249700	AT1G61000.1	46.387	Lotus_japonicus_Lj4g3v2693610.1	75.529	Medicago_truncatula_Medtr8g088840.1	66.009	kinetochore protein	#N/A	0	0	0	0	1	0
Chr02:42198726|42199352	exon	Phvul.002G249700	AT1G61000.1	46.387	Lotus_japonicus_Lj4g3v2693610.1	75.529	Medicago_truncatula_Medtr8g088840.1	66.009	kinetochore protein	#N/A	1	0	0	1	0	1
Chr02:42262879|42263578	exon	Phvul.002G250200	AT1G09580.1	69.951	Lotus_japonicus_Lj4g3v2704640.1	83.256	Medicago_truncatula_Medtr8g088940.1	82.524	emp24/gp25L/p24 family/GOLD family protein	#N/A	0	1	0	0	0	1
Chr02:42343730|42350800	exon	Phvul.002G251300	AT1G73720.1	87.451	Lotus_japonicus_Lj1g3v1733530.1	68.575	Medicago_truncatula_Medtr8g014080.1	62.132	transducin family protein / WD-40 repeat family protein	#N/A	0	1	0	0	0	0
Chr02:4235861|4237194	exon	Phvul.002G045700	AT4G14920.3	49.275	Lotus_japonicus_Lj5g3v2046070.1	65.766	Medicago_truncatula_Medtr1g103830.3	63.183	Acyl-CoA N-acyltransferase with RING/FYVE/PHD-type zinc finger protein	#N/A	0	0	0	1	0	0
Chr02:42426801|42427062	intron	Phvul.002G252000	AT4G20380.7	70.053	Lotus_japonicus_Lj0g3v0054379.4	71.585	Medicago_truncatula_Medtr8g089310.1	88.636	LSD1 zinc finger family protein	#N/A	0	0	0	0	1	0
Chr02:4245052|4247577	exon	Phvul.002G045800	AT4G14930.1	58.667	Lotus_japonicus_Lj1g3v3905660.1	81.579	Medicago_truncatula_Medtr1g104500.1	77.228	Survival protein SurE-like phosphatase/nucleotidase	#N/A	0	0	0	1	0	1
Chr02:42450680|42451374	exon	Phvul.002G252300	AT4G05420.1	90.174	Lotus_japonicus_Lj0g3v0282539.1	95.896	Medicago_truncatula_Medtr8g089380.1	95.5	damaged DNA binding protein 1A	#N/A	0	1	1	1	0	1
Chr02:42450680|42452463	exon	Phvul.002G252300	AT4G05420.1	90.174	Lotus_japonicus_Lj0g3v0282539.1	95.896	Medicago_truncatula_Medtr8g089380.1	95.5	damaged DNA binding protein 1A	#N/A	0	1	0	0	0	0
Chr02:42509550|42511079	exon	Phvul.002G252900	AT1G13180.1	86.998	Lotus_japonicus_Lj4g3v2717070.1	92.29	Medicago_truncatula_Medtr8g089630.1	91.355	Actin-like ATPase superfamily protein	#N/A	1	1	1	0	1	1
Chr02:42511267|42513277	exon	Phvul.002G252900	AT1G13180.1	86.998	Lotus_japonicus_Lj4g3v2717070.1	92.29	Medicago_truncatula_Medtr8g089630.1	91.355	Actin-like ATPase superfamily protein	#N/A	1	1	1	1	1	1
Chr02:42512324|42513277	exon	Phvul.002G252900	AT1G13180.1	86.998	Lotus_japonicus_Lj4g3v2717070.1	92.29	Medicago_truncatula_Medtr8g089630.1	91.355	Actin-like ATPase superfamily protein	#N/A	1	0	0	0	1	1
Chr02:42558474|42559330	exon	Phvul.002G253600	AT1G13180.1	86.998	Lotus_japonicus_Lj4g3v2717070.1	92.29	Medicago_truncatula_Medtr8g089630.1	91.355	Actin-like ATPase superfamily protein	MtARP3	0	0	0	0	0	1
Chr02:426020|428043	exon	Phvul.002G003200	AT5G47020.1	66.667	Lotus_japonicus_Lj2g3v1987560.2	89.48	Medicago_truncatula_Medtr5g013800.1	86.211	MraZ	#N/A	1	1	1	1	1	1
Chr02:426911|428043	exon	Phvul.002G003200	AT5G47020.1	66.667	Lotus_japonicus_Lj2g3v1987560.2	89.48	Medicago_truncatula_Medtr5g013800.1	86.211	MraZ	#N/A	0	0	0	0	0	1
Chr02:42770757|42773391	exon	Phvul.002G255400	AT5G10200.3	83.386	Lotus_japonicus_Lj4g3v2822310.1	92.197	Medicago_truncatula_Medtr0276s0010.1	95.855	ARM-repeat/Tetratricopeptide repeat (TPR)-like protein	#N/A	0	1	0	0	0	0
Chr02:42791629|42792729	exon	Phvul.002G255500	AT4G39850.1	75.875	Lotus_japonicus_Lj0g3v0329159.1	84.706	Medicago_truncatula_Medtr3g087350.1	84.443	peroxisomal ABC transporter 1	#N/A	0	0	1	1	0	1
Chr02:42791981|42797979	exon	Phvul.002G255500	AT4G39850.1	75.875	Lotus_japonicus_Lj0g3v0329159.1	84.706	Medicago_truncatula_Medtr3g087350.1	84.443	peroxisomal ABC transporter 1	#N/A	1	1	1	1	1	1
Chr02:42798053|42800876	exon	Phvul.002G255500	AT4G39850.1	75.875	Lotus_japonicus_Lj0g3v0329159.1	84.706	Medicago_truncatula_Medtr3g087350.1	84.443	peroxisomal ABC transporter 1	#N/A	0	0	0	0	0	1
Chr02:42799470|42800876	exon	Phvul.002G255500	AT4G39850.1	75.875	Lotus_japonicus_Lj0g3v0329159.1	84.706	Medicago_truncatula_Medtr3g087350.1	84.443	peroxisomal ABC transporter 1	#N/A	0	0	0	0	0	1
Chr02:42846586|42847805	exon	Phvul.002G256300	AT5G10260.1	91.787	Lotus_japonicus_Lj6g3v0528530.1	100	Medicago_truncatula_Medtr4g097175.1	100	RAB GTPase homolog H1E	#N/A	0	0	0	1	0	1
Chr02:42846586|42848148	exon	Phvul.002G256300	AT5G10260.1	91.787	Lotus_japonicus_Lj6g3v0528530.1	100	Medicago_truncatula_Medtr4g097175.1	100	RAB GTPase homolog H1E	#N/A	0	0	0	1	0	0
Chr02:42852687|42853321	intron	Phvul.002G256400	AT5G64970.1	79.233	Lotus_japonicus_Lj0g3v0323329.1	85.559	Medicago_truncatula_Medtr1g036280.1	85.445	Mitochondrial substrate carrier family protein	#N/A	0	0	1	1	0	0
Chr02:42860383|42860752	intron	Phvul.002G256500	AT5G64220.1	52.13	Lotus_japonicus_Lj4g3v2573580.1	57.225	Medicago_truncatula_Medtr3g085050.1	64.948	Calmodulin-binding transcription activator protein with CG-1 and Ankyrin domain	#N/A	0	0	0	0	1	0
Chr02:42933403|42934752	exon	Phvul.002G257000	AT5G10290.2	71.382	Lotus_japonicus_Lj4g3v2824380.2	78.325	Medicago_truncatula_Medtr3g087060.3	82.432	leucine-rich repeat transmembrane protein kinase family protein	#N/A	0	0	1	0	0	1
Chr02:42940637|42942005	exon	Phvul.002G257000	AT5G10290.2	71.382	Lotus_japonicus_Lj4g3v2824380.2	78.325	Medicago_truncatula_Medtr3g087060.3	82.432	leucine-rich repeat transmembrane protein kinase family protein	#N/A	0	0	0	0	0	1
Chr02:43066129|43066640	exon	Phvul.002G259200	AT3G26380.1	62.085	Lotus_japonicus_Lj4g3v2728280.2	77.64	Medicago_truncatula_Medtr2g096530.1	74.495	Melibiase family protein	#N/A	0	1	0	0	1	1
Chr02:43090753|43095033	exon	Phvul.002G259600	AT1G67840.1	62.921	Lotus_japonicus_Lj4g3v2730370.2	77.722	Medicago_truncatula_Medtr8g089810.1	76.223	chloroplast sensor kinase	#N/A	0	1	1	0	0	0
Chr02:43092663|43094273	exon	Phvul.002G259600	AT1G67840.1	62.921	Lotus_japonicus_Lj4g3v2730370.2	77.722	Medicago_truncatula_Medtr8g089810.1	76.223	chloroplast sensor kinase	#N/A	0	0	0	0	0	1
Chr02:43092663|43095033	exon	Phvul.002G259600	AT1G67840.1	62.921	Lotus_japonicus_Lj4g3v2730370.2	77.722	Medicago_truncatula_Medtr8g089810.1	76.223	chloroplast sensor kinase	#N/A	1	0	1	1	1	1
Chr02:43093259|43094273	exon	Phvul.002G259600	AT1G67840.1	62.921	Lotus_japonicus_Lj4g3v2730370.2	77.722	Medicago_truncatula_Medtr8g089810.1	76.223	chloroplast sensor kinase	#N/A	0	0	1	0	1	0
Chr02:4314812|4315935	intron	Phvul.002G046700	AT4G14950.1	72.208	Lotus_japonicus_Lj1g3v0054700.1	85	Medicago_truncatula_Medtr3g087780.1	77.419	SNARE associated Golgi protein family	#N/A	0	1	0	0	0	0
Chr02:43253252|43254064	exon	Phvul.002G260900	AT5G65290.1	67.347	Lotus_japonicus_Lj6g3v0561720.3	80.684	Medicago_truncatula_Medtr5g033690.1	79.784	LMBR1-like membrane protein	#N/A	1	1	1	1	1	1
Chr02:43253252|43257464	exon	Phvul.002G260900	AT5G65290.1	67.347	Lotus_japonicus_Lj6g3v0561720.3	80.684	Medicago_truncatula_Medtr5g033690.1	79.784	LMBR1-like membrane protein	#N/A	1	0	0	0	0	1
Chr02:43253757|43254064	exon	Phvul.002G260900	AT5G65290.1	67.347	Lotus_japonicus_Lj6g3v0561720.3	80.684	Medicago_truncatula_Medtr5g033690.1	79.784	LMBR1-like membrane protein	#N/A	1	0	0	0	0	0
Chr02:43253757|43255875	exon	Phvul.002G260900	AT5G65290.1	67.347	Lotus_japonicus_Lj6g3v0561720.3	80.684	Medicago_truncatula_Medtr5g033690.1	79.784	LMBR1-like membrane protein	#N/A	0	0	0	0	1	0
Chr02:43255662|43257464	exon	Phvul.002G260900	AT5G65290.1	67.347	Lotus_japonicus_Lj6g3v0561720.3	80.684	Medicago_truncatula_Medtr5g033690.1	79.784	LMBR1-like membrane protein	#N/A	0	1	1	0	1	1
Chr02:43275883|43277413	exon	Phvul.002G261000	AT4G40050.1	61.538	Lotus_japonicus_Lj5g3v0585470.1	84.01	Medicago_truncatula_Medtr1g009960.1	83.709	Core-2/I-branching beta-1%2C6-N-acetylglucosaminyltransferase family protein	#N/A	0	1	0	0	0	0
Chr02:43337079|43337718	exon	Phvul.002G261600	AT1G22170.2	65.957	Lotus_japonicus_Lj4g3v2820090.1	78.55	Medicago_truncatula_Medtr8g091330.3	77.815	Phosphoglycerate mutase family protein	#N/A	0	1	0	0	0	0
Chr02:43407645|43408027	exon	Phvul.002G262100	AT2G22250.3	80.348	Lotus_japonicus_Lj4g3v2819890.1	82.114	Medicago_truncatula_Medtr8g091280.1	81.551	aspartate aminotransferase	#N/A	0	0	0	0	0	1
Chr02:4342547|4344501	exon	Phvul.002G047000	AT5G26240.1	81.784	Lotus_japonicus_Lj0g3v0205459.1	91.241	Medicago_truncatula_Medtr5g005990.1	91.604	chloride channel D	#N/A	0	0	0	0	0	1
Chr02:43440473|43441102	intron	Phvul.002G262600	AT2G22125.1	79.419	Lotus_japonicus_Lj6g3v0525130.1	85.265	Medicago_truncatula_Medtr8g091470.1	87.731	binding protein	#N/A	0	1	0	0	1	0
Chr02:4351503|4352781	exon	Phvul.002G047000	AT5G26240.1	81.784	Lotus_japonicus_Lj0g3v0205459.1	91.241	Medicago_truncatula_Medtr5g005990.1	91.604	chloride channel D	#N/A	0	0	0	0	0	1
Chr02:43519104|43520015	exon	Phvul.002G263500	AT4G39660.1	80.167	Lotus_japonicus_Lj4g3v2800580.1	81.405	Medicago_truncatula_Medtr8g091660.1	82.887	alanine:glyoxylate aminotransferase 2	#N/A	0	0	1	1	1	1
Chr02:4355622|4356026	exon	Phvul.002G047000	AT5G26240.1	81.784	Lotus_japonicus_Lj0g3v0205459.1	91.241	Medicago_truncatula_Medtr5g005990.1	91.604	chloride channel D	#N/A	0	1	0	0	0	0
Chr02:43579088|43580529	exon	Phvul.002G264400	AT5G10010.1	69.643	Lotus_japonicus_Lj4g3v2799400.2	80.398	0	#N/A	myosin-H heavy protein	#N/A	0	0	0	0	1	0
Chr02:43579088|43580824	exon	Phvul.002G264400	AT5G10010.1	69.643	Lotus_japonicus_Lj4g3v2799400.2	80.398	0	#N/A	myosin-H heavy protein	#N/A	0	1	0	0	0	0
Chr02:43580450|43581806	exon	Phvul.002G264400	AT5G10010.1	69.643	Lotus_japonicus_Lj4g3v2799400.2	80.398	0	#N/A	myosin-H heavy protein	#N/A	0	0	0	0	0	1
Chr02:4362922|4364994	exon	Phvul.002G047100	AT4G19600.1	48.498	Lotus_japonicus_Lj2g3v3007560.1	46.018	Medicago_truncatula_Medtr7g089080.1	63.499	Cyclin family protein	#N/A	0	0	0	0	0	1
Chr02:43630424|43630663	exon	Phvul.002G265100	AT5G09960.1	55.455	Lotus_japonicus_Lj4g3v2788170.1	82.178	Medicago_truncatula_Medtr8g091930.1	75.926	sorbin/SH3 domain protein	#N/A	0	0	0	1	0	1
Chr02:43638991|43639319	exon	Phvul.002G265300	AT5G64813.3	76.176	Lotus_japonicus_Lj0g3v0061569.1	92.271	Medicago_truncatula_Medtr5g013900.1	96.135	Ras-related small GTP-binding family protein	#N/A	0	0	0	1	0	0
Chr02:43671472|43672830	exon	Phvul.002G265700	AT2G21870.1	64.73	Lotus_japonicus_Lj4g3v2786870.1	86.307	Medicago_truncatula_Medtr8g092040.1	77.869	MALE GAMETOPHYTE DEFECTIVE 1	#N/A	1	1	1	1	1	1
Chr02:43730049|43737122	exon	Phvul.002G266300	AT4G39420.2	56.635	Lotus_japonicus_Lj4g3v2785820.2	80.476	Medicago_truncatula_Medtr8g092100.1	78.425	spatacsin carboxy-terminus protein	#N/A	0	0	0	0	1	1
Chr02:43807078|43807932	intron	Phvul.002G266900	AT1G20580.1	84.848	Lotus_japonicus_Lj5g3v1631030.1	95.556	Medicago_truncatula_Medtr8g058537.1	84.459	Small nuclear ribonucleoprotein family protein	#N/A	0	0	1	0	0	1
Chr02:4382349|4383287	intron	Phvul.002G047400	AT5G19330.1	80.286	Lotus_japonicus_Lj5g3v2057450.1	89.377	Medicago_truncatula_Medtr1g104870.1	88	ARM repeat protein interacting with ABF2	#N/A	0	0	0	0	0	1
Chr02:4383319|4384939	exon	Phvul.002G047400	AT5G19330.1	80.286	Lotus_japonicus_Lj5g3v2057450.1	89.377	Medicago_truncatula_Medtr1g104870.1	88	ARM repeat protein interacting with ABF2	#N/A	1	0	1	0	0	1
Chr02:43841382|43842927	exon	Phvul.002G267400	AT2G22140.2	64.211	Lotus_japonicus_Lj4g3v2785650.1	65.719	Medicago_truncatula_Medtr8g092300.1	76.86	essential meiotic endonuclease 1B	#N/A	0	0	0	0	0	1
Chr02:43842286|43842927	exon	Phvul.002G267400	AT2G22140.2	64.211	Lotus_japonicus_Lj4g3v2785650.1	65.719	Medicago_truncatula_Medtr8g092300.1	76.86	essential meiotic endonuclease 1B	#N/A	1	1	1	1	1	1
Chr02:43860536|43861964	exon	Phvul.002G267700	AT5G09900.2	82.766	Lotus_japonicus_Lj4g3v2775610.1	92.694	Medicago_truncatula_Medtr8g092450.1	89.954	26S proteasome regulatory subunit%2C putative (RPN5)	#N/A	0	0	0	1	0	0
Chr02:43860536|43864054	exon	Phvul.002G267700	AT5G09900.2	82.766	Lotus_japonicus_Lj4g3v2775610.1	92.694	Medicago_truncatula_Medtr8g092450.1	89.954	26S proteasome regulatory subunit%2C putative (RPN5)	#N/A	0	0	1	0	0	1
Chr02:43860722|43861165	intron	Phvul.002G267700	AT5G09900.2	82.766	Lotus_japonicus_Lj4g3v2775610.1	92.694	Medicago_truncatula_Medtr8g092450.1	89.954	26S proteasome regulatory subunit%2C putative (RPN5)	#N/A	0	0	1	0	0	0
Chr02:43861196|43861964	exon	Phvul.002G267700	AT5G09900.2	82.766	Lotus_japonicus_Lj4g3v2775610.1	92.694	Medicago_truncatula_Medtr8g092450.1	89.954	26S proteasome regulatory subunit%2C putative (RPN5)	#N/A	1	1	1	1	1	1
Chr02:43864722|43865004	intron	Phvul.002G267700	AT5G09900.2	82.766	Lotus_japonicus_Lj4g3v2775610.1	92.694	Medicago_truncatula_Medtr8g092450.1	89.954	26S proteasome regulatory subunit%2C putative (RPN5)	#N/A	0	0	1	0	1	1
Chr02:43901353|43902341	exon	Phvul.002G268200	AT5G64740.1	82.042	Lotus_japonicus_Lj4g3v2775550.1	92.007	Medicago_truncatula_Medtr8g092590.1	92	cellulose synthase 6	#N/A	0	1	1	1	1	1
Chr02:43902705|43903701	exon	Phvul.002G268200	AT5G64740.1	82.042	Lotus_japonicus_Lj4g3v2775550.1	92.007	Medicago_truncatula_Medtr8g092590.1	92	cellulose synthase 6	#N/A	1	1	0	1	0	0
Chr02:43919199|43921172	exon	Phvul.002G268300	AT5G64730.1	82.55	Lotus_japonicus_Lj1g3v4579450.1	83.832	Medicago_truncatula_Medtr7g101110.1	86.194	Transducin/WD40 repeat-like superfamily protein	#N/A	0	1	0	0	0	0
Chr02:44051253|44052970	exon	Phvul.002G270100	AT3G18730.1	49.246	Lotus_japonicus_Lj1g3v4899070.1	78.821	Medicago_truncatula_Medtr7g108590.1	85.779	tetratricopeptide repeat (TPR)-containing protein	#N/A	1	1	1	1	1	1
Chr02:4417792|4418211	intron	Phvul.002G047600	AT5G19280.1	60.071	Lotus_japonicus_Lj1g3v0052640.1	77.119	Medicago_truncatula_Medtr5g005810.1	72.712	kinase associated protein phosphatase	#N/A	0	1	0	1	1	0
Chr02:44203805|44204403	exon	Phvul.002G271100	AT1G48880.1	60.497	Lotus_japonicus_Lj1g3v1318100.1	82.759	Medicago_truncatula_Medtr8g093530.1	76.157	TRICHOME BIREFRINGENCE-LIKE 7	#N/A	0	1	0	0	0	1
Chr02:44226491|44227586	exon	Phvul.002G271400	0	#N/A	#N/A	#N/A	#N/A	#N/A	#N/A	#N/A	0	0	0	0	0	1
Chr02:44234068|44234434	exon	Phvul.002G271500	AT5G64070.1	70.993	Lotus_japonicus_Lj1g3v1304780.3	82.505	Medicago_truncatula_Medtr8g093570.1	84.187	phosphatidylinositol 4-OH kinase beta1	#N/A	0	1	0	0	0	0
Chr02:44234068|44236954	exon	Phvul.002G271500	AT5G64070.1	70.993	Lotus_japonicus_Lj1g3v1304780.3	82.505	Medicago_truncatula_Medtr8g093570.1	84.187	phosphatidylinositol 4-OH kinase beta1	#N/A	0	0	0	1	0	1
Chr02:44236234|44236954	exon	Phvul.002G271500	AT5G64070.1	70.993	Lotus_japonicus_Lj1g3v1304780.3	82.505	Medicago_truncatula_Medtr8g093570.1	84.187	phosphatidylinositol 4-OH kinase beta1	#N/A	0	0	0	0	1	1
Chr02:44236234|44239950	exon	Phvul.002G271500	AT5G64070.1	70.993	Lotus_japonicus_Lj1g3v1304780.3	82.505	Medicago_truncatula_Medtr8g093570.1	84.187	phosphatidylinositol 4-OH kinase beta1	#N/A	0	0	0	0	0	1
Chr02:44236234|44241168	exon	Phvul.002G271500	AT5G64070.1	70.993	Lotus_japonicus_Lj1g3v1304780.3	82.505	Medicago_truncatula_Medtr8g093570.1	84.187	phosphatidylinositol 4-OH kinase beta1	#N/A	0	0	1	0	0	1
Chr02:44289188|44290997	exon	Phvul.002G272100	AT1G53570.4	56.013	Lotus_japonicus_Lj4g3v2742830.1	75.705	Medicago_truncatula_Medtr3g096230.1	66.667	mitogen-activated protein kinase kinase kinase 3	#N/A	0	0	1	0	0	0
Chr02:44382155|44384004	intron	Phvul.002G273600	AT5G64020.1	72.113	Lotus_japonicus_Lj0g3v0094779.1	70.252	Medicago_truncatula_Medtr8g093870.1	69.025	TRICHOME BIREFRINGENCE-LIKE 14	#N/A	0	1	0	0	0	0
Chr02:44382159|44384004	exon	Phvul.002G273600	AT5G64020.1	72.113	Lotus_japonicus_Lj0g3v0094779.1	70.252	Medicago_truncatula_Medtr8g093870.1	69.025	TRICHOME BIREFRINGENCE-LIKE 14	#N/A	0	0	0	0	0	1
Chr02:44422309|44423529	exon	Phvul.002G274000	AT2G13440.1	83.204	Lotus_japonicus_Lj4g3v2825560.2	86.594	Medicago_truncatula_Medtr8g094030.1	85.97	glucose-inhibited division family A protein	#N/A	0	0	0	0	0	1
Chr02:44478393|44481915	exon	Phvul.002G274800	AT4G12770.1	46.943	Lotus_japonicus_Lj1g3v1779020.1	62.555	Medicago_truncatula_Medtr1g017260.1	69.34	Chaperone DnaJ-domain superfamily protein	#N/A	0	1	1	1	1	1
Chr02:44478393|44483521	exon	Phvul.002G274800	AT4G12770.1	46.943	Lotus_japonicus_Lj1g3v1779020.1	62.555	Medicago_truncatula_Medtr1g017260.1	69.34	Chaperone DnaJ-domain superfamily protein	#N/A	0	1	0	0	0	0
Chr02:44510395|44511172	intergenic_region	#N/A	#N/A	#N/A	#N/A	#N/A	#N/A	#N/A	#N/A	#N/A	0	0	0	0	0	1
Chr02:44543606|44545489	exon	Phvul.002G275600	AT5G08740.1	66.353	Lotus_japonicus_Lj4g3v2827910.2	82.696	Medicago_truncatula_Medtr8g094730.1	84.007	NAD(P)H dehydrogenase C1	#N/A	0	0	0	0	0	1
Chr02:44585186|44585781	intron	Phvul.002G276100	AT3G05270.2	44.296	Lotus_japonicus_Lj0g3v0362239.1	40.049	Medicago_truncatula_Medtr8g094760.3	69.265	filament-like protein (DUF869)	#N/A	0	1	0	0	1	1
Chr02:44620956|44623990	exon	Phvul.002G276700	AT5G63770.2	66.434	Lotus_japonicus_Lj4g3v2846140.1	78.074	Medicago_truncatula_Medtr8g094940.1	83.404	diacylglycerol kinase 2	#N/A	0	0	0	0	0	1
Chr02:44620956|44624794	exon	Phvul.002G276700	AT5G63770.2	66.434	Lotus_japonicus_Lj4g3v2846140.1	78.074	Medicago_truncatula_Medtr8g094940.1	83.404	diacylglycerol kinase 2	#N/A	0	0	0	0	1	1
Chr02:44620956|44627170	exon	Phvul.002G276700	AT5G63770.2	66.434	Lotus_japonicus_Lj4g3v2846140.1	78.074	Medicago_truncatula_Medtr8g094940.1	83.404	diacylglycerol kinase 2	#N/A	0	0	1	0	0	0
Chr02:44654379|44660513	exon	Phvul.002G276900	AT5G63710.3	66.951	Lotus_japonicus_Lj5g3v0616170.2	85.417	Medicago_truncatula_Medtr7g100630.1	85.304	Leucine-rich repeat protein kinase family protein	#N/A	0	0	1	0	0	1
Chr02:44688869|44689271	intron	Phvul.002G277200	AT1G34320.2	55.64	Lotus_japonicus_Lj0g3v0050239.1	76.85	Medicago_truncatula_Medtr8g095080.1	76.406	Ikzf5 (DUF668)	#N/A	0	0	1	0	0	0
Chr02:44695890|44697114	exon	Phvul.002G277300	AT4G24290.3	64.587	Lotus_japonicus_Lj6g3v2275270.1	64.865	Medicago_truncatula_Medtr8g095090.1	80.301	MAC/Perforin domain-containing protein	#N/A	0	1	0	0	1	0
Chr02:44716661|44717138	intron	Phvul.002G277500	0	#N/A	#N/A	#N/A	#N/A	#N/A	#N/A	#N/A	0	1	0	0	1	0
Chr02:44716670|44717138	intron	Phvul.002G277500	0	#N/A	#N/A	#N/A	#N/A	#N/A	#N/A	#N/A	0	1	0	0	0	0
Chr02:44751941|44753219	exon	Phvul.002G277900	AT5G63620.1	78.718	Lotus_japonicus_Lj4g3v2846380.1	80.182	Medicago_truncatula_Medtr8g095220.1	80.139	GroES-like zinc-binding alcohol dehydrogenase family protein	#N/A	0	0	1	0	0	0
Chr02:44753006|44753219	exon	Phvul.002G277900	AT5G63620.1	78.718	Lotus_japonicus_Lj4g3v2846380.1	80.182	Medicago_truncatula_Medtr8g095220.1	80.139	GroES-like zinc-binding alcohol dehydrogenase family protein	#N/A	0	0	1	0	0	0
Chr02:44892051|44892940	exon	Phvul.002G279600	AT5G07400.1	48.649	Lotus_japonicus_Lj4g3v1287420.2	70.762	Medicago_truncatula_Medtr8g095490.1	68.015	forkhead-associated domain-containing protein / FHA domain-containing protein	#N/A	0	0	0	0	0	1
Chr02:44916213|44916643	exon	Phvul.002G279700	AT5G51060.1	63.982	Lotus_japonicus_Lj4g3v2860620.2	74.679	Medicago_truncatula_Medtr8g095520.1	78.232	NADPH/respiratory burst oxidase protein D	#N/A	0	0	0	0	0	1
Chr02:44932379|44933984	exon	Phvul.002G280000	AT5G07360.3	69.322	Lotus_japonicus_Lj4g3v2860650.1	77.544	Medicago_truncatula_Medtr8g095600.2	80.75	Amidase family protein	#N/A	0	0	0	0	1	0
Chr02:44933612|44933984	exon	Phvul.002G280000	AT5G07360.3	69.322	Lotus_japonicus_Lj4g3v2860650.1	77.544	Medicago_truncatula_Medtr8g095600.2	80.75	Amidase family protein	#N/A	0	0	1	0	0	0
Chr02:44943291|44944144	exon	Phvul.002G280100	AT5G07350.1	73.158	Lotus_japonicus_Lj1g3v1387020.1	84.057	Medicago_truncatula_Medtr3g098420.1	83.418	TUDOR-SN protein 1	#N/A	0	0	0	0	0	1
Chr02:44944145|44944608	intron	Phvul.002G280100	AT5G07350.1	73.158	Lotus_japonicus_Lj1g3v1387020.1	84.057	Medicago_truncatula_Medtr3g098420.1	83.418	TUDOR-SN protein 1	#N/A	0	1	1	1	1	1
Chr02:44944921|44945133	exon	Phvul.002G280100	AT5G07350.1	73.158	Lotus_japonicus_Lj1g3v1387020.1	84.057	Medicago_truncatula_Medtr3g098420.1	83.418	TUDOR-SN protein 1	#N/A	1	1	1	0	0	0
Chr02:44953581|44965495	intergenic_region	#N/A	#N/A	#N/A	#N/A	#N/A	#N/A	#N/A	#N/A	#N/A	1	0	0	0	0	0
Chr02:44953752|44965652	intergenic_region	#N/A	#N/A	#N/A	#N/A	#N/A	#N/A	#N/A	#N/A	#N/A	0	1	0	0	1	0
Chr02:45041801|45042961	exon	Phvul.002G281400	AT5G61910.4	70.812	Lotus_japonicus_Lj4g3v2871890.1	83.074	Medicago_truncatula_Medtr8g096190.1	81.865	DCD (Development and Cell Death) domain protein	#N/A	1	0	0	0	0	0
Chr02:45048226|45051981	exon	Phvul.002G281400	AT5G61910.4	70.812	Lotus_japonicus_Lj4g3v2871890.1	83.074	Medicago_truncatula_Medtr8g096190.1	81.865	DCD (Development and Cell Death) domain protein	#N/A	0	1	0	0	0	0
Chr02:45051252|45053056	exon	Phvul.002G281400	AT5G61910.4	70.812	Lotus_japonicus_Lj4g3v2871890.1	83.074	Medicago_truncatula_Medtr8g096190.1	81.865	DCD (Development and Cell Death) domain protein	#N/A	1	1	1	1	1	1
Chr02:45073641|45074552	intron	Phvul.002G281700	AT5G61960.3	47.921	Lotus_japonicus_Lj1g3v1421330.1	73.298	Medicago_truncatula_Medtr3g098620.1	72.435	MEI2-like protein 1	#N/A	0	1	1	1	1	1
Chr02:45098397|45098830	exon	Phvul.002G282000	AT5G61970.1	73.422	Lotus_japonicus_Lj4g3v2871930.1	89.552	Medicago_truncatula_Medtr8g100110.1	88.391	signal recognition particle-related / SRP-like protein	#N/A	1	0	0	0	0	0
Chr02:45166617|45167198	exon	Phvul.002G282500	AT5G50920.1	87.365	Lotus_japonicus_Lj4g3v2882010.2	88.312	Medicago_truncatula_Medtr3g498725.2	90.574	CLPC homologue 1	#N/A	0	1	0	0	0	0
Chr02:45166617|45167923	exon	Phvul.002G282500	AT5G50920.1	87.365	Lotus_japonicus_Lj4g3v2882010.2	88.312	Medicago_truncatula_Medtr3g498725.2	90.574	CLPC homologue 1	#N/A	0	1	1	0	0	0
Chr02:45171365|45171946	exon	Phvul.002G282500	AT5G50920.1	87.365	Lotus_japonicus_Lj4g3v2882010.2	88.312	Medicago_truncatula_Medtr3g498725.2	90.574	CLPC homologue 1	#N/A	0	0	1	0	0	0
Chr02:45214564|45215123	exon	Phvul.002G283100	AT5G50915.4	60.811	Lotus_japonicus_Lj0g3v0034169.1	51.412	Medicago_truncatula_Medtr5g014640.1	52.125	basic helix-loop-helix (bHLH) DNA-binding superfamily protein	#N/A	1	0	0	0	0	0
Chr02:45342588|45342872	intron	Phvul.002G284600	AT5G50780.2	55.919	Lotus_japonicus_Lj4g3v2883320.3	72.229	Medicago_truncatula_Medtr8g096410.3	69.005	Histidine kinase-%2C DNA gyrase B-%2C and HSP90-like ATPase family protein	#N/A	0	1	0	0	0	0
Chr02:45343784|45344689	exon	Phvul.002G284600	AT5G50780.2	55.919	Lotus_japonicus_Lj4g3v2883320.3	72.229	Medicago_truncatula_Medtr8g096410.3	69.005	Histidine kinase-%2C DNA gyrase B-%2C and HSP90-like ATPase family protein	#N/A	0	0	0	0	1	0
Chr02:45349054|45351721	exon	Phvul.002G284600	AT5G50780.2	55.919	Lotus_japonicus_Lj4g3v2883320.3	72.229	Medicago_truncatula_Medtr8g096410.3	69.005	Histidine kinase-%2C DNA gyrase B-%2C and HSP90-like ATPase family protein	#N/A	0	1	0	0	0	0
Chr02:45382023|45382611	exon	Phvul.002G284800	AT3G48710.1	44.699	Lotus_japonicus_Lj1g3v1486260.2	58.654	Medicago_truncatula_Medtr3g098990.1	57.985	DEK domain-containing chromatin associated protein	#N/A	1	0	0	0	0	0
Chr02:45382023|45383241	exon	Phvul.002G284800	AT3G48710.1	44.699	Lotus_japonicus_Lj1g3v1486260.2	58.654	Medicago_truncatula_Medtr3g098990.1	57.985	DEK domain-containing chromatin associated protein	#N/A	0	0	0	0	0	1
Chr02:45436353|45436807	intron	Phvul.002G285400	AT3G07530.3	49.433	Lotus_japonicus_Lj0g3v0261929.1	76.697	Medicago_truncatula_Medtr3g019010.1	65.53	integrator complex subunit	#N/A	0	0	1	0	0	0
Chr02:45445910|45446566	exon	Phvul.002G285500	AT5G15920.1	62.092	Lotus_japonicus_Lj3g3v0824870.1	80.722	Medicago_truncatula_Medtr3g033470.1	81.102	structural maintenance of chromosomes 5	#N/A	1	1	1	1	1	1
Chr02:45450420|45450905	exon	Phvul.002G285500	AT5G15920.1	62.092	Lotus_japonicus_Lj3g3v0824870.1	80.722	Medicago_truncatula_Medtr3g033470.1	81.102	structural maintenance of chromosomes 5	#N/A	1	1	1	1	1	1
Chr02:45453234|45457630	exon	Phvul.002G285500	AT5G15920.1	62.092	Lotus_japonicus_Lj3g3v0824870.1	80.722	Medicago_truncatula_Medtr3g033470.1	81.102	structural maintenance of chromosomes 5	#N/A	0	0	0	0	0	1
Chr02:45507944|45512528	exon	Phvul.002G285900	AT4G24940.1	72.152	Lotus_japonicus_Lj4g3v0523520.1	88.535	Medicago_truncatula_Medtr8g096740.1	86.52	SUMO-activating enzyme 1A	#N/A	0	0	0	0	0	1
Chr02:45509145|45512015	exon	Phvul.002G285900	AT4G24940.1	72.152	Lotus_japonicus_Lj4g3v0523520.1	88.535	Medicago_truncatula_Medtr8g096740.1	86.52	SUMO-activating enzyme 1A	#N/A	0	0	0	0	0	1
Chr02:45620553|45622886	exon	Phvul.002G287000	AT5G52230.2	46.053	Lotus_japonicus_Lj4g3v2917630.1	39.929	Medicago_truncatula_Medtr8g096930.1	42.061	methyl-CPG-binding domain protein 13	#N/A	0	0	0	0	0	1
Chr02:45622374|45622886	exon	Phvul.002G287000	AT5G52230.2	46.053	Lotus_japonicus_Lj4g3v2917630.1	39.929	Medicago_truncatula_Medtr8g096930.1	42.061	methyl-CPG-binding domain protein 13	#N/A	0	1	0	1	0	1
Chr02:45665452|45665779	exon	Phvul.002G287608	AT5G23750.2	54.348	Lotus_japonicus_Lj4g3v2500600.1	80.443	Medicago_truncatula_Medtr8g079482.1	76.809	Remorin family protein	#N/A	0	0	0	1	0	1
Chr02:45759394|45759891	intron	Phvul.002G288700	AT4G11600.1	64.348	Lotus_japonicus_Lj4g3v2951200.1	74.236	Medicago_truncatula_Medtr8g098410.1	75	glutathione peroxidase 6	#N/A	0	1	1	0	1	0
Chr02:45779452|45780014	intron	Phvul.002G289000	AT1G63500.1	75.615	Lotus_japonicus_Lj4g3v2951240.1	82.766	Medicago_truncatula_Medtr8g098370.2	83.061	kinase with tetratricopeptide repeat domain-containing protein	#N/A	0	1	0	0	0	1
Chr02:45794951|45797217	exon	Phvul.002G289200	AT4G23100.1	88.158	Lotus_japonicus_Lj4g3v2951270.1	89.834	Medicago_truncatula_Medtr8g098350.1	85.714	glutamate-cysteine ligase	Mt¦ÃECS	0	0	0	0	0	1
Chr02:45794951|45799185	exon	Phvul.002G289200	AT4G23100.1	88.158	Lotus_japonicus_Lj4g3v2951270.1	89.834	Medicago_truncatula_Medtr8g098350.1	85.714	glutamate-cysteine ligase	Mt¦ÃECS	0	1	1	0	0	1
Chr02:45798474|45799180	exon	Phvul.002G289200	AT4G23100.1	88.158	Lotus_japonicus_Lj4g3v2951270.1	89.834	Medicago_truncatula_Medtr8g098350.1	85.714	glutamate-cysteine ligase	Mt¦ÃECS	1	1	1	0	0	1
Chr02:45798474|45799185	exon	Phvul.002G289200	AT4G23100.1	88.158	Lotus_japonicus_Lj4g3v2951270.1	89.834	Medicago_truncatula_Medtr8g098350.1	85.714	glutamate-cysteine ligase	Mt¦ÃECS	1	1	1	1	1	1
Chr02:45867924|45868611	exon	Phvul.002G290000	AT5G41315.1	46.037	Lotus_japonicus_Lj0g3v0034169.1	51.412	Medicago_truncatula_Medtr5g014640.1	52.125	basic helix-loop-helix (bHLH) DNA-binding superfamily protein	#N/A	0	1	1	0	0	1
Chr02:45900012|45900790	exon	Phvul.002G290500	AT4G11410.1	71.474	Lotus_japonicus_Lj1g3v4764500.1	79.667	Medicago_truncatula_Medtr1g012370.3	80.101	NAD(P)-binding Rossmann-fold superfamily protein	#N/A	0	0	1	1	0	0
Chr02:45906384|45907965	exon	Phvul.002G290600	AT1G63700.2	60.451	Lotus_japonicus_Lj5g3v0401650.1	87.96	Medicago_truncatula_Medtr1g016300.1	71.835	Protein kinase superfamily protein	#N/A	0	0	0	1	0	0
Chr02:45962262|45963240	exon	Phvul.002G290908	AT1G63770.6	75.365	0	#N/A	#N/A	#N/A	Peptidase M1 family protein	#N/A	1	0	1	0	0	0
Chr02:46004879|46006432	exon	Phvul.002G291400	AT5G41350.1	53.774	Lotus_japonicus_Lj5g3v0122170.2	82.11	Medicago_truncatula_Medtr3g112230.3	75.339	RING/U-box superfamily protein	#N/A	0	0	0	0	0	1
Chr02:46016077|46017484	exon	Phvul.002G291500	AT5G41370.1	84.635	Lotus_japonicus_Lj4g3v2978970.1	94.401	Medicago_truncatula_Medtr8g098675.1	91.027	DNA repair helicase XPB1-like protein	#N/A	0	0	1	0	0	0
Chr02:4604548|4610117	intergenic_region	#N/A	#N/A	#N/A	#N/A	#N/A	#N/A	#N/A	#N/A	#N/A	0	0	0	0	1	0
Chr02:46069070|46069626	exon	Phvul.002G291900	AT1G63850.1	68.659	Lotus_japonicus_Lj5g3v0279120.2	81.366	Medicago_truncatula_Medtr5g066730.1	84.289	BTB/POZ domain-containing protein	#N/A	0	0	0	0	0	1
Chr02:46190935|46191555	intron	Phvul.002G292900	AT1G01490.1	76.056	Lotus_japonicus_Lj5g3v0657000.1	58.989	Medicago_truncatula_Medtr7g101930.1	48.67	Heavy metal transport/detoxification superfamily protein	#N/A	0	0	1	0	0	0
Chr02:46190935|46191559	intron	Phvul.002G292900	AT1G01490.1	76.056	Lotus_japonicus_Lj5g3v0657000.1	58.989	Medicago_truncatula_Medtr7g101930.1	48.67	Heavy metal transport/detoxification superfamily protein	#N/A	0	0	0	0	0	1
Chr02:46239898|46241209	exon	Phvul.002G293400	AT4G11240.1	86.25	Lotus_japonicus_Lj5g3v0034260.1	90.792	Medicago_truncatula_Medtr1g020000.1	89.12	Calcineurin-like metallo-phosphoesterase superfamily protein	#N/A	0	0	0	0	0	1
Chr02:46291588|46293017	intron	Phvul.002G293700	AT1G64060.1	74.392	Lotus_japonicus_Lj4g3v3001240.1	80.38	Medicago_truncatula_Medtr8g099030.1	81.77	respiratory burst oxidase protein F	#N/A	0	1	1	0	0	0
Chr02:4634774|4636798	exon	Phvul.002G049900	AT1G50030.1	81.719	Lotus_japonicus_Lj1g3v0052210.3	93.006	Medicago_truncatula_Medtr5g005380.1	90.825	target of rapamycin	PvTOR	0	0	0	0	0	1
Chr02:4644162|4646385	exon	Phvul.002G049900	AT1G50030.1	81.719	Lotus_japonicus_Lj1g3v0052210.3	93.006	Medicago_truncatula_Medtr5g005380.1	90.825	target of rapamycin	PvTOR	0	0	0	0	1	0
Chr02:4645316|4645489	exon	Phvul.002G049900	AT1G50030.1	81.719	Lotus_japonicus_Lj1g3v0052210.3	93.006	Medicago_truncatula_Medtr5g005380.1	90.825	target of rapamycin	PvTOR	1	0	1	0	0	0
Chr02:46453667|46454235	exon	Phvul.002G295400	AT1G64200.1	72.689	Lotus_japonicus_Lj4g3v3002500.1	83.333	Medicago_truncatula_Medtr5g022470.1	81.146	vacuolar H+-ATPase subunit E isoform 3	#N/A	0	0	0	0	1	0
Chr02:46498708|46498966	intergenic_region	#N/A	#N/A	#N/A	#N/A	#N/A	#N/A	#N/A	#N/A	#N/A	0	0	0	0	1	0
Chr02:46669065|46669742	intron	Phvul.002G298304	AT1G64430.2	73.817	Lotus_japonicus_Lj4g3v3004120.3	87.037	Medicago_truncatula_Medtr8g099525.1	85.185	Pentatricopeptide repeat (PPR) superfamily protein	#N/A	1	0	0	0	0	0
Chr02:46671353|46671750	intron	Phvul.002G298304	AT1G64430.2	73.817	Lotus_japonicus_Lj4g3v3004120.3	87.037	Medicago_truncatula_Medtr8g099525.1	85.185	Pentatricopeptide repeat (PPR) superfamily protein	#N/A	0	0	1	0	0	1
Chr02:46695923|46696323	exon	Phvul.002G298700	AT5G42080.1	87.049	Lotus_japonicus_Lj4g3v3004140.1	91.933	Medicago_truncatula_Medtr8g099550.1	91.475	dynamin-like protein	#N/A	0	0	1	0	0	0
Chr02:46785167|46788615	exon	Phvul.002G299600	AT4G10930.2	43.698	Lotus_japonicus_Lj4g3v3014190.1	69.569	Medicago_truncatula_Medtr8g099585.1	68.764	RING/U-box protein	#N/A	0	0	1	0	0	1
Chr02:46794149|46795834	exon	Phvul.002G299700	AT4G23940.1	73.956	Lotus_japonicus_Lj4g3v3014200.1	82.993	Medicago_truncatula_Medtr8g099605.1	73.97	FtsH extracellular protease family	#N/A	0	0	0	0	0	1
Chr02:46794149|46796488	exon	Phvul.002G299700	AT4G23940.1	73.956	Lotus_japonicus_Lj4g3v3014200.1	82.993	Medicago_truncatula_Medtr8g099605.1	73.97	FtsH extracellular protease family	#N/A	0	0	1	0	0	0
Chr02:46862387|46863125	exon	Phvul.002G300700	AT4G10890.3	46.939	Lotus_japonicus_Lj4g3v3014350.3	63.281	Medicago_truncatula_Medtr8g099725.3	53.125	DDE family endonuclease	#N/A	0	0	0	1	0	0
Chr02:47002856|47021079	exon	Phvul.002G302000	AT2G07360.1	78.708	Lotus_japonicus_Lj2g3v1550040.1	85.635	Medicago_truncatula_Medtr5g026400.5	76.136	SH3 domain-containing protein	#N/A	0	0	0	1	0	0
Chr02:47003359|47005800	exon	Phvul.002G302000	AT2G07360.1	78.708	Lotus_japonicus_Lj2g3v1550040.1	85.635	Medicago_truncatula_Medtr5g026400.5	76.136	SH3 domain-containing protein	#N/A	0	0	0	0	0	1
Chr02:47010060|47011107	exon	Phvul.002G302000	AT2G07360.1	78.708	Lotus_japonicus_Lj2g3v1550040.1	85.635	Medicago_truncatula_Medtr5g026400.5	76.136	SH3 domain-containing protein	#N/A	0	0	0	0	0	1
Chr02:47010060|47015589	exon	Phvul.002G302000	AT2G07360.1	78.708	Lotus_japonicus_Lj2g3v1550040.1	85.635	Medicago_truncatula_Medtr5g026400.5	76.136	SH3 domain-containing protein	#N/A	0	0	0	0	0	1
Chr02:47015373|47017557	exon	Phvul.002G302000	AT2G07360.1	78.708	Lotus_japonicus_Lj2g3v1550040.1	85.635	Medicago_truncatula_Medtr5g026400.5	76.136	SH3 domain-containing protein	#N/A	0	0	0	0	0	1
Chr02:47015373|47021387	exon	Phvul.002G302000	AT2G07360.1	78.708	Lotus_japonicus_Lj2g3v1550040.1	85.635	Medicago_truncatula_Medtr5g026400.5	76.136	SH3 domain-containing protein	#N/A	0	0	0	0	0	1
Chr02:47059978|47061555	exon	Phvul.002G302300	AT2G07180.2	69.877	Lotus_japonicus_Lj5g3v0401650.1	87.96	Medicago_truncatula_Medtr1g016300.1	71.835	Protein kinase superfamily protein	#N/A	0	1	0	1	0	1
Chr02:47079614|47081626	intergenic_region	#N/A	#N/A	#N/A	#N/A	#N/A	#N/A	#N/A	#N/A	#N/A	0	0	0	0	1	0
Chr02:47100411|47101155	intron	Phvul.002G302900	AT5G35360.1	83.815	Lotus_japonicus_Lj4g3v3015020.1	89.139	Medicago_truncatula_Medtr8g101330.4	87.194	acetyl Co-enzyme a carboxylase biotin carboxylase subunit	#N/A	0	0	0	0	0	1
Chr02:4713949|4714363	exon	Phvul.002G051200	AT3G19640.1	66.591	Lotus_japonicus_Lj1g3v0052130.1	76.62	Medicago_truncatula_Medtr5g005240.1	75	magnesium transporter 4	#N/A	0	1	0	0	0	0
Chr02:47203564|47205113	exon	Phvul.002G303800	AT3G10700.1	65.268	Lotus_japonicus_Lj4g3v3015190.1	76.438	Medicago_truncatula_Medtr8g101540.1	79.405	galacturonic acid kinase	#N/A	0	1	0	0	0	0
Chr02:47246717|47247134	intron	Phvul.002G304300	AT2G19600.1	82.384	Lotus_japonicus_Lj4g3v3015290.1	90.664	Medicago_truncatula_Medtr8g101640.1	84.706	K+ efflux antiporter 4	#N/A	1	1	1	1	1	1
Chr02:47252584|47253181	intron	Phvul.002G304300	AT2G19600.1	82.384	Lotus_japonicus_Lj4g3v3015290.1	90.664	Medicago_truncatula_Medtr8g101640.1	84.706	K+ efflux antiporter 4	#N/A	0	0	0	0	0	1
Chr02:47301173|47303331	exon	Phvul.002G304800	AT5G56750.1	80.523	Lotus_japonicus_Lj4g3v3017340.1	89.655	Medicago_truncatula_Medtr8g101710.1	89.337	N-MYC downregulated-like 1	#N/A	0	1	0	0	0	0
Chr02:47306387|47309566	exon	Phvul.002G304900	AT4G29490.1	74.847	Lotus_japonicus_Lj4g3v3017350.1	83.093	Medicago_truncatula_Medtr8g101730.1	82.389	Metallopeptidase M24 family protein	#N/A	0	0	1	0	0	0
Chr02:47310084|47312002	exon	Phvul.002G304900	AT4G29490.1	74.847	Lotus_japonicus_Lj4g3v3017350.1	83.093	Medicago_truncatula_Medtr8g101730.1	82.389	Metallopeptidase M24 family protein	#N/A	0	1	0	0	0	0
Chr02:47310084|47313679	exon	Phvul.002G304900	AT4G29490.1	74.847	Lotus_japonicus_Lj4g3v3017350.1	83.093	Medicago_truncatula_Medtr8g101730.1	82.389	Metallopeptidase M24 family protein	#N/A	0	0	0	0	0	1
Chr02:4733476|4733992	intron	Phvul.002G051500	AT2G14680.1	51.33	Lotus_japonicus_Lj1g3v0052110.3	75.076	Medicago_truncatula_Medtr5g005010.1	70.859	myosin heavy chain-like protein	#N/A	0	1	1	0	1	0
Chr02:4734039|4734703	exon	Phvul.002G051500	AT2G14680.1	51.33	Lotus_japonicus_Lj1g3v0052110.3	75.076	Medicago_truncatula_Medtr5g005010.1	70.859	myosin heavy chain-like protein	#N/A	0	0	1	0	0	0
Chr02:4734039|4735287	exon	Phvul.002G051500	AT2G14680.1	51.33	Lotus_japonicus_Lj1g3v0052110.3	75.076	Medicago_truncatula_Medtr5g005010.1	70.859	myosin heavy chain-like protein	#N/A	0	0	0	0	0	1
Chr02:4735044|4735996	exon	Phvul.002G051500	AT2G14680.1	51.33	Lotus_japonicus_Lj1g3v0052110.3	75.076	Medicago_truncatula_Medtr5g005010.1	70.859	myosin heavy chain-like protein	#N/A	0	0	1	0	0	0
Chr02:47376091|47376305	intron	Phvul.002G305800	AT5G56680.1	72.949	Lotus_japonicus_Lj5g3v0508080.1	84.317	Medicago_truncatula_Medtr1g014140.1	83.026	Class II aminoacyl-tRNA and biotin synthetases superfamily protein	#N/A	0	0	1	0	0	0
Chr02:47425191|47425871	exon	Phvul.002G306200	AT2G19800.1	76.73	Lotus_japonicus_Lj2g3v0895440.1	82.65	Medicago_truncatula_Medtr8g102150.1	82.019	myo-inositol oxygenase 2	#N/A	0	1	1	1	1	1
Chr02:47425191|47426015	exon	Phvul.002G306200	AT2G19800.1	76.73	Lotus_japonicus_Lj2g3v0895440.1	82.65	Medicago_truncatula_Medtr8g102150.1	82.019	myo-inositol oxygenase 2	#N/A	1	1	1	1	1	1
Chr02:47425191|47426189	exon	Phvul.002G306200	AT2G19800.1	76.73	Lotus_japonicus_Lj2g3v0895440.1	82.65	Medicago_truncatula_Medtr8g102150.1	82.019	myo-inositol oxygenase 2	#N/A	1	1	1	1	1	1
Chr02:47425191|47426579	exon	Phvul.002G306200	AT2G19800.1	76.73	Lotus_japonicus_Lj2g3v0895440.1	82.65	Medicago_truncatula_Medtr8g102150.1	82.019	myo-inositol oxygenase 2	#N/A	0	1	1	0	0	1
Chr02:47425191|47426770	exon	Phvul.002G306200	AT2G19800.1	76.73	Lotus_japonicus_Lj2g3v0895440.1	82.65	Medicago_truncatula_Medtr8g102150.1	82.019	myo-inositol oxygenase 2	#N/A	0	0	0	0	0	1
Chr02:47425191|47426926	exon	Phvul.002G306200	AT2G19800.1	76.73	Lotus_japonicus_Lj2g3v0895440.1	82.65	Medicago_truncatula_Medtr8g102150.1	82.019	myo-inositol oxygenase 2	#N/A	0	0	1	0	0	1
Chr02:47425191|47427099	exon	Phvul.002G306200	AT2G19800.1	76.73	Lotus_japonicus_Lj2g3v0895440.1	82.65	Medicago_truncatula_Medtr8g102150.1	82.019	myo-inositol oxygenase 2	#N/A	0	1	1	0	0	1
Chr02:47425191|47443800	intergenic_region	#N/A	#N/A	#N/A	#N/A	#N/A	#N/A	#N/A	#N/A	#N/A	0	1	0	0	0	0
Chr02:47425227|47426015	exon	Phvul.002G306200	AT2G19800.1	76.73	Lotus_japonicus_Lj2g3v0895440.1	82.65	Medicago_truncatula_Medtr8g102150.1	82.019	myo-inositol oxygenase 2	#N/A	0	0	1	0	0	0
Chr02:47425227|47426189	exon	Phvul.002G306200	AT2G19800.1	76.73	Lotus_japonicus_Lj2g3v0895440.1	82.65	Medicago_truncatula_Medtr8g102150.1	82.019	myo-inositol oxygenase 2	#N/A	0	0	1	0	0	0
Chr02:47425227|47426770	exon	Phvul.002G306200	AT2G19800.1	76.73	Lotus_japonicus_Lj2g3v0895440.1	82.65	Medicago_truncatula_Medtr8g102150.1	82.019	myo-inositol oxygenase 2	#N/A	0	0	0	0	0	1
Chr02:47425477|47426189	exon	Phvul.002G306200	AT2G19800.1	76.73	Lotus_japonicus_Lj2g3v0895440.1	82.65	Medicago_truncatula_Medtr8g102150.1	82.019	myo-inositol oxygenase 2	#N/A	0	0	1	0	0	0
Chr02:47425956|47430021	intergenic_region	#N/A	#N/A	#N/A	#N/A	#N/A	#N/A	#N/A	#N/A	#N/A	0	0	0	0	0	1
Chr02:47461956|47462510	intron	Phvul.002G306600	AT5G11700.1	64.151	Lotus_japonicus_Lj1g3v2095540.1	64.7	Medicago_truncatula_Medtr8g102160.1	85.103	ephrin type-B receptor	#N/A	0	0	0	0	0	1
Chr02:47481263|47481828	exon	Phvul.002G306900	AT1G51980.1	63.834	Lotus_japonicus_Lj4g3v3031660.1	86.471	Medicago_truncatula_Medtr8g102230.1	89.804	Insulinase (Peptidase family M16) protein	#N/A	0	0	0	1	0	0
Chr02:474877|476309	exon	Phvul.002G003500	AT2G44610.1	91.827	Lotus_japonicus_Lj0g3v0061569.1	92.271	Medicago_truncatula_Medtr5g013900.1	96.135	Ras-related small GTP-binding family protein	#N/A	0	1	0	0	0	1
Chr02:47507045|47507874	exon	Phvul.002G307100	AT5G56610.1	72.449	Lotus_japonicus_Lj4g3v3032690.1	86.879	Medicago_truncatula_Medtr8g102250.1	80.906	Phosphotyrosine protein phosphatases superfamily protein	#N/A	0	0	1	0	0	0
Chr02:47507374|47507874	exon	Phvul.002G307100	AT5G56610.1	72.449	Lotus_japonicus_Lj4g3v3032690.1	86.879	Medicago_truncatula_Medtr8g102250.1	80.906	Phosphotyrosine protein phosphatases superfamily protein	#N/A	0	0	0	1	0	0
Chr02:47556239|47556630	intron	Phvul.002G307600	AT4G29350.1	77.863	Lotus_japonicus_Lj2g3v0891240.1	91.603	Medicago_truncatula_Medtr8g102330.1	81.955	profilin 2	#N/A	1	1	1	1	1	1
Chr02:47561042|47561418	intron	Phvul.002G307700	AT4G29350.1	77.863	Lotus_japonicus_Lj2g3v0891240.1	91.603	Medicago_truncatula_Medtr8g102330.1	81.955	profilin 2	#N/A	0	1	1	0	0	0
Chr02:47636905|47637983	exon	Phvul.002G308700	AT2G19880.2	81.118	Lotus_japonicus_Lj4g3v1259160.1	81.897	Medicago_truncatula_Medtr5g012590.1	84.009	Nucleotide-diphospho-sugar transferases superfamily protein	#N/A	0	0	0	1	0	1
Chr02:47657626|47659971	exon	Phvul.002G309100	AT4G26080.1	51.429	Lotus_japonicus_Lj0g3v0260429.1	75.49	Medicago_truncatula_Medtr1g022030.1	76.621	Protein phosphatase 2C family protein	#N/A	0	0	0	1	0	0
Chr02:47765076|47765994	intron	Phvul.002G310400	AT2G20020.1	60.638	Lotus_japonicus_Lj4g3v3056190.1	66.977	Medicago_truncatula_Medtr8g102850.1	68.85	RNA-binding CRS1 / YhbY (CRM) domain-containing protein	#N/A	0	1	1	0	0	0
Chr02:4777841|4778627	intergenic_region	#N/A	#N/A	#N/A	#N/A	#N/A	#N/A	#N/A	#N/A	#N/A	0	0	0	0	1	0
Chr02:47873383|47874455	exon	Phvul.002G311700	AT4G29100.1	49.148	Lotus_japonicus_Lj0g3v0034169.1	51.412	Medicago_truncatula_Medtr5g014640.1	52.125	basic helix-loop-helix (bHLH) DNA-binding superfamily protein	#N/A	1	0	1	0	0	0
Chr02:47873383|47875037	exon	Phvul.002G311700	AT4G29100.1	49.148	Lotus_japonicus_Lj0g3v0034169.1	51.412	Medicago_truncatula_Medtr5g014640.1	52.125	basic helix-loop-helix (bHLH) DNA-binding superfamily protein	#N/A	1	0	1	0	0	0
Chr02:47873383|47875339	exon	Phvul.002G311700	AT4G29100.1	49.148	Lotus_japonicus_Lj0g3v0034169.1	51.412	Medicago_truncatula_Medtr5g014640.1	52.125	basic helix-loop-helix (bHLH) DNA-binding superfamily protein	#N/A	0	0	1	0	0	0
Chr02:47882460|47883617	exon	Phvul.002G311800	AT3G06880.2	23.937	Lotus_japonicus_Lj1g3v4579450.1	83.832	Medicago_truncatula_Medtr7g101110.1	86.194	Transducin/WD40 repeat-like superfamily protein	#N/A	0	0	0	0	0	1
Chr02:47890563|47891464	exon	Phvul.002G311900	AT1G52190.1	47.197	Lotus_japonicus_Lj1g3v4551290.2	81.651	Medicago_truncatula_Medtr7g099890.1	79.596	Major facilitator superfamily protein	#N/A	0	0	0	1	0	1
Chr02:47890563|47891770	exon	Phvul.002G311900	AT1G52190.1	47.197	Lotus_japonicus_Lj1g3v4551290.2	81.651	Medicago_truncatula_Medtr7g099890.1	79.596	Major facilitator superfamily protein	#N/A	0	0	0	0	0	1
Chr02:47890800|47891464	exon	Phvul.002G311900	AT1G52190.1	47.197	Lotus_japonicus_Lj1g3v4551290.2	81.651	Medicago_truncatula_Medtr7g099890.1	79.596	Major facilitator superfamily protein	#N/A	0	0	0	1	0	0
Chr02:47890800|47891770	exon	Phvul.002G311900	AT1G52190.1	47.197	Lotus_japonicus_Lj1g3v4551290.2	81.651	Medicago_truncatula_Medtr7g099890.1	79.596	Major facilitator superfamily protein	#N/A	0	0	0	0	0	1
Chr02:47902298|47927284	intergenic_region	#N/A	#N/A	#N/A	#N/A	#N/A	#N/A	#N/A	#N/A	#N/A	1	0	0	0	0	0
Chr02:47944853|47945670	exon	Phvul.002G312400	AT2G46225.3	31.197	Lotus_japonicus_Lj4g3v3071590.1	65	Medicago_truncatula_Medtr6g087680.1	63.525	ABI-1-like 1	#N/A	0	1	0	0	0	1
Chr02:47945037|47945670	exon	Phvul.002G312400	AT2G46225.3	31.197	Lotus_japonicus_Lj4g3v3071590.1	65	Medicago_truncatula_Medtr6g087680.1	63.525	ABI-1-like 1	#N/A	0	0	0	0	0	1
Chr02:48091318|48091577	exon	Phvul.002G314200	AT3G24480.1	73.641	Lotus_japonicus_Lj0g3v0088499.1	80.968	Medicago_truncatula_Medtr6g086115.1	74.933	Leucine-rich repeat (LRR) family protein	#N/A	0	0	0	0	1	0
Chr02:48112206|48112565	intron	Phvul.002G314400	AT4G13350.1	43.154	Lotus_japonicus_Lj4g3v3093950.1	71.385	Medicago_truncatula_Medtr8g103750.1	69.111	NSP (nuclear shuttle protein)-interacting GTPase	#N/A	1	1	1	0	0	0
Chr02:48154067|48154252	exon	Phvul.002G314700	AT3G24440.2	48.515	Lotus_japonicus_Lj4g3v3093980.1	83.871	Medicago_truncatula_Medtr1g007630.1	82.258	Fibronectin type III domain-containing protein	#N/A	0	0	0	0	1	0
Chr02:48175476|48177923	intergenic_region	#N/A	#N/A	#N/A	#N/A	#N/A	#N/A	#N/A	#N/A	#N/A	0	0	0	1	0	0
Chr02:48202104|48205042	exon	Phvul.002G315300	AT1G49040.1	72.263	Lotus_japonicus_Lj4g3v3096100.1	91.364	Medicago_truncatula_Medtr8g104010.1	90.248	stomatal cytokinesis defective / SCD1 protein (SCD1)	#N/A	0	0	1	0	0	0
Chr02:48202104|48207462	exon	Phvul.002G315300	AT1G49040.1	72.263	Lotus_japonicus_Lj4g3v3096100.1	91.364	Medicago_truncatula_Medtr8g104010.1	90.248	stomatal cytokinesis defective / SCD1 protein (SCD1)	#N/A	0	0	0	0	0	1
Chr02:48366810|48368371	exon	Phvul.002G317200	AT3G02560.3	81.675	Lotus_japonicus_Lj2g3v0723230.1	91.62	Medicago_truncatula_Medtr6g085000.1	94.241	Ribosomal protein S7e family protein	#N/A	0	1	0	0	0	0
Chr02:48366859|48367260	intron	Phvul.002G317200	AT3G02560.3	81.675	Lotus_japonicus_Lj2g3v0723230.1	91.62	Medicago_truncatula_Medtr6g085000.1	94.241	Ribosomal protein S7e family protein	#N/A	1	0	0	0	1	1
Chr02:48367280|48367725	exon	Phvul.002G317200	AT3G02560.3	81.675	Lotus_japonicus_Lj2g3v0723230.1	91.62	Medicago_truncatula_Medtr6g085000.1	94.241	Ribosomal protein S7e family protein	#N/A	1	1	1	1	1	1
Chr02:48400867|48406056	intergenic_region	#N/A	#N/A	#N/A	#N/A	#N/A	#N/A	#N/A	#N/A	#N/A	0	1	0	0	0	0
Chr02:48405815|48408499	intergenic_region	#N/A	#N/A	#N/A	#N/A	#N/A	#N/A	#N/A	#N/A	#N/A	0	0	0	0	0	1
Chr02:48405862|48408499	intergenic_region	#N/A	#N/A	#N/A	#N/A	#N/A	#N/A	#N/A	#N/A	#N/A	0	0	0	0	0	1
Chr02:48449488|48456275	exon	Phvul.002G318400	AT1G70730.1	85.128	Lotus_japonicus_Lj4g3v3099620.1	93.471	Medicago_truncatula_Medtr8g104540.1	91.065	Phosphoglucomutase/phosphomannomutase family protein	#N/A	0	1	1	0	0	0
Chr02:48454310|48454975	exon	Phvul.002G318400	AT1G70730.1	85.128	Lotus_japonicus_Lj4g3v3099620.1	93.471	Medicago_truncatula_Medtr8g104540.1	91.065	Phosphoglucomutase/phosphomannomutase family protein	#N/A	0	0	1	0	0	1
Chr02:48455660|48456275	exon	Phvul.002G318400	AT1G70730.1	85.128	Lotus_japonicus_Lj4g3v3099620.1	93.471	Medicago_truncatula_Medtr8g104540.1	91.065	Phosphoglucomutase/phosphomannomutase family protein	#N/A	0	0	1	0	0	0
Chr02:48506883|48509442	exon	Phvul.002G318800	AT1G70710.1	81.466	Lotus_japonicus_Lj1g3v4875650.1	62.687	Medicago_truncatula_Medtr8g104820.1	87.424	glycosyl hydrolase 9B1	#N/A	0	0	0	0	1	0
Chr02:48507240|48508894	intron	Phvul.002G318800	AT1G70710.1	81.466	Lotus_japonicus_Lj1g3v4875650.1	62.687	Medicago_truncatula_Medtr8g104820.1	87.424	glycosyl hydrolase 9B1	#N/A	0	1	0	0	0	0
Chr02:48508924|48509442	exon	Phvul.002G318800	AT1G70710.1	81.466	Lotus_japonicus_Lj1g3v4875650.1	62.687	Medicago_truncatula_Medtr8g104820.1	87.424	glycosyl hydrolase 9B1	#N/A	0	1	0	0	1	0
Chr02:4852523|4853105	intron	Phvul.002G053200	AT5G44750.1	53.267	Lotus_japonicus_Lj0g3v0359589.1	70.862	Medicago_truncatula_Medtr5g004960.1	70.926	DNA-directed DNA polymerase	#N/A	0	0	0	0	0	1
Chr02:48545774|48547027	exon	Phvul.002G319500	AT2G01630.1	74.565	Lotus_japonicus_Lj4g3v3112890.1	86.42	Medicago_truncatula_Medtr1g031900.2	83.778	O-Glycosyl hydrolases family 17 protein	#N/A	0	0	1	0	0	0
Chr02:48589563|48592356	exon	Phvul.002G320000	AT1G23260.1	77.987	Lotus_japonicus_Lj4g3v3112970.1	92.453	Medicago_truncatula_Medtr7g108955.1	90.233	MMS ZWEI homologue 1	#N/A	0	0	0	1	0	0
Chr02:48591318|48592356	exon	Phvul.002G320000	AT1G23260.1	77.987	Lotus_japonicus_Lj4g3v3112970.1	92.453	Medicago_truncatula_Medtr7g108955.1	90.233	MMS ZWEI homologue 1	#N/A	1	1	0	0	1	0
Chr02:48598635|48599273	exon	Phvul.002G320100	AT3G02760.2	55.853	Lotus_japonicus_Lj4g3v3112980.1	75.311	Medicago_truncatula_Medtr1g057860.1	74.212	Class II aaRS and biotin synthetases superfamily protein	#N/A	1	0	1	0	0	1
Chr02:48598635|48599726	exon	Phvul.002G320100	AT3G02760.2	55.853	Lotus_japonicus_Lj4g3v3112980.1	75.311	Medicago_truncatula_Medtr1g057860.1	74.212	Class II aaRS and biotin synthetases superfamily protein	#N/A	0	0	1	0	0	1
Chr02:48609807|48610537	exon	Phvul.002G320300	AT2G21150.1	85.294	Lotus_japonicus_Lj2g3v3108420.2	92.604	Medicago_truncatula_Medtr8g105120.1	91.176	XAP5 family protein	#N/A	0	0	1	0	0	0
Chr02:48662624|48664991	exon	Phvul.002G321200	AT1G14850.1	72.349	Lotus_japonicus_Lj4g3v3113120.1	90.377	Medicago_truncatula_Medtr8g105290.1	88.358	nucleoporin 155	#N/A	1	1	0	1	0	1
Chr02:48665163|48665916	exon	Phvul.002G321200	AT1G14850.1	72.349	Lotus_japonicus_Lj4g3v3113120.1	90.377	Medicago_truncatula_Medtr8g105290.1	88.358	nucleoporin 155	#N/A	0	0	0	1	0	0
Chr02:48687791|48690014	exon	Phvul.002G321500	AT1G24764.1	75.196	Lotus_japonicus_Lj0g3v0166039.1	88.511	Medicago_truncatula_Medtr8g105350.1	67.838	microtubule-associated proteins 70-2	#N/A	0	1	0	0	0	0
Chr02:48698294|48698925	exon	Phvul.002G321700	AT1G14830.1	87.54	Lotus_japonicus_Lj4g3v3113200.1	93.042	Medicago_truncatula_Medtr8g105580.1	94.489	DYNAMIN-like 1C	#N/A	0	1	0	0	0	0
Chr02:48730797|48731196	intron	Phvul.002G322200	AT1G12400.1	72.464	Lotus_japonicus_Lj4g3v3113250.1	91.429	Medicago_truncatula_Medtr7g089090.3	86.735	Nucleotide excision repair%2C TFIIH%2C subunit TTDA	#N/A	0	0	1	0	0	0
Chr02:4877446|4878882	exon	Phvul.002G053700	AT3G43610.1	46.006	Lotus_japonicus_Lj1g3v0027700.1	72.525	Medicago_truncatula_Medtr1g022475.1	75.676	Spc97 / Spc98 family of spindle pole body (SBP) component	#N/A	0	0	0	0	0	1
Chr02:48797235|48814125	intergenic_region	#N/A	#N/A	#N/A	#N/A	#N/A	#N/A	#N/A	#N/A	#N/A	1	1	0	0	0	0
Chr02:48797235|48863387	intergenic_region	#N/A	#N/A	#N/A	#N/A	#N/A	#N/A	#N/A	#N/A	#N/A	0	1	0	0	1	1
Chr02:48797235|48888770	intergenic_region	#N/A	#N/A	#N/A	#N/A	#N/A	#N/A	#N/A	#N/A	#N/A	0	0	1	0	0	1
Chr02:48800333|48830271	intergenic_region	#N/A	#N/A	#N/A	#N/A	#N/A	#N/A	#N/A	#N/A	#N/A	0	1	0	0	1	1
Chr02:48801020|48866339	intergenic_region	#N/A	#N/A	#N/A	#N/A	#N/A	#N/A	#N/A	#N/A	#N/A	0	0	0	1	0	0
Chr02:4880895|4883737	exon	Phvul.002G053700	AT3G43610.1	46.006	Lotus_japonicus_Lj1g3v0027700.1	72.525	Medicago_truncatula_Medtr1g022475.1	75.676	Spc97 / Spc98 family of spindle pole body (SBP) component	#N/A	0	0	1	0	1	1
Chr02:48899386|48900716	exon	Phvul.002G324000	AT3G62840.2	92.593	Lotus_japonicus_Lj5g3v1631030.1	95.556	Medicago_truncatula_Medtr8g058537.1	84.459	Small nuclear ribonucleoprotein family protein	#N/A	0	1	0	0	0	0
Chr02:48914765|48917693	exon	Phvul.002G324200	AT3G20000.1	70.82	Lotus_japonicus_Lj4g3v3113500.1	89.632	Medicago_truncatula_Medtr8g106010.1	83.713	translocase of the outer mitochondrial membrane 40	#N/A	0	0	0	0	1	0
Chr02:48914929|48917693	exon	Phvul.002G324200	AT3G20000.1	70.82	Lotus_japonicus_Lj4g3v3113500.1	89.632	Medicago_truncatula_Medtr8g106010.1	83.713	translocase of the outer mitochondrial membrane 40	#N/A	0	1	0	0	0	0
Chr02:48927247|48936967	intron	Phvul.002G324500	AT1G24706.7	65.053	Lotus_japonicus_Lj4g3v3113760.1	87.467	Medicago_truncatula_Medtr8g106090.1	84.48	THO2	#N/A	0	0	1	1	0	1
Chr02:48933330|48934676	exon	Phvul.002G324500	AT1G24706.7	65.053	Lotus_japonicus_Lj4g3v3113760.1	87.467	Medicago_truncatula_Medtr8g106090.1	84.48	THO2	#N/A	0	0	0	0	1	0
Chr02:48934348|48945191	exon	Phvul.002G324500	AT1G24706.7	65.053	Lotus_japonicus_Lj4g3v3113760.1	87.467	Medicago_truncatula_Medtr8g106090.1	84.48	THO2	#N/A	0	1	0	0	0	1
Chr02:48940960|48942045	exon	Phvul.002G324500	AT1G24706.7	65.053	Lotus_japonicus_Lj4g3v3113760.1	87.467	Medicago_truncatula_Medtr8g106090.1	84.48	THO2	#N/A	0	1	0	0	1	1
Chr02:48943851|48948162	exon	Phvul.002G324500	AT1G24706.7	65.053	Lotus_japonicus_Lj4g3v3113760.1	87.467	Medicago_truncatula_Medtr8g106090.1	84.48	THO2	#N/A	0	0	0	0	0	1
Chr02:48972195|48975909	exon	Phvul.002G324900	AT2G01830.1	69.254	Lotus_japonicus_Lj0g3v0108739.1	82.067	Medicago_truncatula_Medtr8g106150.2	84.413	CHASE domain containing histidine kinase protein	MtCRE1 (L.O.F), LjCRE1 (G.O.F)	0	0	1	0	0	0
Chr02:49011862|49012270	intron	Phvul.002G325100	AT1G30970.1	62.694	Lotus_japonicus_Lj4g3v3113890.2	71.579	Medicago_truncatula_Medtr8g106220.2	76.344	zinc finger (C2H2 type) family protein	#N/A	1	1	1	1	1	1
Chr02:49020102|49020470	exon	Phvul.002G325200	AT1G73760.1	43.386	Lotus_japonicus_Lj5g3v0122170.2	82.11	Medicago_truncatula_Medtr3g112230.3	75.339	RING/U-box superfamily protein	#N/A	0	0	0	0	0	1
Chr02:49070647|49071268	exon	Phvul.002G325900	AT1G17980.1	63.305	Lotus_japonicus_Lj4g3v3114000.2	72.897	Medicago_truncatula_Medtr8g106560.1	67.639	poly(A) polymerase 1	#N/A	0	0	1	0	0	0
Chr02:49097164|49098903	intron	Phvul.002G326400	AT1G48650.1	70.234	Lotus_japonicus_Lj4g3v3114070.2	82.447	Medicago_truncatula_Medtr8g106630.4	82.765	DEA(D/H)-box RNA helicase family protein	#N/A	0	0	1	0	0	0
Chr02:49102489|49103541	exon	Phvul.002G326400	AT1G48650.1	70.234	Lotus_japonicus_Lj4g3v3114070.2	82.447	Medicago_truncatula_Medtr8g106630.4	82.765	DEA(D/H)-box RNA helicase family protein	#N/A	0	0	0	0	0	1
Chr02:49143357|49145699	exon	Phvul.002G327100	AT1G18070.2	77.333	Lotus_japonicus_Lj2g3v0690370.2	86.523	Medicago_truncatula_Medtr6g080420.3	83.883	Translation elongation factor EF1A/initiation factor IF2gamma family protein	#N/A	0	0	0	0	0	1
Chr02:49145113|49149068	exon	Phvul.002G327100	AT1G18070.2	77.333	Lotus_japonicus_Lj2g3v0690370.2	86.523	Medicago_truncatula_Medtr6g080420.3	83.883	Translation elongation factor EF1A/initiation factor IF2gamma family protein	#N/A	0	1	0	0	0	0
Chr02:49145113|49151198	exon	Phvul.002G327100	AT1G18070.2	77.333	Lotus_japonicus_Lj2g3v0690370.2	86.523	Medicago_truncatula_Medtr6g080420.3	83.883	Translation elongation factor EF1A/initiation factor IF2gamma family protein	#N/A	0	0	0	1	0	0
Chr02:49146294|49146768	exon	Phvul.002G327100	AT1G18070.2	77.333	Lotus_japonicus_Lj2g3v0690370.2	86.523	Medicago_truncatula_Medtr6g080420.3	83.883	Translation elongation factor EF1A/initiation factor IF2gamma family protein	#N/A	0	0	1	1	0	1
Chr02:49146294|49147501	exon	Phvul.002G327100	AT1G18070.2	77.333	Lotus_japonicus_Lj2g3v0690370.2	86.523	Medicago_truncatula_Medtr6g080420.3	83.883	Translation elongation factor EF1A/initiation factor IF2gamma family protein	#N/A	0	0	0	1	0	0
Chr02:49146294|49151198	exon	Phvul.002G327100	AT1G18070.2	77.333	Lotus_japonicus_Lj2g3v0690370.2	86.523	Medicago_truncatula_Medtr6g080420.3	83.883	Translation elongation factor EF1A/initiation factor IF2gamma family protein	#N/A	0	0	0	0	0	1
Chr02:49147261|49149068	exon	Phvul.002G327100	AT1G18070.2	77.333	Lotus_japonicus_Lj2g3v0690370.2	86.523	Medicago_truncatula_Medtr6g080420.3	83.883	Translation elongation factor EF1A/initiation factor IF2gamma family protein	#N/A	0	0	1	0	0	0
Chr02:49148957|49151198	exon	Phvul.002G327100	AT1G18070.2	77.333	Lotus_japonicus_Lj2g3v0690370.2	86.523	Medicago_truncatula_Medtr6g080420.3	83.883	Translation elongation factor EF1A/initiation factor IF2gamma family protein	#N/A	1	1	1	1	1	1
Chr02:49156745|49157704	exon	Phvul.002G327200	AT3G48820.1	78.555	Lotus_japonicus_Lj4g3v2882130.3	91.228	Medicago_truncatula_Medtr8g099840.1	90.023	Glycosyltransferase family 29 (sialyltransferase) family protein	#N/A	0	1	1	0	0	1
Chr02:49170433|49171193	exon	Phvul.002G327400	AT1G48635.1	56.011	Lotus_japonicus_Lj1g3v3975020.3	73.094	Medicago_truncatula_Medtr7g085500.1	73.273	evolutionarily conserved C-terminal region 2	#N/A	0	1	0	1	1	1
Chr02:49220479|49222948	intergenic_region	#N/A	#N/A	#N/A	#N/A	#N/A	#N/A	#N/A	#N/A	#N/A	0	0	0	0	0	1
Chr02:49226036|49227269	exon	Phvul.002G328300	AT3G18040.4	80	Lotus_japonicus_Lj4g3v0286210.1	88.046	Medicago_truncatula_Medtr2g030520.1	83.678	histidinol dehydrogenase	#N/A	0	0	0	0	0	1
Chr02:49228148|49228556	exon	Phvul.002G328300	AT3G18040.4	80	Lotus_japonicus_Lj4g3v0286210.1	88.046	Medicago_truncatula_Medtr2g030520.1	83.678	histidinol dehydrogenase	#N/A	0	1	1	1	1	1
Chr02:49228605|49229205	intron	Phvul.002G328300	AT3G18040.4	80	Lotus_japonicus_Lj4g3v0286210.1	88.046	Medicago_truncatula_Medtr2g030520.1	83.678	histidinol dehydrogenase	#N/A	0	1	0	0	0	0
Chr02:4928062|4928994	exon	Phvul.002G054300	AT3G19210.1	73.039	Lotus_japonicus_Lj1g3v0013390.2	83.03	Medicago_truncatula_Medtr5g004720.1	75.862	DNA repair/recombination protein	#N/A	1	0	1	0	1	1
Chr02:49352522|49357112	exon	Phvul.002G328600	AT5G24740.2	45.161	Lotus_japonicus_Lj2g3v2314920.1	73.467	Medicago_truncatula_Medtr2g007250.1	72.054	vacuolar protein sorting-associated protein%2C putative (DUF1162)	#N/A	0	0	0	0	0	1
Chr02:49353164|49357112	exon	Phvul.002G328600	AT5G24740.2	45.161	Lotus_japonicus_Lj2g3v2314920.1	73.467	Medicago_truncatula_Medtr2g007250.1	72.054	vacuolar protein sorting-associated protein%2C putative (DUF1162)	#N/A	0	0	0	0	0	1
Chr02:4937686|4938263	exon	Phvul.002G054400	AT1G49630.3	77.304	Lotus_japonicus_Lj1g3v0013380.1	88.834	Medicago_truncatula_Medtr5g004680.1	84.551	presequence protease 2	#N/A	0	1	0	0	0	0
Chr02:49386269|49387476	exon	Phvul.002G328800	AT1G73660.1	63.307	Lotus_japonicus_Lj4g3v3114660.1	79.666	Medicago_truncatula_Medtr8g107000.1	79.15	protein tyrosine kinase family protein	#N/A	0	0	0	0	0	1
Chr02:49386547|49388420	exon	Phvul.002G328800	AT1G73660.1	63.307	Lotus_japonicus_Lj4g3v3114660.1	79.666	Medicago_truncatula_Medtr8g107000.1	79.15	protein tyrosine kinase family protein	#N/A	0	0	1	0	0	0
Chr02:49389817|49390578	exon	Phvul.002G328800	AT1G73660.1	63.307	Lotus_japonicus_Lj4g3v3114660.1	79.666	Medicago_truncatula_Medtr8g107000.1	79.15	protein tyrosine kinase family protein	#N/A	1	0	0	0	0	0
Chr02:49397746|49399692	exon	Phvul.002G328808	AT3G56150.2	67.474	Lotus_japonicus_Lj1g3v4763830.2	86.547	Medicago_truncatula_Medtr2g005610.1	79.153	eukaryotic translation initiation factor 3C	#N/A	0	1	1	0	0	0
Chr02:49413278|49414387	exon	Phvul.002G329100	AT1G18190.1	46.483	Lotus_japonicus_Lj4g3v3114670.1	69.971	Medicago_truncatula_Medtr8g107060.1	69.253	golgin Putative 2	#N/A	0	0	1	0	0	0
Chr02:49452401|49452951	intron	Phvul.002G329900	AT5G17400.1	77.027	Lotus_japonicus_Lj1g3v1912840.1	83.495	Medicago_truncatula_Medtr1g011980.2	68.729	Cyclophilin-like peptidyl-prolyl cis-trans isomerase family protein	#N/A	0	0	0	1	0	1
Chr02:49452972|49453820	intron	Phvul.002G329900	AT5G17400.1	77.027	Lotus_japonicus_Lj1g3v1912840.1	83.495	Medicago_truncatula_Medtr1g011980.2	68.729	Cyclophilin-like peptidyl-prolyl cis-trans isomerase family protein	#N/A	0	0	0	0	1	0
Chr02:49458259|49459238	exon	Phvul.002G330000	AT3G17970.1	68.136	Lotus_japonicus_Lj4g3v3114860.1	81.864	Medicago_truncatula_Medtr8g107280.1	84.103	translocon at the outer membrane of chloroplasts 64-III	#N/A	0	0	0	0	0	1
Chr02:49458259|49459699	exon	Phvul.002G330000	AT3G17970.1	68.136	Lotus_japonicus_Lj4g3v3114860.1	81.864	Medicago_truncatula_Medtr8g107280.1	84.103	translocon at the outer membrane of chloroplasts 64-III	#N/A	0	0	1	0	0	0
Chr02:49458759|49459238	exon	Phvul.002G330000	AT3G17970.1	68.136	Lotus_japonicus_Lj4g3v3114860.1	81.864	Medicago_truncatula_Medtr8g107280.1	84.103	translocon at the outer membrane of chloroplasts 64-III	#N/A	0	1	1	1	0	1
Chr02:49458759|49459699	exon	Phvul.002G330000	AT3G17970.1	68.136	Lotus_japonicus_Lj4g3v3114860.1	81.864	Medicago_truncatula_Medtr8g107280.1	84.103	translocon at the outer membrane of chloroplasts 64-III	#N/A	1	1	1	0	1	1
Chr02:49458759|49460133	exon	Phvul.002G330000	AT3G17970.1	68.136	Lotus_japonicus_Lj4g3v3114860.1	81.864	Medicago_truncatula_Medtr8g107280.1	84.103	translocon at the outer membrane of chloroplasts 64-III	#N/A	0	0	1	0	0	1
Chr02:49459700|49459972	intron	Phvul.002G330000	AT3G17970.1	68.136	Lotus_japonicus_Lj4g3v3114860.1	81.864	Medicago_truncatula_Medtr8g107280.1	84.103	translocon at the outer membrane of chloroplasts 64-III	#N/A	0	0	0	0	0	1
Chr02:49490365|49492309	exon	Phvul.002G330600	AT1G18260.1	73.643	Lotus_japonicus_Lj1g3v4047170.1	91.795	Medicago_truncatula_Medtr7g087590.1	78.358	ubiquitin-conjugating enzyme 22	#N/A	0	0	0	0	0	1
Chr02:49490727|49492309	exon	Phvul.002G330600	AT1G18260.1	73.643	Lotus_japonicus_Lj1g3v4047170.1	91.795	Medicago_truncatula_Medtr7g087590.1	78.358	ubiquitin-conjugating enzyme 22	#N/A	0	1	0	0	0	0
Chr02:49508979|49511203	exon	Phvul.002G331100	AT1G48540.1	48.321	Lotus_japonicus_Lj2g3v0661330.1	74.611	Medicago_truncatula_Medtr3g072120.1	70.312	Outer arm dynein light chain 1 protein	#N/A	0	0	0	0	0	1
Chr02:49509479|49513486	exon	Phvul.002G331100	AT1G48540.1	48.321	Lotus_japonicus_Lj2g3v0661330.1	74.611	Medicago_truncatula_Medtr3g072120.1	70.312	Outer arm dynein light chain 1 protein	#N/A	0	0	0	0	0	1
Chr02:49513189|49513760	exon	Phvul.002G331100	AT1G48540.1	48.321	Lotus_japonicus_Lj2g3v0661330.1	74.611	Medicago_truncatula_Medtr3g072120.1	70.312	Outer arm dynein light chain 1 protein	#N/A	0	0	0	1	0	1
Chr02:49560722|49561966	exon	Phvul.002G332000	AT1G14700.1	65.424	Lotus_japonicus_Lj4g3v2404250.1	63.354	Medicago_truncatula_Medtr8g107620.1	63.333	purple acid phosphatase 3	#N/A	0	0	0	1	0	0
Chr02:49561404|49561966	exon	Phvul.002G332000	AT1G14700.1	65.424	Lotus_japonicus_Lj4g3v2404250.1	63.354	Medicago_truncatula_Medtr8g107620.1	63.333	purple acid phosphatase 3	#N/A	1	0	0	0	0	1
Chr02:49617547|49618638	intron	Phvul.002G332800	AT1G48420.3	77.957	Lotus_japonicus_Lj0g3v0135949.2	86.391	Medicago_truncatula_Medtr8g107670.1	86.631	D-cysteine desulfhydrase	#N/A	0	0	1	0	0	0
Chr02:49648839|49650652	exon	Phvul.002G333400	AT1G17850.2	67.68	0	#N/A	#N/A	#N/A	Rhodanese/Cell cycle control phosphatase superfamily protein	#N/A	0	1	0	0	0	0
Chr02:49661462|49664071	intergenic_region	#N/A	#N/A	#N/A	#N/A	#N/A	#N/A	#N/A	#N/A	#N/A	0	0	0	0	0	1
Chr02:49661462|49666142	intergenic_region	#N/A	#N/A	#N/A	#N/A	#N/A	#N/A	#N/A	#N/A	#N/A	0	0	0	0	0	1
Chr02:49661462|49666146	intergenic_region	#N/A	#N/A	#N/A	#N/A	#N/A	#N/A	#N/A	#N/A	#N/A	0	0	0	0	0	1
Chr02:4985812|4990364	exon	Phvul.002G055050	AT1G21080.1	75.443	Lotus_japonicus_Lj1g3v0000020.1	93.035	Medicago_truncatula_Medtr5g004570.1	92.982	DNAJ heat shock N-terminal domain-containing protein	#N/A	0	0	0	1	0	0
Chr02:4989779|4990364	exon	Phvul.002G055050	AT1G21080.1	75.443	Lotus_japonicus_Lj1g3v0000020.1	93.035	Medicago_truncatula_Medtr5g004570.1	92.982	DNAJ heat shock N-terminal domain-containing protein	#N/A	1	1	1	1	1	1
Chr02:4989779|4990381	intron	Phvul.002G055050	AT1G21080.1	75.443	Lotus_japonicus_Lj1g3v0000020.1	93.035	Medicago_truncatula_Medtr5g004570.1	92.982	DNAJ heat shock N-terminal domain-containing protein	#N/A	0	1	0	0	0	0
Chr02:536702|541278	exon	Phvul.002G004800	AT4G18020.9	47.586	Lotus_japonicus_Lj4g3v1153140.1	76.429	Medicago_truncatula_Medtr5g014040.2	71.303	CheY-like two-component responsive regulator family protein	#N/A	0	0	0	0	0	1
Chr02:537907|539697	exon	Phvul.002G004800	AT4G18020.9	47.586	Lotus_japonicus_Lj4g3v1153140.1	76.429	Medicago_truncatula_Medtr5g014040.2	71.303	CheY-like two-component responsive regulator family protein	#N/A	0	1	0	0	0	0
Chr02:538323|539697	exon	Phvul.002G004800	AT4G18020.9	47.586	Lotus_japonicus_Lj4g3v1153140.1	76.429	Medicago_truncatula_Medtr5g014040.2	71.303	CheY-like two-component responsive regulator family protein	#N/A	1	0	0	0	0	0
Chr02:538323|541278	exon	Phvul.002G004800	AT4G18020.9	47.586	Lotus_japonicus_Lj4g3v1153140.1	76.429	Medicago_truncatula_Medtr5g014040.2	71.303	CheY-like two-component responsive regulator family protein	#N/A	0	1	0	0	0	0
Chr02:538816|540491	exon	Phvul.002G004800	AT4G18020.9	47.586	Lotus_japonicus_Lj4g3v1153140.1	76.429	Medicago_truncatula_Medtr5g014040.2	71.303	CheY-like two-component responsive regulator family protein	#N/A	0	0	0	0	1	0
Chr02:5814959|5816392	exon	Phvul.002G055900	AT5G47240.1	65.411	Lotus_japonicus_Lj2g3v1989220.2	74.64	Medicago_truncatula_Medtr4g100480.1	68.235	nudix hydrolase homolog 8	#N/A	0	0	1	0	0	0
Chr02:5858734|5860013	exon	Phvul.002G056400	AT2G39810.2	53.079	Lotus_japonicus_Lj2g3v2000300.2	74.386	Medicago_truncatula_Medtr5g012940.1	77.066	ubiquitin-protein ligase	#N/A	1	1	1	1	1	1
Chr02:5858968|5860013	exon	Phvul.002G056400	AT2G39810.2	53.079	Lotus_japonicus_Lj2g3v2000300.2	74.386	Medicago_truncatula_Medtr5g012940.1	77.066	ubiquitin-protein ligase	#N/A	1	1	1	1	1	1
Chr02:5891412|5894803	exon	Phvul.002G056700	AT4G16760.1	81.024	Lotus_japonicus_Lj4g3v1221460.1	86.196	Medicago_truncatula_Medtr5g012920.1	88.102	acyl-CoA oxidase 1	#N/A	0	0	0	0	0	1
Chr02:595070|596446	exon	Phvul.002G005600	AT1G32440.1	75.734	Lotus_japonicus_Lj4g3v1152950.1	87.225	Medicago_truncatula_Medtr5g014140.2	78.636	plastidial pyruvate kinase 3	#N/A	0	1	1	0	0	0
Chr02:6539756|6543878	exon	Phvul.002G059300	AT1G60780.1	90.654	Lotus_japonicus_Lj1g3v4790740.1	91.566	Medicago_truncatula_Medtr7g111870.3	89.157	Clathrin adaptor complexes medium subunit family protein	#N/A	0	0	0	0	0	1
Chr02:6576586|6578362	exon	Phvul.002G059900	AT1G12360.1	75.038	Lotus_japonicus_Lj2g3v2002600.1	84.793	Medicago_truncatula_Medtr4g102120.1	82.901	Sec1/munc18-like (SM) proteins superfamily	#N/A	0	0	1	0	0	0
Chr02:6576586|6581626	exon	Phvul.002G059900	AT1G12360.1	75.038	Lotus_japonicus_Lj2g3v2002600.1	84.793	Medicago_truncatula_Medtr4g102120.1	82.901	Sec1/munc18-like (SM) proteins superfamily	#N/A	0	1	0	0	0	0
Chr02:6579667|6581626	exon	Phvul.002G059900	AT1G12360.1	75.038	Lotus_japonicus_Lj2g3v2002600.1	84.793	Medicago_truncatula_Medtr4g102120.1	82.901	Sec1/munc18-like (SM) proteins superfamily	#N/A	0	0	1	0	0	0
Chr02:6583221|6583646	intron	Phvul.002G059900	AT1G12360.1	75.038	Lotus_japonicus_Lj2g3v2002600.1	84.793	Medicago_truncatula_Medtr4g102120.1	82.901	Sec1/munc18-like (SM) proteins superfamily	#N/A	0	1	0	0	0	1
Chr02:7160840|7161594	intron	Phvul.002G061400	AT1G04590.1	65.842	Lotus_japonicus_Lj2g3v2002300.1	75.581	Medicago_truncatula_Medtr5g012120.2	71.815	PPR containing-like protein	#N/A	0	1	0	0	1	0
Chr02:7193771|7198142	exon	Phvul.002G061600	AT4G22570.1	84.066	Lotus_japonicus_Lj4g3v1273950.1	95.628	Medicago_truncatula_Medtr5g012210.1	93.011	adenine phosphoribosyl transferase 3	#N/A	0	0	1	1	0	1
Chr02:7197224|7198835	exon	Phvul.002G061600	AT4G22570.1	84.066	Lotus_japonicus_Lj4g3v1273950.1	95.628	Medicago_truncatula_Medtr5g012210.1	93.011	adenine phosphoribosyl transferase 3	#N/A	0	1	0	0	0	0
Chr02:7340360|7341137	exon	Phvul.002G062400	AT2G45140.1	65.833	Lotus_japonicus_Lj4g3v1273710.1	82.158	Medicago_truncatula_Medtr5g012420.1	80.913	plant VAP homolog 12	#N/A	1	0	0	0	1	0
Chr02:7423015|7427035	exon	Phvul.002G062800	AT2G35720.1	62.357	Lotus_japonicus_Lj1g3v0000020.1	93.035	Medicago_truncatula_Medtr5g004570.1	92.982	DNAJ heat shock N-terminal domain-containing protein	#N/A	0	1	0	0	1	0
Chr02:7425214|7427035	exon	Phvul.002G062800	AT2G35720.1	62.357	Lotus_japonicus_Lj1g3v0000020.1	93.035	Medicago_truncatula_Medtr5g004570.1	92.982	DNAJ heat shock N-terminal domain-containing protein	#N/A	0	0	0	0	0	1
Chr02:7466078|7466504	exon	Phvul.002G063000	AT4G16600.1	69.499	Lotus_japonicus_Lj4g3v1259160.1	81.897	Medicago_truncatula_Medtr5g012590.1	84.009	Nucleotide-diphospho-sugar transferases superfamily protein	#N/A	0	1	0	0	0	0
Chr02:7483113|7483731	exon	Phvul.002G063200	AT5G47490.1	48.309	Lotus_japonicus_Lj4g3v1273470.1	74.307	Medicago_truncatula_Medtr4g100870.1	68.498	RGPR-like protein	#N/A	0	0	0	0	0	1
Chr02:7540515|7541394	intron	Phvul.002G063400	AT1G70550.1	79.528	Lotus_japonicus_Lj4g3v1083830.1	78.017	Medicago_truncatula_Medtr1g007180.1	74.348	NEP-interacting protein%2C putative (DUF239)	#N/A	0	0	1	0	0	0
Chr02:7651977|7653031	exon	Phvul.002G063900	AT1G70520.1	66.513	Lotus_japonicus_Lj2g3v1415230.1	80.684	Medicago_truncatula_Medtr5g033690.1	79.784	cysteine-rich RLK (RECEPTOR-like protein kinase) 2	#N/A	1	1	1	1	1	1
Chr02:7762248|7762639	exon	Phvul.002G064400	AT1G60800.1	74.882	Lotus_japonicus_Lj2g3v1415090.1	90.705	Medicago_truncatula_Medtr5g033820.1	90.939	NSP-interacting kinase 3	#N/A	0	0	0	1	1	0
Chr02:7837791|7839933	exon	Phvul.002G064600	AT1G10670.2	88.18	Lotus_japonicus_Lj2g3v1415070.1	93.617	Medicago_truncatula_Medtr5g033920.2	90.93	ATP-citrate lyase A-1	#N/A	0	1	0	0	0	0
Chr02:7838640|7840464	exon	Phvul.002G064600	AT1G10670.2	88.18	Lotus_japonicus_Lj2g3v1415070.1	93.617	Medicago_truncatula_Medtr5g033920.2	90.93	ATP-citrate lyase A-1	#N/A	0	0	0	0	0	1
Chr02:7853344|7854544	exon	Phvul.002G064800	AT5G05670.2	71.756	Lotus_japonicus_Lj0g3v0068219.1	84.496	Medicago_truncatula_Medtr5g033930.1	87.597	signal recognition particle binding protein	#N/A	0	0	0	0	1	0
Chr02:789552|791022	exon	Phvul.002G007300	AT2G35260.1	70.482	Lotus_japonicus_Lj2g3v1984710.1	85.632	Medicago_truncatula_Medtr5g014430.1	83.862	CAAX protease self-immunity protein	#N/A	0	1	0	0	0	1
Chr02:8071814|8076362	exon	Phvul.002G070100	AT1G60490.1	83.681	Lotus_japonicus_Lj2g3v1414920.1	93.973	Medicago_truncatula_Medtr5g034120.1	93.719	vacuolar protein sorting 34	PvPI3K	0	0	0	0	0	1
Chr02:8075598|8076362	exon	Phvul.002G070100	AT1G60490.1	83.681	Lotus_japonicus_Lj2g3v1414920.1	93.973	Medicago_truncatula_Medtr5g034120.1	93.719	vacuolar protein sorting 34	PvPI3K	0	1	0	0	0	0
Chr02:818772|819096	intron	Phvul.002G007500	AT4G37850.1	36.798	Lotus_japonicus_Lj0g3v0034169.1	51.412	Medicago_truncatula_Medtr5g014640.1	52.125	basic helix-loop-helix (bHLH) DNA-binding superfamily protein	#N/A	0	1	1	0	1	0
Chr02:9082668|9084361	intergenic_region	#N/A	#N/A	#N/A	#N/A	#N/A	#N/A	#N/A	#N/A	#N/A	0	0	0	0	0	1
Chr02:9083888|9084361	intergenic_region	#N/A	#N/A	#N/A	#N/A	#N/A	#N/A	#N/A	#N/A	#N/A	0	0	0	0	0	1
Chr02:9297732|9299090	exon	Phvul.002G070200	AT1G10650.1	54.986	Lotus_japonicus_Lj1g3v4515690.1	73.297	Medicago_truncatula_Medtr7g097230.1	74.76	no pollen germination related 2	#N/A	1	1	1	0	1	0
Chr02:9331520|9332493	intron	Phvul.002G070400	AT2G46290.1	81.402	Lotus_japonicus_Lj1g3v4579450.1	83.832	Medicago_truncatula_Medtr7g101110.1	86.194	Transducin/WD40 repeat-like superfamily protein	#N/A	0	1	1	0	1	1
Chr02:9341016|9341880	exon	Phvul.002G070500	AT5G14670.3	98.343	Lotus_japonicus_Lj2g3v1414910.1	99.448	Medicago_truncatula_Medtr5g034125.2	99.448	ADP-ribosylation factor A1B	#N/A	0	0	0	1	0	0
Chr02:9420306|9420832	intron	Phvul.002G071300	AT1G23750.1	80.882	Lotus_japonicus_Lj0g3v0274709.1	90.37	Medicago_truncatula_Medtr8g064590.2	89.63	Nucleic acid-binding%2C OB-fold-like protein	#N/A	1	1	1	1	1	1
Chr02:9431484|9431866	intron	Phvul.002G071400	AT1G23750.1	80.882	Lotus_japonicus_Lj0g3v0274709.1	90.37	Medicago_truncatula_Medtr8g064590.2	89.63	Nucleic acid-binding%2C OB-fold-like protein	#N/A	0	0	1	0	0	0
Chr02:9431484|9431872	intron	Phvul.002G071400	AT1G23750.1	80.882	Lotus_japonicus_Lj0g3v0274709.1	90.37	Medicago_truncatula_Medtr8g064590.2	89.63	Nucleic acid-binding%2C OB-fold-like protein	#N/A	1	1	1	0	1	1
Chr02:9923253|9925449	exon	Phvul.002G069100	AT1G69340.2	77.265	Lotus_japonicus_Lj2g3v1267190.1	89.661	Medicago_truncatula_Medtr5g043560.1	87.701	appr-1-p processing enzyme family protein	#N/A	0	0	0	0	0	1
Chr02:9930257|9936793	exon	Phvul.002G069100	AT1G69340.2	77.265	Lotus_japonicus_Lj2g3v1267190.1	89.661	Medicago_truncatula_Medtr5g043560.1	87.701	appr-1-p processing enzyme family protein	#N/A	0	0	0	0	0	1
Chr03:10187573|10187944	exon	Phvul.003G068000	AT3G33520.1	69.725	Lotus_japonicus_Lj0g3v0068039.1	80.978	Medicago_truncatula_Medtr2g445210.1	74.434	actin-related protein 6	#N/A	0	0	1	0	0	0
Chr03:1028482|1028873	exon	Phvul.003G009100	AT5G42820.1	67.857	Lotus_japonicus_Lj1g3v0268620.1	60.499	Medicago_truncatula_Medtr1g029710.1	49.394	Zinc finger C-x8-C-x5-C-x3-H type family protein	#N/A	0	1	1	0	0	1
Chr03:1028482|1029451	exon	Phvul.003G009100	AT5G42820.1	67.857	Lotus_japonicus_Lj1g3v0268620.1	60.499	Medicago_truncatula_Medtr1g029710.1	49.394	Zinc finger C-x8-C-x5-C-x3-H type family protein	#N/A	0	1	1	1	1	1
Chr03:10301241|10302331	exon	Phvul.003G068400	AT1G14390.1	52.624	Lotus_japonicus_Lj5g3v0616170.2	85.417	Medicago_truncatula_Medtr7g100630.1	85.304	Leucine-rich repeat protein kinase family protein	#N/A	0	1	0	0	0	0
Chr03:10462151|10463625	exon	Phvul.003G069200	AT1G69830.1	66.979	Lotus_japonicus_Lj2g3v1338900.1	70.418	Medicago_truncatula_Medtr8g468990.1	73.998	alpha-amylase-like 3	#N/A	0	1	0	1	0	0
Chr03:10483351|10484173	exon	Phvul.003G069300	AT3G01280.1	68.841	Lotus_japonicus_Lj0g3v0086309.1	89.493	Medicago_truncatula_Medtr8g469150.2	80.899	voltage dependent anion channel 1	#N/A	0	0	0	0	0	1
Chr03:10483351|10484203	exon	Phvul.003G069300	AT3G01280.1	68.841	Lotus_japonicus_Lj0g3v0086309.1	89.493	Medicago_truncatula_Medtr8g469150.2	80.899	voltage dependent anion channel 1	#N/A	0	0	0	0	1	0
Chr03:10500957|10502271	exon	Phvul.003G069600	AT1G26665.1	68.063	Lotus_japonicus_Lj4g3v0756970.1	85.417	Medicago_truncatula_Medtr7g100630.1	85.304	Mediator complex%2C subunit Med10	#N/A	0	0	1	0	0	1
Chr03:10608627|10609159	exon	Phvul.003G070100	AT1G69850.1	73.639	Lotus_japonicus_Lj2g3v1339020.1	82.699	Medicago_truncatula_Medtr8g469310.1	80.104	nitrate transporter 1:2	#N/A	0	0	0	0	1	1
Chr03:1068326|1068983	exon	Phvul.003G009600	AT1G76550.1	82.421	Lotus_japonicus_Lj2g3v0077670.1	92.071	Medicago_truncatula_Medtr1g035230.1	89.439	Phosphofructokinase family protein	#N/A	0	0	1	0	0	0
Chr03:1082050|1103044	intergenic_region	#N/A	#N/A	#N/A	#N/A	#N/A	#N/A	#N/A	#N/A	#N/A	0	0	0	0	1	0
Chr03:10828285|10829059	exon	Phvul.003G070600	AT2G38280.1	59.865	Lotus_japonicus_Lj0g3v0277479.1	83.894	Medicago_truncatula_Medtr8g469540.1	80.587	AMP deaminase%2C putative / myoadenylate deaminase	#N/A	0	0	1	0	1	0
Chr03:10828285|10829511	exon	Phvul.003G070600	AT2G38280.1	59.865	Lotus_japonicus_Lj0g3v0277479.1	83.894	Medicago_truncatula_Medtr8g469540.1	80.587	AMP deaminase%2C putative / myoadenylate deaminase	#N/A	1	0	0	0	0	0
Chr03:10896118|10896595	intron	Phvul.003G071100	AT1G27100.1	50.962	Lotus_japonicus_Lj2g3v1349440.2	71.76	Medicago_truncatula_Medtr5g037540.1	63.813	Actin cross-linking protein	#N/A	0	0	0	0	1	0
Chr03:10896123|10896595	intron	Phvul.003G071100	AT1G27100.1	50.962	Lotus_japonicus_Lj2g3v1349440.2	71.76	Medicago_truncatula_Medtr5g037540.1	63.813	Actin cross-linking protein	#N/A	0	0	1	0	1	0
Chr03:1092949|1093738	exon	Phvul.003G010300	AT1G47740.2	68.595	Lotus_japonicus_Lj1g3v1821130.1	73.894	Medicago_truncatula_Medtr1g013110.1	76.498	PPPDE putative thiol peptidase family protein	#N/A	1	0	1	1	1	1
Chr03:10951758|10953478	exon	Phvul.003G071200	AT1G05087.1	39.526	Lotus_japonicus_Lj0g3v0117539.1	58.716	Medicago_truncatula_Medtr8g061890.1	61.642	dentin sialophosphoprotein	#N/A	0	0	1	1	0	1
Chr03:10995124|10995460	intergenic_region	#N/A	#N/A	#N/A	#N/A	#N/A	#N/A	#N/A	#N/A	#N/A	0	0	0	0	1	0
Chr03:10998427|10998659	intergenic_region	#N/A	#N/A	#N/A	#N/A	#N/A	#N/A	#N/A	#N/A	#N/A	0	0	0	0	1	0
Chr03:11121740|11125591	exon	Phvul.003G072200	AT1G59820.1	79.012	Lotus_japonicus_Lj2g3v1353620.2	89.073	Medicago_truncatula_Medtr5g037210.1	87.636	aminophospholipid ATPase 3	#N/A	1	1	1	0	1	1
Chr03:11123601|11125591	exon	Phvul.003G072200	AT1G59820.1	79.012	Lotus_japonicus_Lj2g3v1353620.2	89.073	Medicago_truncatula_Medtr5g037210.1	87.636	aminophospholipid ATPase 3	#N/A	0	0	0	0	1	0
Chr03:11133511|11137061	exon	Phvul.003G072200	AT1G59820.1	79.012	Lotus_japonicus_Lj2g3v1353620.2	89.073	Medicago_truncatula_Medtr5g037210.1	87.636	aminophospholipid ATPase 3	#N/A	0	1	0	0	0	0
Chr03:11141246|11142678	exon	Phvul.003G072200	AT1G59820.1	79.012	Lotus_japonicus_Lj2g3v1353620.2	89.073	Medicago_truncatula_Medtr5g037210.1	87.636	aminophospholipid ATPase 3	#N/A	0	0	1	1	1	1
Chr03:11252180|11255462	exon	Phvul.003G072600	AT1G10430.2	94.444	Lotus_japonicus_Lj2g3v1364780.1	95.752	Medicago_truncatula_Medtr5g037200.1	96.078	protein phosphatase 2A-2	#N/A	0	0	0	0	0	1
Chr03:1127210|1128042	exon	Phvul.003G010600	AT1G49430.1	67.431	Lotus_japonicus_Lj3g3v3337810.1	84.14	Medicago_truncatula_Medtr1g034360.1	84.091	long-chain acyl-CoA synthetase 2	#N/A	1	1	1	1	1	1
Chr03:11280704|11281151	exon	Phvul.003G072700	AT4G30720.1	68.307	Lotus_japonicus_Lj5g3v0347610.1	88.068	Medicago_truncatula_Medtr1g017270.1	85.741	FAD/NAD(P)-binding oxidoreductase family protein	#N/A	0	1	0	0	0	0
Chr03:1146809|1147297	exon	Phvul.003G010800	AT2G41705.2	55.427	Lotus_japonicus_Lj1g3v0775770.1	70.022	Medicago_truncatula_Medtr3g072830.1	70.444	camphor resistance CrcB family protein	#N/A	0	0	0	0	0	1
Chr03:11662403|11663566	exon	Phvul.003G074200	AT3G03420.1	64.607	Lotus_japonicus_Lj0g3v0123009.2	83.051	Medicago_truncatula_Medtr4g052800.2	64.407	Ku70-binding family protein	#N/A	0	0	1	0	0	1
Chr03:11730545|11731099	intron	Phvul.003G074400	AT3G59910.1	72.517	Lotus_japonicus_Lj0g3v0169999.1	91.967	Medicago_truncatula_Medtr4g134960.1	87.98	Ankyrin repeat family protein	#N/A	0	0	1	0	0	0
Chr03:11732106|11732538	exon	Phvul.003G074400	AT3G59910.1	72.517	Lotus_japonicus_Lj0g3v0169999.1	91.967	Medicago_truncatula_Medtr4g134960.1	87.98	Ankyrin repeat family protein	#N/A	0	0	1	1	0	1
Chr03:11798501|11799952	exon	Phvul.003G075000	AT1G58060.1	62.153	Lotus_japonicus_Lj5g3v1575200.2	91.713	Medicago_truncatula_Medtr1g086640.1	93.646	RNA helicase family protein	#N/A	0	1	0	1	0	0
Chr03:11801806|11804528	exon	Phvul.003G075000	AT1G58060.1	62.153	Lotus_japonicus_Lj5g3v1575200.2	91.713	Medicago_truncatula_Medtr1g086640.1	93.646	RNA helicase family protein	#N/A	0	0	0	0	0	1
Chr03:11804449|11814383	exon	Phvul.003G075000	AT1G58060.1	62.153	Lotus_japonicus_Lj5g3v1575200.2	91.713	Medicago_truncatula_Medtr1g086640.1	93.646	RNA helicase family protein	#N/A	0	0	0	0	1	0
Chr03:11804449|11816393	exon	Phvul.003G075000	AT1G58060.1	62.153	Lotus_japonicus_Lj5g3v1575200.2	91.713	Medicago_truncatula_Medtr1g086640.1	93.646	RNA helicase family protein	#N/A	0	0	0	0	0	1
Chr03:11813217|11814007	exon	Phvul.003G075000	AT1G58060.1	62.153	Lotus_japonicus_Lj5g3v1575200.2	91.713	Medicago_truncatula_Medtr1g086640.1	93.646	RNA helicase family protein	#N/A	0	0	1	0	0	0
Chr03:11813217|11814383	exon	Phvul.003G075000	AT1G58060.1	62.153	Lotus_japonicus_Lj5g3v1575200.2	91.713	Medicago_truncatula_Medtr1g086640.1	93.646	RNA helicase family protein	#N/A	1	1	1	1	1	1
Chr03:11813217|11816393	exon	Phvul.003G075000	AT1G58060.1	62.153	Lotus_japonicus_Lj5g3v1575200.2	91.713	Medicago_truncatula_Medtr1g086640.1	93.646	RNA helicase family protein	#N/A	0	0	1	0	0	1
Chr03:11813217|11821193	exon	Phvul.003G075000	AT1G58060.1	62.153	Lotus_japonicus_Lj5g3v1575200.2	91.713	Medicago_truncatula_Medtr1g086640.1	93.646	RNA helicase family protein	#N/A	0	0	0	0	0	1
Chr03:11813254|11814007	exon	Phvul.003G075000	AT1G58060.1	62.153	Lotus_japonicus_Lj5g3v1575200.2	91.713	Medicago_truncatula_Medtr1g086640.1	93.646	RNA helicase family protein	#N/A	0	0	0	0	0	1
Chr03:11813254|11814383	exon	Phvul.003G075000	AT1G58060.1	62.153	Lotus_japonicus_Lj5g3v1575200.2	91.713	Medicago_truncatula_Medtr1g086640.1	93.646	RNA helicase family protein	#N/A	0	0	1	0	1	1
Chr03:11813254|11816393	exon	Phvul.003G075000	AT1G58060.1	62.153	Lotus_japonicus_Lj5g3v1575200.2	91.713	Medicago_truncatula_Medtr1g086640.1	93.646	RNA helicase family protein	#N/A	0	0	1	0	0	0
Chr03:11814326|11816393	exon	Phvul.003G075000	AT1G58060.1	62.153	Lotus_japonicus_Lj5g3v1575200.2	91.713	Medicago_truncatula_Medtr1g086640.1	93.646	RNA helicase family protein	#N/A	0	0	1	0	0	0
Chr03:1181630|1183479	exon	Phvul.003G011400	AT2G15900.1	53.777	Lotus_japonicus_Lj0g3v0289619.1	74.29	Medicago_truncatula_Medtr1g034190.1	73.559	phox domain-containing protein	#N/A	0	0	0	0	0	1
Chr03:11816328|11829418	exon	Phvul.003G075000	AT1G58060.1	62.153	Lotus_japonicus_Lj5g3v1575200.2	91.713	Medicago_truncatula_Medtr1g086640.1	93.646	RNA helicase family protein	#N/A	0	0	0	0	0	1
Chr03:11816328|11832884	exon	Phvul.003G075000	AT1G58060.1	62.153	Lotus_japonicus_Lj5g3v1575200.2	91.713	Medicago_truncatula_Medtr1g086640.1	93.646	RNA helicase family protein	#N/A	1	1	1	0	0	1
Chr03:11823228|11825186	exon	Phvul.003G075000	AT1G58060.1	62.153	Lotus_japonicus_Lj5g3v1575200.2	91.713	Medicago_truncatula_Medtr1g086640.1	93.646	RNA helicase family protein	#N/A	0	1	1	0	1	1
Chr03:11823228|11829418	exon	Phvul.003G075000	AT1G58060.1	62.153	Lotus_japonicus_Lj5g3v1575200.2	91.713	Medicago_truncatula_Medtr1g086640.1	93.646	RNA helicase family protein	#N/A	1	1	1	1	1	1
Chr03:11829335|11832884	exon	Phvul.003G075000	AT1G58060.1	62.153	Lotus_japonicus_Lj5g3v1575200.2	91.713	Medicago_truncatula_Medtr1g086640.1	93.646	RNA helicase family protein	#N/A	1	0	1	1	0	1
Chr03:11829335|11837352	exon	Phvul.003G075000	AT1G58060.1	62.153	Lotus_japonicus_Lj5g3v1575200.2	91.713	Medicago_truncatula_Medtr1g086640.1	93.646	RNA helicase family protein	#N/A	1	1	1	0	0	0
Chr03:11832104|11832884	exon	Phvul.003G075000	AT1G58060.1	62.153	Lotus_japonicus_Lj5g3v1575200.2	91.713	Medicago_truncatula_Medtr1g086640.1	93.646	RNA helicase family protein	#N/A	0	0	0	0	1	0
Chr03:11832104|11837352	exon	Phvul.003G075000	AT1G58060.1	62.153	Lotus_japonicus_Lj5g3v1575200.2	91.713	Medicago_truncatula_Medtr1g086640.1	93.646	RNA helicase family protein	#N/A	0	1	1	0	1	0
Chr03:11871675|11872179	exon	Phvul.003G075200	AT1G09640.1	76.739	Lotus_japonicus_Lj2g3v2414950.1	85.714	Medicago_truncatula_Medtr3g058940.1	83.254	Translation elongation factor EF1B%2C gamma chain	#N/A	0	0	0	0	0	1
Chr03:11871675|11872601	exon	Phvul.003G075200	AT1G09640.1	76.739	Lotus_japonicus_Lj2g3v2414950.1	85.714	Medicago_truncatula_Medtr3g058940.1	83.254	Translation elongation factor EF1B%2C gamma chain	#N/A	0	0	0	0	1	0
Chr03:11953294|11953894	intron	Phvul.003G075500	AT1G59610.1	78.726	Lotus_japonicus_Lj4g3v0000080.1	90	Medicago_truncatula_Medtr4g099170.1	82.986	dynamin-like 3	#N/A	0	0	1	0	1	0
Chr03:11954823|11956470	exon	Phvul.003G075500	AT1G59610.1	78.726	Lotus_japonicus_Lj4g3v0000080.1	90	Medicago_truncatula_Medtr4g099170.1	82.986	dynamin-like 3	#N/A	1	0	0	0	0	1
Chr03:11957810|11958307	intron	Phvul.003G075500	AT1G59610.1	78.726	Lotus_japonicus_Lj4g3v0000080.1	90	Medicago_truncatula_Medtr4g099170.1	82.986	dynamin-like 3	#N/A	0	1	0	0	1	0
Chr03:11991988|11992759	exon	Phvul.003G075800	AT1G59750.4	69.136	Lotus_japonicus_Lj0g3v0140239.1	80.583	Medicago_truncatula_Medtr2g005240.1	80.684	auxin response factor 1	#N/A	0	1	1	0	1	1
Chr03:1204624|1205574	exon	Phvul.003G011600	AT2G33150.1	75.73	Lotus_japonicus_Lj0g3v0259119.1	85.618	Medicago_truncatula_Medtr4g022430.1	84.719	peroxisomal 3-ketoacyl-CoA thiolase 3	#N/A	1	1	0	0	0	0
Chr03:12053086|12067210	exon	Phvul.003G076200	AT5G49880.1	59.657	Lotus_japonicus_Lj4g3v0002130.2	81.564	Medicago_truncatula_Medtr4g134640.1	78.313	mitotic checkpoint family protein	#N/A	0	1	0	1	0	1
Chr03:12058511|12060860	exon	Phvul.003G076200	AT5G49880.1	59.657	Lotus_japonicus_Lj4g3v0002130.2	81.564	Medicago_truncatula_Medtr4g134640.1	78.313	mitotic checkpoint family protein	#N/A	1	1	1	1	1	1
Chr03:12058511|12066665	exon	Phvul.003G076200	AT5G49880.1	59.657	Lotus_japonicus_Lj4g3v0002130.2	81.564	Medicago_truncatula_Medtr4g134640.1	78.313	mitotic checkpoint family protein	#N/A	0	0	0	0	0	1
Chr03:12058511|12067210	exon	Phvul.003G076200	AT5G49880.1	59.657	Lotus_japonicus_Lj4g3v0002130.2	81.564	Medicago_truncatula_Medtr4g134640.1	78.313	mitotic checkpoint family protein	#N/A	0	1	0	0	1	1
Chr03:12066507|12067210	exon	Phvul.003G076200	AT5G49880.1	59.657	Lotus_japonicus_Lj4g3v0002130.2	81.564	Medicago_truncatula_Medtr4g134640.1	78.313	mitotic checkpoint family protein	#N/A	1	1	1	1	1	1
Chr03:12116870|12120477	exon	Phvul.003G076300	AT2G02560.2	82.348	Lotus_japonicus_Lj4g3v0014190.2	94.324	Medicago_truncatula_Medtr4g134620.1	93.596	cullin-associated and neddylation dissociated	#N/A	0	1	0	0	0	1
Chr03:12211670|12212304	intron	Phvul.003G076700	AT1G61820.1	59.229	Lotus_japonicus_Lj4g3v2400910.1	67.409	Medicago_truncatula_Medtr4g131800.1	73.346	beta glucosidase 46	#N/A	0	0	1	0	0	0
Chr03:12473514|12473971	exon	Phvul.003G077700	AT1G11650.2	70.058	Lotus_japonicus_Lj1g3v3948260.1	78.049	Medicago_truncatula_Medtr7g085290.1	75.938	RNA-binding (RRM/RBD/RNP motifs) family protein	#N/A	1	1	0	0	0	0
Chr03:12572891|12574184	exon	Phvul.003G078400	AT4G04720.2	76.735	Lotus_japonicus_Lj4g3v0153780.1	85.219	Medicago_truncatula_Medtr4g132070.1	84.387	calcium-dependent protein kinase 21	#N/A	0	1	0	0	0	0
Chr03:12731370|12731725	intron	Phvul.003G079400	AT1G11740.1	52.308	Lotus_japonicus_Lj0g3v0169999.1	91.967	Medicago_truncatula_Medtr4g134960.1	87.98	ankyrin repeat family protein	#N/A	0	1	0	0	1	0
Chr03:12842401|12847362	exon	Phvul.003G079600	AT1G11790.1	62.408	Lotus_japonicus_Lj4g3v0149480.1	79.208	Medicago_truncatula_Medtr4g132250.1	73.183	arogenate dehydratase 1	#N/A	0	0	0	0	1	0
Chr03:12850638|12852115	exon	Phvul.003G079700	AT1G11840.6	77.778	Lotus_japonicus_Lj3g3v1101550.1	82.143	Medicago_truncatula_Medtr5g027180.1	79.412	plant viral-response family protein	#N/A	0	1	0	0	0	0
Chr03:12851060|12852635	intron	Phvul.003G079700	AT1G11840.6	77.778	Lotus_japonicus_Lj3g3v1101550.1	82.143	Medicago_truncatula_Medtr5g027180.1	79.412	plant viral-response family protein	#N/A	1	0	0	0	0	0
Chr03:1285567|1288773	exon	Phvul.003G012500	AT4G33945.1	60.814	Lotus_japonicus_Lj5g3v0308860.1	87.283	Medicago_truncatula_Medtr1g018180.1	86.471	ARM repeat superfamily protein	#N/A	0	1	0	1	0	1
Chr03:1291835|1292119	exon	Phvul.003G012500	AT4G33945.1	60.814	Lotus_japonicus_Lj5g3v0308860.1	87.283	Medicago_truncatula_Medtr1g018180.1	86.471	ARM repeat superfamily protein	#N/A	0	1	0	0	0	0
Chr03:13120591|13121666	exon	Phvul.003G080400	AT1G11860.2	86.765	Lotus_japonicus_Lj4g3v2693590.1	82.071	Medicago_truncatula_Medtr8g088790.1	78.759	Glycine cleavage T-protein family	#N/A	0	1	1	0	1	0
Chr03:13363081|13364121	exon	Phvul.003G080800	AT1G11910.1	59.259	Lotus_japonicus_Lj1g3v4807400.1	84.813	Medicago_truncatula_Medtr7g111530.3	82.677	aspartic proteinase A1	#N/A	0	0	0	0	0	1
Chr03:13441491|13441915	exon	Phvul.003G081400	AT1G11950.3	56.768	Lotus_japonicus_Lj2g3v2017660.2	81.673	Medicago_truncatula_Medtr5g010300.1	75.898	Transcription factor jumonji (jmjC) domain-containing protein	#N/A	0	0	0	0	0	1
Chr03:13454212|13456842	exon	Phvul.003G081500	AT4G22120.5	73.958	Lotus_japonicus_Lj2g3v2904940.1	74.113	Medicago_truncatula_Medtr4g132570.1	86.822	ERD (early-responsive to dehydration stress) family protein	#N/A	0	1	0	1	0	0
Chr03:13454212|13459931	exon	Phvul.003G081500	AT4G22120.5	73.958	Lotus_japonicus_Lj2g3v2904940.1	74.113	Medicago_truncatula_Medtr4g132570.1	86.822	ERD (early-responsive to dehydration stress) family protein	#N/A	0	1	1	1	0	0
Chr03:13456164|13456842	exon	Phvul.003G081500	AT4G22120.5	73.958	Lotus_japonicus_Lj2g3v2904940.1	74.113	Medicago_truncatula_Medtr4g132570.1	86.822	ERD (early-responsive to dehydration stress) family protein	#N/A	0	0	1	0	0	0
Chr03:13457295|13458649	exon	Phvul.003G081500	AT4G22120.5	73.958	Lotus_japonicus_Lj2g3v2904940.1	74.113	Medicago_truncatula_Medtr4g132570.1	86.822	ERD (early-responsive to dehydration stress) family protein	#N/A	0	1	0	0	0	0
Chr03:13458514|13459931	exon	Phvul.003G081500	AT4G22120.5	73.958	Lotus_japonicus_Lj2g3v2904940.1	74.113	Medicago_truncatula_Medtr4g132570.1	86.822	ERD (early-responsive to dehydration stress) family protein	#N/A	0	0	1	0	0	1
Chr03:1349405|1349729	exon	Phvul.003G013200	AT4G25310.1	50.403	Lotus_japonicus_Lj2g3v1202340.2	58.635	Medicago_truncatula_Medtr1g033810.1	67.717	2-oxoglutarate (2OG) and Fe(II)-dependent oxygenase superfamily protein	#N/A	0	1	1	0	0	1
Chr03:13664527|13664668	exon	Phvul.003G082300	AT1G05010.1	71.827	Lotus_japonicus_Lj6g3v1789900.1	83.648	Medicago_truncatula_Medtr7g087440.1	82.39	ethylene-forming enzyme	#N/A	0	1	0	0	0	0
Chr03:13766952|13770613	intergenic_region	#N/A	#N/A	#N/A	#N/A	#N/A	#N/A	#N/A	#N/A	#N/A	0	0	0	0	0	1
Chr03:1389517|1390240	exon	Phvul.003G013600	AT5G08520.1	64.516	Lotus_japonicus_Lj1g3v4697600.1	76.809	Medicago_truncatula_Medtr1g060990.1	60.471	Duplicated homeodomain-like superfamily protein	#N/A	0	0	0	1	0	1
Chr03:14024055|14025436	exon	Phvul.003G083900	AT4G22360.1	53.23	Lotus_japonicus_Lj2g3v1831970.1	75.145	Medicago_truncatula_Medtr5g018010.1	72.034	SWIB complex BAF60b domain-containing protein	#N/A	0	0	0	0	1	0
Chr03:1431844|1432277	exon	Phvul.003G014200	AT1G14710.2	46.677	Lotus_japonicus_Lj2g3v1828890.1	81.25	Medicago_truncatula_Medtr5g018390.1	81.03	hydroxyproline-rich glycoprotein family protein	#N/A	0	0	1	0	0	0
Chr03:14589849|14591038	exon	Phvul.003G084400	AT5G47540.1	81.633	Lotus_japonicus_Lj4g3v0119980.1	82.831	Medicago_truncatula_Medtr4g133600.1	85.46	Mo25 family protein	#N/A	0	0	0	0	0	1
Chr03:14592003|14592337	intron	Phvul.003G084400	AT5G47540.1	81.633	Lotus_japonicus_Lj4g3v0119980.1	82.831	Medicago_truncatula_Medtr4g133600.1	85.46	Mo25 family protein	#N/A	0	1	1	0	1	1
Chr03:15269010|15269628	intron	Phvul.003G097001	AT3G16630.2	71.638	Lotus_japonicus_Lj1g3v1686650.3	85.69	Medicago_truncatula_Medtr1g018940.1	87.537	P-loop containing nucleoside triphosphate hydrolases superfamily protein	#N/A	0	0	1	0	0	0
Chr03:15270571|15273815	exon	Phvul.003G097001	AT3G16630.2	71.638	Lotus_japonicus_Lj1g3v1686650.3	85.69	Medicago_truncatula_Medtr1g018940.1	87.537	P-loop containing nucleoside triphosphate hydrolases superfamily protein	#N/A	0	0	0	0	1	0
Chr03:15273483|15281876	exon	Phvul.003G097001	AT3G16630.2	71.638	Lotus_japonicus_Lj1g3v1686650.3	85.69	Medicago_truncatula_Medtr1g018940.1	87.537	P-loop containing nucleoside triphosphate hydrolases superfamily protein	#N/A	0	0	1	0	0	0
Chr03:15280228|15281288	exon	Phvul.003G097001	AT3G16630.2	71.638	Lotus_japonicus_Lj1g3v1686650.3	85.69	Medicago_truncatula_Medtr1g018940.1	87.537	P-loop containing nucleoside triphosphate hydrolases superfamily protein	#N/A	0	1	0	0	0	1
Chr03:1540564|1542751	exon	Phvul.003G015500	AT2G01830.5	70.4	Lotus_japonicus_Lj0g3v0108739.1	82.067	Medicago_truncatula_Medtr8g106150.2	84.413	CHASE domain containing histidine kinase protein	#N/A	0	0	0	0	0	1
Chr03:15422517|15471693	intergenic_region	#N/A	#N/A	#N/A	#N/A	#N/A	#N/A	#N/A	#N/A	#N/A	0	0	0	1	0	0
Chr03:1583985|1584406	intron	Phvul.003G016000	AT1G67950.3	51.648	Lotus_japonicus_Lj1g3v3948260.1	78.049	Medicago_truncatula_Medtr7g085290.1	75.938	RNA-binding (RRM/RBD/RNP motifs) family protein	#N/A	0	0	1	0	0	0
Chr03:15857512|15861864	exon	Phvul.003G096200	AT4G14290.1	60.423	Lotus_japonicus_Lj5g3v0405070.2	80.287	Medicago_truncatula_Medtr1g016050.1	78.136	alpha/beta-Hydrolases superfamily protein	#N/A	0	0	0	0	0	1
Chr03:15923527|15925100	exon	Phvul.003G095900	AT5G19010.1	77.759	Lotus_japonicus_Lj6g3v1887730.2	94.444	Medicago_truncatula_Medtr4g117490.1	87.17	mitogen-activated protein kinase 16	#N/A	0	0	1	0	0	0
Chr03:15923527|15928491	exon	Phvul.003G095900	AT5G19010.1	77.759	Lotus_japonicus_Lj6g3v1887730.2	94.444	Medicago_truncatula_Medtr4g117490.1	87.17	mitogen-activated protein kinase 16	#N/A	0	1	0	0	0	0
Chr03:15923844|15925100	exon	Phvul.003G095900	AT5G19010.1	77.759	Lotus_japonicus_Lj6g3v1887730.2	94.444	Medicago_truncatula_Medtr4g117490.1	87.17	mitogen-activated protein kinase 16	#N/A	0	1	0	0	1	0
Chr03:15925179|15928491	exon	Phvul.003G095900	AT5G19010.1	77.759	Lotus_japonicus_Lj6g3v1887730.2	94.444	Medicago_truncatula_Medtr4g117490.1	87.17	mitogen-activated protein kinase 16	#N/A	0	0	0	1	0	0
Chr03:15993560|15993876	exon	Phvul.003G095500	AT5G03905.1	58.333	Lotus_japonicus_Lj1g3v4753350.1	74.684	Medicago_truncatula_Medtr7g104600.1	76.73	Iron-sulfur cluster biosynthesis family protein	#N/A	0	0	0	1	0	1
Chr03:16377512|16381044	exon	Phvul.003G087100	AT5G47690.3	54.985	Lotus_japonicus_Lj6g3v0525130.1	85.265	Medicago_truncatula_Medtr8g091470.1	87.731	binding protein	#N/A	0	0	1	0	0	1
Chr03:16380339|16381044	exon	Phvul.003G087100	AT5G47690.3	54.985	Lotus_japonicus_Lj6g3v0525130.1	85.265	Medicago_truncatula_Medtr8g091470.1	87.731	binding protein	#N/A	1	1	1	1	1	1
[truncated: 6,843 more rows]
