# Supplementary material for: Comprehensive Identification and Expression Profiling of Circular RNAs During Nodule Development in Phaseolus vulgaris
Source: Front Plant Sci. 2020 Oct 28;11:587185. doi: 10.3389/fpls.2020.587185 (PMC7655914; doi:10.3389/fpls.2020.587185)
Supplement: Supplementary Table 3 — 18 divergent primers and 18 convergent primers for validation for circRNA genuineness. [file Table_3.XLSX]

## Sheet: Sheet1
CircRNA ID	CircRNA Type	Parental Gene	Divergent Primer (5'→3')	PCR Product Szie (bp)	Convergent primer (5'→3')	PCR Product Szie (bp)
Chr01:924975|925547	exon	Phvul.001G012100	Forward：AGTCTTTCTGGCGGTTTC	130	Forward：TCGTAAGGTATATTTTGAGGAG	140
			Reverse: ATGGTGCCCTCATCGTTA		Reverse: ATAGCATAGAAAGAGTTGTGGT
Chr06:31187842|31188356	exon	Phvul.006G221600	Forward：TATTGCAGGCAAATTATGAG	187	Forward：ACAGTCTCCATCAAAGCGAC	194
			Reverse: CTAAGTCGCTTTGATGGAG		Reverse: TGCACTGGTCAGAGTATGCC
Chr07:29274982|29275469	exon	Phvul.007G174700	Forward：TAATGGGTCTTCGGATTATTCA	168	Forward：GCCAAAAAAACTGACTGGGATG	132
			Reverse: TGGTAGAGGAGGAGGTAGTTCA		Reverse: TGGACCAAGGTGAAAGCAAAAG
Chr01:36382487|36383402	exon	Phvul.001G131150	Forward：GAGAATGTTTTGGCTTTTTAGG	212	Forward：GCTTCGTTAGCTCTTCTGCG	140
			Reverse: TCAACAGCAAGATAACAGATGG		Reverse: GGAAGCCCCAGTAACATTCCA
Chr07:27385210|27385628	exon	Phvul.007G162150	Forward：AATGCTTAATAGCCTCAATG	130	Forward：TGCAGTAGCTGATGGGAGTG	112
			Reverse: TACAAGCCGTAAAGACAAG		Reverse: ATCCTGGGGATCTGGAAGGG
Chr06:30004038|30005078	exon	Phvul.006G204900	Forward：CAATTTTACTGACAACCCTGA	151	Forward：TTCTTTCCGAGGCAGAACCG	246
			Reverse: CTCGGAAAGAATATGAGATGA		Reverse: TTGCATGGGCTTGTGCTAGG
Chr03:49901462|49902116	exon	Phvul.003G259400	Forward：GGAATGACTGGATGCTTGGAC	229	Forward：AGCACCCATCCCAATCAAGG	108
			Reverse: TAAAAATAACCCTCGCCCCTA		Reverse: AAGGCAAGTCCAAGCATCCA
Chr02:3744705|3749838	intergenic_region	n/a	Forward：GCACATCCCGATTACTACTT	226	Forward：GATTTCATTGTGACCGTTCG	234
			Reverse: CAGCCTCTTTCCCTAACTTT		Reverse: TGCTGTGGGTTGACTTTTTT
Chr07:30479069|30480842	intergenic_region	n/a	Forward：CTTTAGATCGGGCAATTCATT	117	Forward：ACTGCCGTTCTCTGCATCTC	137
			Reverse: AAAGTTATCGCATGTGCTTCA		Reverse: GGTGCAAGACCTTACCACCA
Chr08:61794428|61801572	intergenic_region	n/a	Forward：AGATACCCAAATGAAACCACAA	189	Forward：AGATACCCAAATGAAACCACAA	190
			Reverse: AGACCTCACATCAGCAACACAC		Reverse: AGACCTCACATCAGCAACACAC
Chr04:2245266|2245712	exon	Phvul.004G018900	Forward：ATCGCCATGCAAGATTGGT	225	Forward：AACAGCAATTGCAGGTGACATC	103
			Reverse: AAGGGACTGTAAAGTTGAAACAC		Reverse: TACCTTGAGAGAATCGCAAACTG
Chr03:21642926|21645453	intron	Phvul.003G091800	Forward：GAATGCATTGAAACAGAAAA	122	Forward：CTCTTCCTTCTTGAGTTTCTT	531
			Reverse: AGGCGTTGGGTTATTTTACT		Reverse: TTAATCCTCTTCGATTCTTTT
Chr01:924961|925547	intron	Phvul.001G012100	Forward：GGAGAAACAAGTAACAACTGA	195	Forward：AGCTCTTTCTTTGTATTTTTAGCCA	234
			Reverse: TGGCTAAAAATACAAAGAAAG		Reverse: TCCACTTGCTTTGGGAGAAGT
Chr09:35358762|35363526	exon	Phvul.009G235800	Forward：AATTCAAACTGATATTTCCAGC	194	Forward：TATCTGTGGTATTTGTGCTGT	151
			Reverse: TGTTCGTGAGAAAATCTTACCT		Reverse: CTAACCTATTTTCAATGGTTT
Chr03:29777597|29778744	intron	Phvul.003G116800	Forward：TCAGTGTAAGATGAGAATCAAA	78	Forward：GTTACCTTTGGATTCTGCCAT	312
			Reverse: TAGTGCAGAATAGTAGGGAAAA		Reverse: CATTCAGCGTTAGAGTTTTGC
Chr01:9918070|9919217	exon	Phvul.001G073501	Forward：ACCGGATAACTTCCTTATGGGT	121	Forward：TTGACCACAGCTTACAAGGA	148
			Reverse: CTGATAGTGTTAGAGATTGCACCAA		Reverse: AAAGCTGTACCTGATTTGCT
