# Supplementary material for: Comprehensive Identification and Expression Profiling of Circular RNAs During Nodule Development in Phaseolus vulgaris
Source: Front Plant Sci. 2020 Oct 28;11:587185. doi: 10.3389/fpls.2020.587185 (PMC7655914; doi:10.3389/fpls.2020.587185)
Supplement: Supplementary Table 4 — 16 divergent qRT-PCR primers for quantification of circRNA expression. [file Table_4.XLSX]

## Sheet: Sheet2
CircRNA ID	CircRNA Type	Parental Gene	Divergent Primer (5'→3')	PCR Product Szie (bp)
Chr08:258782|259893	exon	Phvul.008G002800	Forward：TTGAGCGCAATGAACTTAAATC	220
			Reverse: AACATCAGAAAACACAACCAGG
Chr08:8694566|8699241	exon	Phvul.008G088100	Forward：TTGCCTCAATTTCCATCCGTA	175
			Reverse: ACAAGCTTCTTGGCCCTGTCT
Chr08:8857114|8857575	intron	Phvul.008G089000	Forward：GTTTTCAGACTCAGTCATTCATAA	246
Chr03:44566250|44569735			Reverse: TGTTTAGTTAATTGAGGTAGGGTA
Chr03:44566250|44569735	exon	Phvul.003G217800	Forward：ACTTGAGCTGCTTTTCACCTG	161
			Reverse: GAACATTGACGGCAACATTGT
Chr03:49901462|49902116	exon	Phvul.003G259400	Forward：GGAATGACTGGATGCTTGGAC	229
Chr04:45145708|45146801			Reverse: TAAAAATAACCCTCGCCCCTA
Chr04:45145708|45146801	exon	Phvul.004G149500	Forward：CTATGCTGGTTCCGTATGTGTT	138
			Reverse: AGGTCTGTCTTCCTGATTGGTC
Chr07:27385210|27389599	exon	Phvul.007G162150	Forward：GAAGTTGCCATGCTGCAGGT	130
Chr01:924975|925547			Reverse: TCTGGCCTCAGTCACTGCTA
Chr01:924975|925547	exon	Phvul.001G012100	Forward：AGTCTTTCTGGCGGTTTC	130
			Reverse: ATGGTGCCCTCATCGTTA
Chr10:41920142|41924035	exon	Phvul.010G136600	Forward：GGATGATTCAAGAAGCAGATA	131
Chr10:43686763|43688146			Reverse: ATTCCCAACAAGTACACACAA
Chr10:43686763|43688146	exon	Phvul.010G157900	Forward：GTGGGAATGATTGGCAAGAAGA	100
			Reverse: CTGACCAGGCAAGGGAATAGAA
Chr07:30479069|30480842	intergenic_region	n/a	Forward：CTTTAGATCGGGCAATTCATT	117
			Reverse: AAAGTTATCGCATGTGCTTCA
Chr03:34250952|34254773	exon	Phvul.003G140100	Forward：TCGTTACACTTCACTTCTTTTC	98
			Reverse: GCACCATTTTCATTGTCTACTC
Chr01:36382487|36383402	exon	Phvul.001G131150	Forward：GAGAATGTTTTGGCTTTTTAGG	212
Chr06:27198079|27199483			Reverse: TCAACAGCAAGATAACAGATGG
Chr06:27198079|27199483	exon	Phvul.006G168300	Forward：TGGACTTGCCTCATGGTGGACAT	165
			Reverse: ACGCTTGCATCTTTGGCTTCAGA
Chr06:30004038|30005078	exon	Phvul.006G204900	Forward：CAATTTTACTGACAACCCTGA	109
			Reverse: CTCGGAAAGAATATGAGATGA
