# Supplementary material for: Comprehensive Identification and Expression Profiling of Circular RNAs During Nodule Development in Phaseolus vulgaris
Source: Front Plant Sci. 2020 Oct 28;11:587185. doi: 10.3389/fpls.2020.587185 (PMC7655914; doi:10.3389/fpls.2020.587185)
Supplement: Supplementary Table 5 — The targeted binding relationships between 1,272 circRNAs and 229 miRNAs. [file Table_5.XLSX]

## Sheet: Sheet1
MiRNA	Targeted CircRNA	psRNATarget	psRobot	TAPIR	psRNATarget:miRNA_start	psRNATarget:miRNA_end	psRNATarget:Target_start	psRNATarget:Target_end	psRNATarget:miRNA_seq	psRNATarget:align	psRNATarget:Target_seq	psRobot:miRNA_start	psRobot:miRNA_end	psRobot:Target_start	psRobot:Target_end	psRobot:miRNA_seq	psRobot:align	psRobot:Target_seq	TAPIR:miRNA_start	TAPIR:miRNA_end	TAPIR:Target_start	TAPIR:Target_end	TAPIR:miRNA_seq	TAPIR:align	TAPIR:Target_seq
ahy-miR156a	Chr01:30793279|30794617	Yes	Yes	No	1	20	151	170	UGACAGAAGAGAGAGAGCAC	: ::::::::::::: ::	CUUCUCUCUCUCUUCUCUCU	1	20	151	170	TGACAGAAGAGAGAGAGCAC	*||*|||||||||||||*|*	tctctcttctctctctcttc	-	-	-	-	-	-	-
ahy-miR156a	Chr01:30793793|30794617	Yes	Yes	No	1	20	151	170	UGACAGAAGAGAGAGAGCAC	: ::::::::::::: ::	CUUCUCUCUCUCUUCUCUCU	1	20	151	170	TGACAGAAGAGAGAGAGCAC	*||*|||||||||||||*|*	tctctcttctctctctcttc	-	-	-	-	-	-	-
ahy-miR156a	Chr01:30794024|30794617	Yes	Yes	No	1	20	151	170	UGACAGAAGAGAGAGAGCAC	: ::::::::::::: ::	CUUCUCUCUCUCUUCUCUCU	1	20	151	170	TGACAGAAGAGAGAGAGCAC	*||*|||||||||||||*|*	tctctcttctctctctcttc	-	-	-	-	-	-	-
ahy-miR156a	Chr01:3140004|3142021	Yes	Yes	No	1	20	824	843	UGACAGAAGAGAGAGAGCAC	:: :.:.:.:.::.:: ::	UUGAUUUUUUUUUUUUGACA	1	20	724	743	TGACAGAAGAGAGAGAGCAC	||||||||||:|*||||**|	ACTGTCTTCTTTATCTCCAG	-	-	-	-	-	-	-
ahy-miR156a	Chr01:3140712|3142021	Yes	Yes	No	1	20	824	843	UGACAGAAGAGAGAGAGCAC	:: :.:.:.:.::.:: ::	UUGAUUUUUUUUUUUUGACA	1	20	724	743	TGACAGAAGAGAGAGAGCAC	||||||||||:|*||||**|	ACTGTCTTCTTTATCTCCAG	-	-	-	-	-	-	-
ahy-miR156a	Chr01:38881233|38881639	Yes	Yes	No	1	20	13	32	UGACAGAAGAGAGAGAGCAC	: .::::::::::.:::.	CUAUUCUCUCUCUUUUGUUC	1	20	13	32	TGACAGAAGAGAGAGAGCAC	*:|||:||||||||||:*|*	CTTGTTTTCTCTCTCTTATC	-	-	-	-	-	-	-
ahy-miR156a	Chr01:40661443|40661892	Yes	Yes	No	1	20	8	27	UGACAGAAGAGAGAGAGCAC	::::::::::::: ::	CAUCUCUCUCUCUUCUAUCU	1	20	9	27	TGACAGAAGAGAGAGAGCAC	*||*|||||||||||||*|*	TCTATCTTCTCTCTCTC-TA	-	-	-	-	-	-	-
ahy-miR156a	Chr01:46342425|46346114	Yes	Yes	No	1	20	670	689	UGACAGAAGAGAGAGAGCAC	::::.:.::::::::.	UAUCUCUUUUUCUUCUGUUU	1	20	671	689	TGACAGAAGAGAGAGAGCAC	*:||||||||:|:||||*|*	TTTGTCTTCTTTTTCTC-TA	-	-	-	-	-	-	-
ahy-miR156a	Chr01:5778439|5784129	Yes	Yes	No	1	20	3269	3288	UGACAGAAGAGAGAGAGCAC	: .:.:::::.: :::::	CUCUUUUCUCUUUCCUGUCU	1	20	549	568	TGACAGAAGAGAGAGAGCAC	|||||:||||*|||:|:||*	ACTGTTTTCTGTCTTTTGTT	-	-	-	-	-	-	-
ahy-miR156a	Chr01:5778439|5784904	Yes	Yes	No	1	20	3269	3288	UGACAGAAGAGAGAGAGCAC	: .:.:::::.: :::::	CUCUUUUCUCUUUCCUGUCU	1	20	549	568	TGACAGAAGAGAGAGAGCAC	|||||:||||*|||:|:||*	ACTGTTTTCTGTCTTTTGTT	-	-	-	-	-	-	-
ahy-miR156a	Chr02:34858633|34864194	Yes	Yes	No	1	20	3539	3558	UGACAGAAGAGAGAGAGCAC	: .:::::::::::: ::	AUAUUCUCUCUCUUCUCUCC	1	20	1863	1882	TGACAGAAGAGAGAGAGCAC	|||||:||:|||:|:||*|*	ACTGTTTTTTCTTTTTCTTT	-	-	-	-	-	-	-
ahy-miR156a	Chr02:41976148|41979333	Yes	Yes	No	1	20	382	401	UGACAGAAGAGAGAGAGCAC	::. .:::::. :::::.:	CUGUAUUCUCUUAUCUGUUA	1	20	361	379	TGACAGAAGAGAGAGAGCAC	|:|||:||:||||||||*|*	ATTGTTTTTTCTCTCTC-TC	-	-	-	-	-	-	-
ahy-miR156a	Chr02:48202104|48205042	Yes	Yes	No	1	20	867	886	UGACAGAAGAGAGAGAGCAC	: :.::::::::::.:::.	GAGUUCUCUCUCUUUUGUUU	1	20	867	886	TGACAGAAGAGAGAGAGCAC	*:|||:||||||||||:|*|	TTTGTTTTCTCTCTCTTGAG	-	-	-	-	-	-	-
ahy-miR156a	Chr02:48202104|48207462	Yes	Yes	No	1	20	3287	3306	UGACAGAAGAGAGAGAGCAC	: :.::::::::::.:::.	GAGUUCUCUCUCUUUUGUUU	1	20	2320	2338	TGACAGAAGAGAGAGAGCAC	*|||||||*|||:|||:*||	CCTGTCTTATCTTTCTT-TG	-	-	-	-	-	-	-
ahy-miR156a	Chr03:11957810|11958307	Yes	Yes	No	1	20	354	373	UGACAGAAGAGAGAGAGCAC	:: ::.:: ::::::::::	GUUCUUUCCCUCUUCUGUCU	1	20	354	373	TGACAGAAGAGAGAGAGCAC	*||||||||||*||:||*||	TCTGTCTTCTCCCTTTCTTG	-	-	-	-	-	-	-
ahy-miR156a	Chr03:15422517|15471693	Yes	Yes	No	1	20	42483	42502	UGACAGAAGAGAGAGAGCAC	: ::::::::.:::: :::	UUUCUCUCUCUUUUCUCUCA	1	20	42483	42502	TGACAGAAGAGAGAGAGCAC	|||*||||:||||||||*|*	actctcttttctctctcttt	-	-	-	-	-	-	-
ahy-miR156a	Chr03:23233663|23234766	Yes	Yes	No	1	20	370	389	UGACAGAAGAGAGAGAGCAC	::.::::::::::::.	UAUCUUUCUCUCUUCUGUUU	1	20	371	389	TGACAGAAGAGAGAGAGCAC	*:||||||||||||:||*|*	TTTGTCTTCTCTCTTTC-TA	-	-	-	-	-	-	-
ahy-miR156a	Chr03:23233663|23234771	Yes	Yes	No	1	20	375	394	UGACAGAAGAGAGAGAGCAC	::.::::::::::::.	UAUCUUUCUCUCUUCUGUUU	1	20	376	394	TGACAGAAGAGAGAGAGCAC	*:||||||||||||:||*|*	TTTGTCTTCTCTCTTTC-TA	-	-	-	-	-	-	-
ahy-miR156a	Chr03:43732642|43733432	Yes	Yes	No	1	20	594	613	UGACAGAAGAGAGAGAGCAC	::::::.::::: ::: ::	AUGCUCUUUCUCUGCUGACA	1	20	594	613	TGACAGAAGAGAGAGAGCAC	||*|||*|||||:||||||*	ACAGTCGTCTCTTTCTCGTA	-	-	-	-	-	-	-
ahy-miR156a	Chr03:43732642|43734399	Yes	Yes	No	1	20	594	613	UGACAGAAGAGAGAGAGCAC	::::::.::::: ::: ::	AUGCUCUUUCUCUGCUGACA	1	20	594	613	TGACAGAAGAGAGAGAGCAC	||*|||*|||||:||||||*	ACAGTCGTCTCTTTCTCGTA	-	-	-	-	-	-	-
ahy-miR156a	Chr03:43732642|43735470	Yes	Yes	No	1	20	594	613	UGACAGAAGAGAGAGAGCAC	::::::.::::: ::: ::	AUGCUCUUUCUCUGCUGACA	1	20	594	613	TGACAGAAGAGAGAGAGCAC	||*|||*|||||:||||||*	ACAGTCGTCTCTTTCTCGTA	-	-	-	-	-	-	-
ahy-miR156a	Chr03:43733067|43734051	Yes	Yes	No	1	20	169	188	UGACAGAAGAGAGAGAGCAC	::::::.::::: ::: ::	AUGCUCUUUCUCUGCUGACA	1	20	169	188	TGACAGAAGAGAGAGAGCAC	||*|||*|||||:||||||*	ACAGTCGTCTCTTTCTCGTA	-	-	-	-	-	-	-
ahy-miR156a	Chr04:3495005|3496121	Yes	Yes	No	1	20	427	446	UGACAGAAGAGAGAGAGCAC	: ::.:::.:.:::::::	UUUCUUUCUUUUUUCUGUCU	1	20	427	446	TGACAGAAGAGAGAGAGCAC	*|||||||:|:|||:||*|*	tctgtcttttttctttcttt	-	-	-	-	-	-	-
ahy-miR156a	Chr04:38778846|38859401	Yes	Yes	No	1	20	12942	12961	UGACAGAAGAGAGAGAGCAC	: ::::::::.:::: :::	UUUCUCUCUCUUUUCUCUCA	1	20	12942	12961	TGACAGAAGAGAGAGAGCAC	|||*||||:||||||||*|*	actctcttttctctctcttt	-	-	-	-	-	-	-
ahy-miR156a	Chr05:19176130|19354828	Yes	Yes	No	1	20	98796	98815	UGACAGAAGAGAGAGAGCAC	::::.::::::: ::: ::	UUGCUUUCUCUCUCCUGGCA	1	20	98795	98815	TGACAGAAGAGAGAGAGC-AC	||*|||*|||||||:|||*||	acggtcctctctctttcgttg	-	-	-	-	-	-	-
ahy-miR156a	Chr05:29503102|29505127	Yes	Yes	No	1	20	1337	1356	UGACAGAAGAGAGAGAGCAC	::::. .:::::::: :.	UUGCUUAUUCUCUUCUUUUU	1	20	623	642	TGACAGAAGAGAGAGAGCAC	*:||||||||||||:|:**|	TTTGTCTTCTCTCTTTTTCG	-	-	-	-	-	-	-
ahy-miR156a	Chr05:38515214|38517682	Yes	Yes	No	1	20	1399	1418	UGACAGAAGAGAGAGAGCAC	::::.:.::::::::::	UUGCUUUUUCUCUUCUGUAU	1	20	1399	1418	TGACAGAAGAGAGAGAGCAC	**||||||||||:|:||||*	TATGTCTTCTCTTTTTCGTT	-	-	-	-	-	-	-
ahy-miR156a	Chr05:38516476|38518277	Yes	Yes	No	1	20	137	156	UGACAGAAGAGAGAGAGCAC	::::.:.::::::::::	UUGCUUUUUCUCUUCUGUAU	1	20	137	156	TGACAGAAGAGAGAGAGCAC	**||||||||||:|:||||*	TATGTCTTCTCTTTTTCGTT	-	-	-	-	-	-	-
ahy-miR156a	Chr06:12269788|12333710	Yes	Yes	No	1	20	45288	45307	UGACAGAAGAGAGAGAGCAC	::::::::.:::: :::	UGUCUCUCUCUUUUCUCUCA	1	20	45289	45307	TGACAGAAGAGAGAGAGCAC	|||*||||:||||||||*||	actctcttttctctctc-tg	-	-	-	-	-	-	-
ahy-miR156a	Chr06:18934378|18935422	Yes	Yes	No	1	20	820	839	UGACAGAAGAGAGAGAGCAC	::.: :::.::::.:::::	UUGUUAUCUUUCUUUUGUCA	1	20	820	839	TGACAGAAGAGAGAGAGCAC	|||||:||||:|||*|:||*	ACTGTTTTCTTTCTATTGTT	-	-	-	-	-	-	-
ahy-miR156a	Chr06:24461098|24495543	Yes	Yes	No	1	20	1283	1302	UGACAGAAGAGAGAGAGCAC	:: .:.:::.:.::.:::..	GUAUUUUCUUUUUUUUGUUG	1	20	4384	4404	TGACAGAAGAGAGAGAGCA-C	||||||||*|||:|*||||*|	ACTGTCTTGTCTTTGTCGTAG	-	-	-	-	-	-	-
ahy-miR156a	Chr06:26873754|26874180	Yes	Yes	No	1	20	24	43	UGACAGAAGAGAGAGAGCAC	:::::::::::.:::.	UCUCUCUCUCUCUUUUGUUU	1	20	25	43	TGACAGAAGAGAGAGAGCAC	*:|||:|||||||||||*|*	tttgttttctctctctc-tc	-	-	-	-	-	-	-
ahy-miR156a	Chr06:30255869|30260226	Yes	Yes	No	1	20	3267	3286	UGACAGAAGAGAGAGAGCAC	: ::.:::: :::.:::::	UUACUUUCUCACUUUUGUCA	1	20	3266	3286	TGACAGAAGAGAGAGAGC-AC	|||||:|||*||||:||**||	ACTGTTTTCACTCTTTCATTG	-	-	-	-	-	-	-
ahy-miR156a	Chr07:26341711|26342931	Yes	Yes	No	1	20	811	830	UGACAGAAGAGAGAGAGCAC	: :::::::::::.: :.:	AUUCUCUCUCUCUUUUCUUA	1	20	811	830	TGACAGAAGAGAGAGAGCAC	|:|*|:|||||||||||*|*	ATTCTTTTCTCTCTCTCTTA	-	-	-	-	-	-	-
ahy-miR156a	Chr07:4670540|4680015	Yes	Yes	No	1	20	7999	8018	UGACAGAAGAGAGAGAGCAC	: ::::::.:::::: ::	UUCCUCUCUUUCUUCUCUCU	1	20	7999	8018	TGACAGAAGAGAGAGAGCAC	*||*||||||:||||||*|*	TCTCTCTTCTTTCTCTCCTT	-	-	-	-	-	-	-
ahy-miR156a	Chr07:4671164|4680156	Yes	Yes	No	1	20	8140	8159	UGACAGAAGAGAGAGAGCAC	: ::::::.:::::: ::	UUCCUCUCUUUCUUCUCUCU	1	20	8140	8159	TGACAGAAGAGAGAGAGCAC	*||*||||||:||||||*|*	TCTCTCTTCTTTCTCTCCTT	-	-	-	-	-	-	-
ahy-miR156a	Chr08:21475288|21478160	Yes	Yes	No	1	20	822	841	UGACAGAAGAGAGAGAGCAC	: ::::::.:. :::::::	AUUCUCUCUUUUCUCUGUCA	1	20	822	841	TGACAGAAGAGAGAGAGCAC	|||||||*:|:||||||*|*	ACTGTCTCTTTTCTCTCTTA	-	-	-	-	-	-	-
ahy-miR156a	Chr08:24390070|24411842	Yes	Yes	No	1	20	18933	18952	UGACAGAAGAGAGAGAGCAC	::::::::::::: ::	ACUCUCUCUCUCUUCUCUCU	1	20	18934	18952	TGACAGAAGAGAGAGAGCAC	*||*|||||||||||||*|*	tctctcttctctctctc-tc	-	-	-	-	-	-	-
ahy-miR156a	Chr08:24390070|24429797	Yes	Yes	No	1	20	18933	18952	UGACAGAAGAGAGAGAGCAC	::::::::::::: ::	ACUCUCUCUCUCUUCUCUCU	1	20	18934	18952	TGACAGAAGAGAGAGAGCAC	*||*|||||||||||||*|*	tctctcttctctctctc-tc	-	-	-	-	-	-	-
ahy-miR156a	Chr08:24393692|24411842	Yes	Yes	No	1	20	11328	11347	UGACAGAAGAGAGAGAGCAC	.:::::.::::.::: :	GCUUUCUCUUUCUUUUGUAA	1	20	15312	15330	TGACAGAAGAGAGAGAGCAC	*||*|||||||||||||*|*	tctctcttctctctctc-tc	-	-	-	-	-	-	-
ahy-miR156a	Chr08:24393692|24429797	Yes	Yes	No	1	20	15311	15330	UGACAGAAGAGAGAGAGCAC	::::::::::::: ::	ACUCUCUCUCUCUUCUCUCU	1	20	15312	15330	TGACAGAAGAGAGAGAGCAC	*||*|||||||||||||*|*	tctctcttctctctctc-tc	-	-	-	-	-	-	-
ahy-miR156a	Chr09:10105675|10107020	Yes	Yes	No	1	20	620	639	UGACAGAAGAGAGAGAGCAC	:::::::::::.::::	UCUCUCUCUCUCUUUUGUCU	1	20	621	639	TGACAGAAGAGAGAGAGCAC	*||||:|||||||||||*|*	TCTGTTTTCTCTCTCTC-TC	-	-	-	-	-	-	-
ahy-miR156a	Chr09:10470567|10513358	Yes	Yes	No	1	20	38829	38848	UGACAGAAGAGAGAGAGCAC	::.:.:.:.::::::::	CCUCUUUUUUUUUUCUGUCA	1	20	38830	38848	TGACAGAAGAGAGAGAGCAC	||||||||:|:|:|:||*|*	ACTGTCTTTTTTTTTTC-TC	-	-	-	-	-	-	-
ahy-miR156a	Chr09:10816564|10821060	Yes	Yes	No	1	20	912	931	UGACAGAAGAGAGAGAGCAC	: .:::::.:::::: :::	UUCUUCUCUUUCUUCUCUCA	1	20	912	931	TGACAGAAGAGAGAGAGCAC	|||*||||||:|||||:*|*	ACTCTCTTCTTTCTCTTCTT	-	-	-	-	-	-	-
ahy-miR156a	Chr09:10817319|10821060	Yes	Yes	No	1	20	912	931	UGACAGAAGAGAGAGAGCAC	: .:::::.:::::: :::	UUCUUCUCUUUCUUCUCUCA	1	20	912	931	TGACAGAAGAGAGAGAGCAC	|||*||||||:|||||:*|*	ACTCTCTTCTTTCTCTTCTT	-	-	-	-	-	-	-
ahy-miR156a	Chr09:10817727|10821060	Yes	Yes	No	1	20	912	931	UGACAGAAGAGAGAGAGCAC	: .:::::.:::::: :::	UUCUUCUCUUUCUUCUCUCA	1	20	912	931	TGACAGAAGAGAGAGAGCAC	|||*||||||:|||||:*|*	ACTCTCTTCTTTCTCTTCTT	-	-	-	-	-	-	-
ahy-miR156a	Chr09:10819876|10821060	Yes	Yes	No	1	20	912	931	UGACAGAAGAGAGAGAGCAC	: .:::::.:::::: :::	UUCUUCUCUUUCUUCUCUCA	1	20	912	931	TGACAGAAGAGAGAGAGCAC	|||*||||||:|||||:*|*	ACTCTCTTCTTTCTCTTCTT	-	-	-	-	-	-	-
ahy-miR156a	Chr09:22628086|22631488	Yes	Yes	No	1	20	1086	1105	UGACAGAAGAGAGAGAGCAC	::::::.:::::: :::	UAACUCUCUUUCUUCUUUCA	1	20	1085	1105	TGACAGAAGAGAGAGAGC-AC	|||*||||||:||||||**|*	ACTTTCTTCTTTCTCTCAATT	-	-	-	-	-	-	-
ahy-miR156a	Chr09:26598044|26634589	Yes	Yes	No	1	20	27845	27864	UGACAGAAGAGAGAGAGCAC	:: ::::: :::::::::	UUGAUCUCUGUCUUCUGUCU	1	20	27844	27864	TGACAGAAGAGAGAGAGC-AC	*|||||||||*|||||*|*||	TCTGTCTTCTGTCTCTAGTTG	-	-	-	-	-	-	-
ahy-miR156a	Chr10:3389107|3434999	Yes	Yes	No	1	20	23394	23413	UGACAGAAGAGAGAGAGCAC	:::::::::::: : ::.:	AUGCUCUCUCUCUGCAGUUA	1	20	23394	23413	TGACAGAAGAGAGAGAGCAC	|:||*|*||||||||||||*	ATTGACGTCTCTCTCTCGTA	-	-	-	-	-	-	-
ahy-miR156a	Chr11:50361743|50450697	Yes	Yes	No	1	20	21409	21428	UGACAGAAGAGAGAGAGCAC	: ::::::::.:::: :::	UUUCUCUCUCUUUUCUCUCA	1	20	21409	21428	TGACAGAAGAGAGAGAGCAC	|||*||||:||||||||*|*	actctcttttctctctcttt	-	-	-	-	-	-	-
ahy-miR156a	Chr11:53371259|53374287	Yes	Yes	No	1	20	1086	1105	UGACAGAAGAGAGAGAGCAC	::::.:.::::.:::.:	GCCCUCUUUUUCUUUUGUUA	1	20	1086	1105	TGACAGAAGAGAGAGAGCAC	|:|||:||||:|:||||**|	ATTGTTTTCTTTTTCTCCCG	-	-	-	-	-	-	-
ahy-miR156a	scaffold_30:246783|254825	Yes	Yes	No	1	20	4503	4522	UGACAGAAGAGAGAGAGCAC	::.:.:::::.:: :::::	UUGUUUUCUCUUUUAUGUCA	1	20	4503	4522	TGACAGAAGAGAGAGAGCAC	|||||*||:|||||:|:||*	ACTGTATTTTCTCTTTTGTT	-	-	-	-	-	-	-
ahy-miR167-3p	Chr01:49179026|49183438	Yes	Yes	No	1	21	3576	3596	AGAUCAUGUGGCAGUUUCACC	:: :.::::::: :::::::	GGAGGAACUGCCUAAUGAUCU	1	21	3576	3596	AGATCATGTGGCAGTTTCACC	|||||||**|||||||:|*||	TCTAGTAATCCGTCAAGGAGG	-	-	-	-	-	-	-
ahy-miR167-3p	Chr08:2282456|2301386	Yes	Yes	No	1	21	12094	12114	AGAUCAUGUGGCAGUUUCACC	:::.:::: : .::::::::	AGUGGAACUUCAGCAUGAUCU	1	21	7412	7432	AGATCATGTGGCAGTTTCACC	||||||||:*|*||||:||||	TCTAGTACGACTTCAAGGTGG	-	-	-	-	-	-	-
ahy-miR398	Chr09:10173890|10175310	Yes	Yes	No	1	20	1368	1387	UGUGUUCUCAGGUCACCCCU	: :::.::::::.::::	ACAGUUGAUCUGAGAGCACA	1	20	1368	1387	TGTGTTCTCAGGTCACCCCT	||||:||||||:|||*|**|	ACACGAGAGTCTAGTTGACA	-	-	-	-	-	-	-
aly-miR172c*	Chr02:43253252|43257464	No	Yes	Yes	-	-	-	-	-	-	-	1	21	1758	1778	GGAGCATCATCAAGATTCACA	*|||||||||||||*||*|||	ACTCGTAGTAGTTCGAATTGT	1	21	1758	1778	ACACUUAGAACUACUACGAGG	|||.||.|||||||||||||.	UGUUAAGCUUGAUGAUGCUCA
aly-miR172c*	Chr02:43253757|43255875	No	Yes	Yes	-	-	-	-	-	-	-	1	21	169	189	GGAGCATCATCAAGATTCACA	*|||||||||||||*||*|||	ACTCGTAGTAGTTCGAATTGT	1	21	169	189	ACACUUAGAACUACUACGAGG	|||.||.|||||||||||||.	UGUUAAGCUUGAUGAUGCUCA
aly-miR172c*	Chr02:43255662|43257464	No	Yes	Yes	-	-	-	-	-	-	-	1	21	1758	1778	GGAGCATCATCAAGATTCACA	*|||||||||||||*||*|||	ACTCGTAGTAGTTCGAATTGT	1	21	1758	1778	ACACUUAGAACUACUACGAGG	|||.||.|||||||||||||.	UGUUAAGCUUGAUGAUGCUCA
aly-miR390a*	Chr08:55562421|55574016	No	Yes	Yes	-	-	-	-	-	-	-	1	21	7776	7797	CGCTATCCATCCTGAGTTT-CA	|:||||||||||:*|||:|*||	gtgataggtaggggtcagaggt	1	21	7777	7797	ACUUUGAGUCCUACCUAUCGC	.||o|||.o||||||||||o|	GGAGACUGGGGAUGGAUAGUG
aqc-miR159	Chr03:52561397|52563878	Yes	Yes	No	1	21	1086	1107	UUUGGACUGAAGGGAGC-UCUA	:::: :::.:.::::: :::.:	UAGAAGCUUCUUUCAGCCCAGA	1	21	1086	1107	TTTGGACTGAAGGGAGCT-CTA	|:|||*|||||:|:||||*|||	AGACCCGACTTTCTTCGAAGAT	-	-	-	-	-	-	-
aqc-miR159	Chr03:5981411|5984681	Yes	Yes	No	1	21	1954	1974	UUUGGACUGAAGGGAGCUCUA	:: :::::::: ::::.:	UUAAGAUCCCUUCAUUCCAGA	1	21	1955	1974	TTTGGACTGAAGGGAGCTCTA	|:||||*||||||||*||*||	AGACCTTACTTCCCTAGA-AT	-	-	-	-	-	-	-
aqc-miR159	Chr03:5981509|5984681	Yes	Yes	No	1	21	1954	1974	UUUGGACUGAAGGGAGCUCUA	:: :::::::: ::::.:	UUAAGAUCCCUUCAUUCCAGA	1	21	1955	1974	TTTGGACTGAAGGGAGCTCTA	|:||||*||||||||*||*||	AGACCTTACTTCCCTAGA-AT	-	-	-	-	-	-	-
aqc-miR159	Chr03:5982139|5984681	Yes	Yes	No	1	21	1954	1974	UUUGGACUGAAGGGAGCUCUA	:: :::::::: ::::.:	UUAAGAUCCCUUCAUUCCAGA	1	21	1955	1974	TTTGGACTGAAGGGAGCTCTA	|:||||*||||||||*||*||	AGACCTTACTTCCCTAGA-AT	-	-	-	-	-	-	-
aqc-miR159	Chr05:20816066|20818731	Yes	Yes	No	1	21	990	1010	UUUGGACUGAAGGGAGCUCUA	:::.::..::::::::: :	CUGAGUUCUUUUCAGUCCAUA	1	21	991	1010	TTTGGACTGAAGGGAGCTCTA	|*|||||||||::||:|||*|	ATACCTGACTTTTCTTGAG-T	-	-	-	-	-	-	-
aqc-miR159	Chr05:20816856|20817329	Yes	Yes	No	1	21	200	220	UUUGGACUGAAGGGAGCUCUA	:::.::..::::::::: :	CUGAGUUCUUUUCAGUCCAUA	1	21	201	220	TTTGGACTGAAGGGAGCTCTA	|*|||||||||::||:|||*|	ATACCTGACTTTTCTTGAG-T	-	-	-	-	-	-	-
aqc-miR159	Chr05:25581015|25581878	Yes	Yes	No	1	21	761	781	UUUGGACUGAAGGGAGCUCUA	::::::..:::::::. :::	CAGAGCUUUCUUCAGUUGAAA	1	21	760	781	TTTGGACTGAAGGGAGCTCT-A	|||*:|||||||::||||||*|	AAAGTTGACTTCTTTCGAGACT	-	-	-	-	-	-	-
aqc-miR159	Chr07:14479538|14655659	Yes	Yes	Yes	1	21	68282	68302	UUUGGACUGAAGGGAGCUCUA	::: ::: ..::::::.:.:.	UAGUGCUAUUUUCAGUUCGAG	1	21	20693	20713	TTTGGACTGAAGGGAGCTCTA	|*||||||||||*:|||||:|	atacctgacttcgttcgaggt	1	21	20693	20713	AUCUCGAGGGAAGUCAGGUUU	|o|||||o.||||||||||.|	UGGAGCUUGCUUCAGUCCAUA
aqc-miR159	Chr09:10970643|10973431	Yes	Yes	No	1	21	1973	1993	UUUGGACUGAAGGGAGCUCUA	: ::.::..::::::.::::	AAAAGUUCUUUUCAGUUCAAA	1	21	1973	1993	TTTGGACTGAAGGGAGCTCTA	||||:||||||::||:||*|*	AAACTTGACTTTTCTTGAAAA	-	-	-	-	-	-	-
ath-miR156g	Chr01:31780426|31817218	Yes	Yes	No	1	20	27837	27856	CGACAGAAGAGAGUGAGCAC	:::::..::.:.::::: ::	GUGCUUGCUUUUUUCUGGCG	1	20	27837	27856	CGACAGAAGAGAGTGAGCAC	||*|||||:|:||::|||||	gcggtcttttttcgttcgtg	-	-	-	-	-	-	-
ath-miR156g	Chr01:48156423|48157386	Yes	Yes	No	1	20	29	48	CGACAGAAGAGAGUGAGCAC	: ::::::.:::::: ::	UUUCUCACUUUCUUCUUUCA	1	20	29	48	CGACAGAAGAGAGTGAGCAC	*||*||||||:||||||*|*	Actttcttctttcactcttt	-	-	-	-	-	-	-
ath-miR156g	Chr02:319398|323007	Yes	Yes	No	1	20	1078	1097	CGACAGAAGAGAGUGAGCAC	: :.::::: :::::: :::	GCGUUCACUGUCUUCUAUCG	1	20	1078	1097	CGACAGAAGAGAGTGAGCAC	|||*||||||*|||||:|*|	GCTATCTTCTGTCACTTGCG	-	-	-	-	-	-	-
ath-miR156g	Chr04:19011288|19015067	Yes	Yes	No	1	20	238	257	CGACAGAAGAGAGUGAGCAC	:: ::.:.::::::.:::.	GUUCUUAUUCUCUUUUGUUU	1	20	238	257	CGACAGAAGAGAGTGAGCAC	*:|||:||||||:|:||*||	TTTGTTTTCTCTTATTCTTG	-	-	-	-	-	-	-
ath-miR156g	Chr04:38778846|38859401	Yes	Yes	No	1	20	25781	25800	CGACAGAAGAGAGUGAGCAC	:::::..::.:. :::: ::	GUGCUUGCUUUUCUCUGGCG	1	20	3433	3453	CGACAGAAGAGAGTGAGC-AC	||||||||||||:*:||**||	gctgtcttctcttcttcaatg	-	-	-	-	-	-	-
ath-miR156g	Chr05:11980156|11984386	Yes	Yes	No	1	20	3864	3883	CGACAGAAGAGAGUGAGCAC	: :.:::.:.:.:::::::	GAGUUCAUUUUUUUCUGUCU	1	20	3864	3883	CGACAGAAGAGAGTGAGCAC	*|||||||:|:|:|||:|*|	TCTGTCTTTTTTTACTTGAG	-	-	-	-	-	-	-
ath-miR156g	Chr06:70850|71245	Yes	Yes	No	1	20	289	308	CGACAGAAGAGAGUGAGCAC	: :::.:.::::::::.:	AGGAUCAUUUUCUUCUGUUG	1	20	290	308	CGACAGAAGAGAGTGAGCAC	|:||||||||:|:|||*|*|	GTTGTCTTCTTTTACTAG-G	-	-	-	-	-	-	-
ath-miR156g	Chr06:70850|71526	Yes	Yes	No	1	20	289	308	CGACAGAAGAGAGUGAGCAC	: :::.:.::::::::.:	AGGAUCAUUUUCUUCUGUUG	1	20	290	308	CGACAGAAGAGAGTGAGCAC	|:||||||||:|:|||*|*|	GTTGTCTTCTTTTACTAG-G	-	-	-	-	-	-	-
ath-miR156g	Chr06:71001|71526	Yes	Yes	No	1	20	138	157	CGACAGAAGAGAGUGAGCAC	: :::.:.::::::::.:	AGGAUCAUUUUCUUCUGUUG	1	20	139	157	CGACAGAAGAGAGTGAGCAC	|:||||||||:|:|||*|*|	GTTGTCTTCTTTTACTAG-G	-	-	-	-	-	-	-
ath-miR156g	Chr07:37178572|37182636	Yes	Yes	No	1	20	2866	2885	CGACAGAAGAGAGUGAGCAC	::::::::.:::: ::	AGUCUCACUCUUUUCUUUCU	1	20	2867	2885	CGACAGAAGAGAGTGAGCAC	*||*||||:||||||||*||	TCTTTCTTTTCTCACTC-TG	-	-	-	-	-	-	-
ath-miR156g	Chr08:46904893|46910012	Yes	No	Yes	1	20	2306	2326	CGACAGAAGAGAGU-GAGCAC	:::::: :::.::::::::.	GUGCUCCACUUUCUUCUGUUU	-	-	-	-	-	-	-	1	20	2306	2326	CACGA-GUGAGAGAAGACAGC	|||||.||||o||||||||o.	GUGCUCCACUUUCUUCUGUUU
ath-miR156g	Chr08:61843039|61846221	Yes	Yes	No	1	20	3062	3081	CGACAGAAGAGAGUGAGCAC	:: :: :.:.::::::::.:	GUACUAAUUUUCUUCUGUUG	1	20	3062	3081	CGACAGAAGAGAGTGAGCAC	|:||||||||:|:|*||*||	GTTGTCTTCTTTTAATCATG	-	-	-	-	-	-	-
ath-miR156g	Chr08:8771583|8850390	Yes	Yes	No	1	20	33518	33537	CGACAGAAGAGAGUGAGCAC	::::::.:: .::.::::	UUGCUCAUUCAUUUUUGUCU	1	20	77976	77995	CGACAGAAGAGAGTGAGCAC	||||||||||:|||:|**|*	GCTGTCTTCTTTCATTGATA	-	-	-	-	-	-	-
ath-miR156g	Chr09:10105675|10107020	Yes	Yes	No	1	20	620	639	CGACAGAAGAGAGUGAGCAC	::: :::::::.::::	UCUCUCUCUCUCUUUUGUCU	1	20	621	639	CGACAGAAGAGAGTGAGCAC	*||||:|||||||*|||*|*	TCTGTTTTCTCTCTCTC-TC	-	-	-	-	-	-	-
ath-miR156g	Chr10:3316100|3321859	Yes	Yes	No	1	20	924	943	CGACAGAAGAGAGUGAGCAC	::::::.::.::::.: :.:	GUGCUCGCUUUCUUUUAUUG	1	20	924	943	CGACAGAAGAGAGTGAGCAC	|:|*|:||||:||:||||||	GTTATTTTCTTTCGCTCGTG	-	-	-	-	-	-	-
ath-miR156g	Chr10:3316100|3322320	Yes	Yes	No	1	20	1385	1404	CGACAGAAGAGAGUGAGCAC	::::::.::.::::.: :.:	GUGCUCGCUUUCUUUUAUUG	1	20	1385	1404	CGACAGAAGAGAGTGAGCAC	|:|*|:||||:||:||||||	GTTATTTTCTTTCGCTCGTG	-	-	-	-	-	-	-
ath-miR156g	Chr10:3316477|3321859	Yes	Yes	No	1	20	924	943	CGACAGAAGAGAGUGAGCAC	::::::.::.::::.: :.:	GUGCUCGCUUUCUUUUAUUG	1	20	924	943	CGACAGAAGAGAGTGAGCAC	|:|*|:||||:||:||||||	GTTATTTTCTTTCGCTCGTG	-	-	-	-	-	-	-
ath-miR156g	Chr10:3316822|3321859	Yes	Yes	No	1	20	924	943	CGACAGAAGAGAGUGAGCAC	::::::.::.::::.: :.:	GUGCUCGCUUUCUUUUAUUG	1	20	924	943	CGACAGAAGAGAGTGAGCAC	|:|*|:||||:||:||||||	GTTATTTTCTTTCGCTCGTG	-	-	-	-	-	-	-
ath-miR156g	Chr10:3316822|3322320	Yes	Yes	No	1	20	1385	1404	CGACAGAAGAGAGUGAGCAC	::::::.::.::::.: :.:	GUGCUCGCUUUCUUUUAUUG	1	20	1385	1404	CGACAGAAGAGAGTGAGCAC	|:|*|:||||:||:||||||	GTTATTTTCTTTCGCTCGTG	-	-	-	-	-	-	-
ath-miR156g	Chr10:40453076|40454578	Yes	Yes	No	1	20	1026	1045	CGACAGAAGAGAGUGAGCAC	:::.::::::::::.:	CCAGUCAUUCUCUUCUGUUG	1	20	1027	1045	CGACAGAAGAGAGTGAGCAC	|:||||||||||:|||*|**	GTTGTCTTCTCTTACT-GAC	-	-	-	-	-	-	-
ath-miR156g	Chr10:7607867|7632092	Yes	Yes	No	1	20	85	104	CGACAGAAGAGAGUGAGCAC	:::.:::.::::::: :	UAGCUUACUUUCUUCUGGCU	1	20	84	104	CGACAGAAGAGAGTGAGC-AC	*|*|||||||:|||:|||*||	TCGGTCTTCTTTCATTCGATG	-	-	-	-	-	-	-
ath-miR156g	Chr10:7625321|7632092	Yes	Yes	No	1	20	85	104	CGACAGAAGAGAGUGAGCAC	:::.:::.::::::: :	UAGCUUACUUUCUUCUGGCU	1	20	84	104	CGACAGAAGAGAGTGAGC-AC	*|*|||||||:|||:|||*||	TCGGTCTTCTTTCATTCGATG	-	-	-	-	-	-	-
ath-miR156g	Chr10:7629979|7632092	Yes	Yes	No	1	20	85	104	CGACAGAAGAGAGUGAGCAC	:::.:::.::::::: :	UAGCUUACUUUCUUCUGGCU	1	20	84	104	CGACAGAAGAGAGTGAGC-AC	*|*|||||||:|||:|||*||	TCGGTCTTCTTTCATTCGATG	-	-	-	-	-	-	-
ath-miR156g	Chr10:7629979|7635008	Yes	Yes	No	1	20	3001	3020	CGACAGAAGAGAGUGAGCAC	:::.:::.::::::: :	UAGCUUACUUUCUUCUGGCU	1	20	3000	3020	CGACAGAAGAGAGTGAGC-AC	*|*|||||||:|||:|||*||	TCGGTCTTCTTTCATTCGATG	-	-	-	-	-	-	-
ath-miR156g	Chr10:7631752|7634496	Yes	Yes	No	1	20	2489	2508	CGACAGAAGAGAGUGAGCAC	:::.:::.::::::: :	UAGCUUACUUUCUUCUGGCU	1	20	2488	2508	CGACAGAAGAGAGTGAGC-AC	*|*|||||||:|||:|||*||	TCGGTCTTCTTTCATTCGATG	-	-	-	-	-	-	-
ath-miR156g	Chr10:7631752|7635008	Yes	Yes	No	1	20	3001	3020	CGACAGAAGAGAGUGAGCAC	:::.:::.::::::: :	UAGCUUACUUUCUUCUGGCU	1	20	3000	3020	CGACAGAAGAGAGTGAGC-AC	*|*|||||||:|||:|||*||	TCGGTCTTCTTTCATTCGATG	-	-	-	-	-	-	-
ath-miR156g	scaffold_15:680125|680889	Yes	Yes	No	1	20	170	189	CGACAGAAGAGAGUGAGCAC	:: :..::::::::::::	AGGCACGUUCUCUUCUGUCG	1	20	171	189	CGACAGAAGAGAGTGAGCAC	||||||||||||::|*||*|	GCTGTCTTCTCTTGCACG-G	-	-	-	-	-	-	-
ath-miR157d	Chr01:40661443|40661892	Yes	Yes	No	1	20	94	113	UGACAGAAGAUAGAGAGCAC	::::.: ::::.:::::	AGUCUCUUUCUCUUUUGUCA	1	20	95	113	TGACAGAAGATAGAGAGCAC	|||||:||||*|:||||*||	ACTGTTTTCTCTTTCTC-TG	-	-	-	-	-	-	-
ath-miR157d	Chr01:5778439|5784129	Yes	Yes	No	1	20	549	568	UGACAGAAGAUAGAGAGCAC	::.:.:::.::::.:::::	UUGUUUUCUGUCUUUUGUCA	1	20	549	568	TGACAGAAGATAGAGAGCAC	|||||:||||:|||:|:||*	ACTGTTTTCTGTCTTTTGTT	-	-	-	-	-	-	-
ath-miR157d	Chr01:5778439|5784904	Yes	Yes	No	1	20	549	568	UGACAGAAGAUAGAGAGCAC	::.:.:::.::::.:::::	UUGUUUUCUGUCUUUUGUCA	1	20	549	568	TGACAGAAGATAGAGAGCAC	|||||:||||:|||:|:||*	ACTGTTTTCTGTCTTTTGTT	-	-	-	-	-	-	-
ath-miR157d	Chr02:15010113|15012321	Yes	Yes	No	1	20	585	604	UGACAGAAGAUAGAGAGCAC	:: :: :.:::.:::::::	GUACUGUUUAUUUUCUGUCU	1	20	585	604	TGACAGAAGATAGAGAGCAC	*|||||||:|||:|*||*||	TCTGTCTTTTATTTGTCATG	-	-	-	-	-	-	-
ath-miR157d	Chr02:21010884|21017059	Yes	Yes	No	1	20	1401	1420	UGACAGAAGAUAGAGAGCAC	:.:::::.::::::.:	AGAGUUUCUAUUUUCUGUUA	1	20	1402	1420	TGACAGAAGATAGAGAGCAC	|:||||||:|||||:|*|*|	ATTGTCTTTTATCTTT-GAG	-	-	-	-	-	-	-
ath-miR157d	Chr02:21014458|21019413	Yes	Yes	No	1	20	3755	3774	UGACAGAAGAUAGAGAGCAC	:.:::::.::::::.:	AGAGUUUCUAUUUUCUGUUA	1	20	3756	3774	TGACAGAAGATAGAGAGCAC	|:||||||:|||||:|*|*|	ATTGTCTTTTATCTTT-GAG	-	-	-	-	-	-	-
ath-miR157d	Chr02:26882467|26914401	Yes	Yes	No	1	20	28167	28186	UGACAGAAGAUAGAGAGCAC	::::. :::::.:::::	UGCCUCUUCAUCUUUUGUCA	1	20	28168	28186	TGACAGAAGATAGAGAGCAC	|||||:|||||*:||||**|	ACTGTTTTCTACTTCTC-CG	-	-	-	-	-	-	-
ath-miR157d	Chr02:28260034|28261151	Yes	Yes	No	1	20	690	709	UGACAGAAGAUAGAGAGCAC	: ::::: ::::: :::::	UUUCUCUCAAUCUUGUGUCA	1	20	690	709	TGACAGAAGATAGAGAGCAC	|||||*|||||*|||||*|*	ACTGTGTTCTAACTCTCTTT	-	-	-	-	-	-	-
ath-miR157d	Chr03:2832031|2841239	Yes	Yes	No	1	20	7086	7105	UGACAGAAGAUAGAGAGCAC	::::.: ::::::::::.:	AUGCUUUGUAUCUUCUGUUA	1	20	7086	7105	TGACAGAAGATAGAGAGCAC	|:||||||||||*|:||||*	ATTGTCTTCTATGTTTCGTA	-	-	-	-	-	-	-
ath-miR157d	Chr03:2837706|2839432	Yes	Yes	No	1	20	1411	1430	UGACAGAAGAUAGAGAGCAC	::::.: ::::::::::.:	AUGCUUUGUAUCUUCUGUUA	1	20	1411	1430	TGACAGAAGATAGAGAGCAC	|:||||||||||*|:||||*	ATTGTCTTCTATGTTTCGTA	-	-	-	-	-	-	-
ath-miR157d	Chr04:45114510|45119582	Yes	Yes	Yes	1	20	90	109	UGACAGAAGAUAGAGAGCAC	:::::. ::::::.:::::	GUGCUUGGUAUCUUUUGUCA	1	20	90	109	TGACAGAAGATAGAGAGCAC	|||||:||||||**:|||||	ACTGTTTTCTATGGTTCGTG	1	20	90	109	CACGAGAGAUAGAAGACAGU	|||||o..||||||o|||||	GUGCUUGGUAUCUUUUGUCA
ath-miR157d	Chr04:45117729|45119582	Yes	Yes	Yes	1	20	90	109	UGACAGAAGAUAGAGAGCAC	:::::. ::::::.:::::	GUGCUUGGUAUCUUUUGUCA	1	20	90	109	TGACAGAAGATAGAGAGCAC	|||||:||||||**:|||||	ACTGTTTTCTATGGTTCGTG	1	20	90	109	CACGAGAGAUAGAAGACAGU	|||||o..||||||o|||||	GUGCUUGGUAUCUUUUGUCA
ath-miR157d	Chr06:12269788|12333710	Yes	Yes	No	1	20	61787	61806	UGACAGAAGAUAGAGAGCAC	.:.::::::::.: :::	UGUUUUUCUAUCUUUUUUCA	1	20	45289	45307	TGACAGAAGATAGAGAGCAC	|||*||||:|*||||||*||	actctcttttctctctc-tg	-	-	-	-	-	-	-
ath-miR157d	Chr06:23137278|23138296	Yes	Yes	No	1	20	700	719	UGACAGAAGAUAGAGAGCAC	::::::::.:.::.:::.	UUGCUCUCUGUUUUUUGUUU	1	20	700	719	TGACAGAAGATAGAGAGCAC	*:|||:||:|:||||||||*	TTTGTTTTTTGTCTCTCGTT	-	-	-	-	-	-	-
ath-miR157d	Chr08:17345814|17346544	Yes	Yes	No	1	20	382	401	UGACAGAAGAUAGAGAGCAC	: ::.:::::::::::::	UUUCUUUCUAUCUUCUGUCU	1	20	382	401	TGACAGAAGATAGAGAGCAC	*|||||||||||||:||*|*	tctgtcttctatctttcttt	-	-	-	-	-	-	-
ath-miR157d	Chr09:10105675|10107020	Yes	Yes	No	1	20	620	639	UGACAGAAGAUAGAGAGCAC	:::::: ::::.::::	UCUCUCUCUCUCUUUUGUCU	1	20	621	639	TGACAGAAGATAGAGAGCAC	*||||:||||*||||||*|*	TCTGTTTTCTCTCTCTC-TC	-	-	-	-	-	-	-
ath-miR157d	Chr09:15887918|15892436	Yes	Yes	No	1	20	2220	2239	UGACAGAAGAUAGAGAGCAC	.:::.:: :::.:::::	UAAUUCUUUACCUUUUGUCA	1	20	831	850	TGACAGAAGATAGAGAGCAC	|:|*||||:|:||||||||*	ATTTTCTTTTGTCTCTCGTT	-	-	-	-	-	-	-
ath-miR157d	Chr09:24094854|24097949	Yes	Yes	No	1	20	2404	2423	UGACAGAAGAUAGAGAGCAC	:.:.:::.: ::::::::	UAGUUUUCUGUAUUCUGUCA	1	20	2403	2423	TGACAGAAGATAGAGAGC-AC	||||||||*|:|||:|:|*||	ACTGTCTTATGTCTTTTGATG	-	-	-	-	-	-	-
ath-miR157d	Chr09:26598044|26634589	Yes	Yes	Yes	1	20	27845	27864	UGACAGAAGAUAGAGAGCAC	:: :::::.:::::::::	UUGAUCUCUGUCUUCUGUCU	1	20	27844	27864	TGACAGAAGATAGAGAGC-AC	*|||||||||:|||||*|*||	TCTGTCTTCTGTCTCTAGTTG	1	20	27845	27864	CACGAGAGAUAGAAGACAGU	.||.|||||o|||||||||.	UUGAUCUCUGUCUUCUGUCU
ath-miR157d	Chr09:29235890|29236828	Yes	Yes	No	1	20	859	878	UGACAGAAGAUAGAGAGCAC	:::::.:.::: ::::: ::	GUGCUUUUUAUGUUCUGGCA	1	20	859	878	TGACAGAAGATAGAGAGCAC	||*|||||*|||:|:|||||	ACGGTCTTGTATTTTTCGTG	-	-	-	-	-	-	-
ath-miR157d	Chr09:29244507|29247696	Yes	Yes	No	1	20	2127	2146	UGACAGAAGAUAGAGAGCAC	:: ::.:.:: :::.:::::	GUUCUUUUUACCUUUUGUCA	1	20	2127	2146	TGACAGAAGATAGAGAGCAC	|||||:|||*||:|:||*||	ACTGTTTTCCATTTTTCTTG	-	-	-	-	-	-	-
ath-miR157d	Chr10:41798093|41844360	Yes	Yes	No	1	20	30409	30428	UGACAGAAGAUAGAGAGCAC	:::: :::::.::.:::::	AUGCUAUCUAUUUUUUGUCA	1	20	30409	30428	TGACAGAAGATAGAGAGCAC	|||||:||:|||||*||||*	ACTGTTTTTTATCTATCGTA	-	-	-	-	-	-	-
ath-miR157d	Chr11:446403|451078	Yes	Yes	No	1	20	1170	1189	UGACAGAAGAUAGAGAGCAC	::: :.:::::: :.:::::	GUGAUUUCUAUCAUUUGUCA	1	20	1170	1189	TGACAGAAGATAGAGAGCAC	|||||:|*||||||:|*|||	ACTGTTTACTATCTTTAGTG	-	-	-	-	-	-	-
ath-miR157d	Chr11:448734|450997	Yes	Yes	No	1	20	1089	1108	UGACAGAAGAUAGAGAGCAC	::: :.:::::: :.:::::	GUGAUUUCUAUCAUUUGUCA	1	20	1089	1108	TGACAGAAGATAGAGAGCAC	|||||:|*||||||:|*|||	ACTGTTTACTATCTTTAGTG	-	-	-	-	-	-	-
ath-miR157d	Chr11:8666648|8709477	Yes	Yes	No	1	20	23187	23206	UGACAGAAGAUAGAGAGCAC	::.:.:.:::.::.:::::	UUGUUUUUUAUUUUUUGUCA	1	20	23187	23206	TGACAGAAGATAGAGAGCAC	|||||:||:|||:|:|:||*	ACTGTTTTTTATTTTTTGTT	-	-	-	-	-	-	-
ath-miR157d	Chr11:8683573|8709477	Yes	Yes	No	1	20	23187	23206	UGACAGAAGAUAGAGAGCAC	::.:.:.:::.::.:::::	UUGUUUUUUAUUUUUUGUCA	1	20	23187	23206	TGACAGAAGATAGAGAGCAC	|||||:||:|||:|:|:||*	ACTGTTTTTTATTTTTTGTT	-	-	-	-	-	-	-
ath-miR157d	Chr11:9744854|9748367	Yes	Yes	No	1	20	332	351	UGACAGAAGAUAGAGAGCAC	:: ::.:.:: :::.:::::	GUUCUUUUUAGCUUUUGUCA	1	20	332	351	TGACAGAAGATAGAGAGCAC	|||||:|||*||:|:||*||	ACTGTTTTCGATTTTTCTTG	-	-	-	-	-	-	-
ath-miR157d	scaffold_23:309570|325909	Yes	Yes	No	1	20	1110	1129	UGACAGAAGAUAGAGAGCAC	.:.:.:::::::::: :	UCAUUUUUUAUCUUCUGUGA	1	20	14400	14419	TGACAGAAGATAGAGAGCAC	|:||||||:|||:|||**||	attGTCTTTTATTTCTAATG	-	-	-	-	-	-	-
ath-miR157d	scaffold_23:309570|333018	Yes	Yes	No	1	20	1110	1129	UGACAGAAGAUAGAGAGCAC	.:.:.:::::::::: :	UCAUUUUUUAUCUUCUGUGA	1	20	14400	14419	TGACAGAAGATAGAGAGCAC	|:||||||:|||:|||**||	attGTCTTTTATTTCTAATG	-	-	-	-	-	-	-
ath-miR157d	scaffold_23:309570|334340	Yes	Yes	No	1	20	1110	1129	UGACAGAAGAUAGAGAGCAC	.:.:.:::::::::: :	UCAUUUUUUAUCUUCUGUGA	1	20	14400	14419	TGACAGAAGATAGAGAGCAC	|:||||||:|||:|||**||	attGTCTTTTATTTCTAATG	-	-	-	-	-	-	-
ath-miR157d	scaffold_23:323399|325909	Yes	Yes	No	1	20	571	590	UGACAGAAGAUAGAGAGCAC	:: :::.:::.::::::.:	GUAAUCUUUAUUUUCUGUUA	1	20	571	590	TGACAGAAGATAGAGAGCAC	|:||||||:|||:|||**||	attGTCTTTTATTTCTAATG	-	-	-	-	-	-	-
ath-miR157d	scaffold_23:323399|334340	Yes	Yes	No	1	20	571	590	UGACAGAAGAUAGAGAGCAC	:: :::.:::.::::::.:	GUAAUCUUUAUUUUCUGUUA	1	20	571	590	TGACAGAAGATAGAGAGCAC	|:||||||:|||:|||**||	attGTCTTTTATTTCTAATG	-	-	-	-	-	-	-
ath-miR159b	Chr01:43789889|43791782	Yes	Yes	No	1	21	1340	1360	UUUGGAUUGAAGGGAGCUCUU	::.::::::.:: :::::	GGCAGUUCCCUUUAAACCAAA	1	21	1340	1360	TTTGGATTGAAGGGAGCTCTT	|||||*||:||||||:||*::	AAACCAAATTTCCCTTGACGG	-	-	-	-	-	-	-
ath-miR159b	Chr01:43790132|43791782	Yes	Yes	No	1	21	1340	1360	UUUGGAUUGAAGGGAGCUCUU	::.::::::.:: :::::	GGCAGUUCCCUUUAAACCAAA	1	21	1340	1360	TTTGGATTGAAGGGAGCTCTT	|||||*||:||||||:||*::	AAACCAAATTTCCCTTGACGG	-	-	-	-	-	-	-
ath-miR159b	Chr01:43790260|43790632	Yes	Yes	No	1	21	190	210	UUUGGAUUGAAGGGAGCUCUU	::.::::::.:: :::::	GGCAGUUCCCUUUAAACCAAA	1	21	190	210	TTTGGATTGAAGGGAGCTCTT	|||||*||:||||||:||*::	AAACCAAATTTCCCTTGACGG	-	-	-	-	-	-	-
ath-miR159b	Chr02:48797235|48863387	Yes	Yes	No	1	21	9557	9577	UUUGGAUUGAAGGGAGCUCUU	:: ::. ::::::::::: ::	AACAGUCCCCUUCAAUCCCAA	1	21	9557	9577	TTTGGATTGAAGGGAGCTCTT	||*|||||||||||*:||*||	aaccctaacttcccctgacaa	-	-	-	-	-	-	-
ath-miR159b	Chr02:48797235|48888770	Yes	Yes	No	1	21	34940	34960	UUUGGAUUGAAGGGAGCUCUU	:: ::. ::::::::::: ::	AACAGUCCCCUUCAAUCCCAA	1	21	5363	5383	TTTGGATTGAAGGGAGCTCTT	||*|||||||||||*:||*||	aaccctaacttcccctgataa	-	-	-	-	-	-	-
ath-miR159b	Chr02:48801020|48866339	Yes	Yes	No	1	21	12509	12529	UUUGGAUUGAAGGGAGCUCUU	:: ::. ::::::::::: ::	AACAGUCCCCUUCAAUCCCAA	1	21	12509	12529	TTTGGATTGAAGGGAGCTCTT	||*|||||||||||*:||*||	aaccctaacttcccctgacaa	-	-	-	-	-	-	-
ath-miR159b	Chr04:47437299|47438128	Yes	Yes	No	1	21	378	398	UUUGGAUUGAAGGGAGCUCUU	: .::::.:: ::::::::	UAUGGCUCUCUCCAAUCCAAC	1	21	379	398	TTTGGATTGAAGGGAGCTCTT	*||||||||*||:||||*|*|	CAACCTAACCTCTCTCG-GTA	-	-	-	-	-	-	-
ath-miR159b	Chr05:19176130|19354828	Yes	Yes	No	1	21	171191	171210	UUUGGAUUGAAGGGAGCUCUU	:::: ::: ::::.::::::	AAGA-CUCACUUCGAUCCAAU	1	21	171191	171210	TTTGGATTGAAGGGAGCTCTT	*||||||:||||*|||*||||	taacctagcttcactc-agaa	-	-	-	-	-	-	-
ath-miR159b	Chr05:7691534|7691945	Yes	Yes	No	1	21	284	304	UUUGGAUUGAAGGGAGCUCUU	:::.::::::::::: ::	CUGAGUUCCCUUCAAUCAAAU	1	21	284	304	TTTGGATTGAAGGGAGCTCTT	*||*|||||||||||:|||**	TAAACTAACTTCCCTTGAGTC	-	-	-	-	-	-	-
ath-miR159b	Chr08:24390070|24429797	Yes	Yes	No	1	21	12660	12680	UUUGGAUUGAAGGGAGCUCUU	:.:.:::::.::. ::....:	AGGGGCUCCUUUUUAUUUGGA	1	21	36453	36473	TTTGGATTGAAGGGAGCTCTT	||||||||||||*:||**|||	aaacctaacttcgttcttgaa	-	-	-	-	-	-	-
ath-miR159b	Chr08:24393692|24429797	Yes	Yes	No	1	21	9038	9058	UUUGGAUUGAAGGGAGCUCUU	:.:.:::::.::. ::....:	AGGGGCUCCUUUUUAUUUGGA	1	21	32831	32851	TTTGGATTGAAGGGAGCTCTT	||||||||||||*:||**|||	aaacctaacttcgttcttgaa	-	-	-	-	-	-	-
ath-miR159b	Chr09:10970643|10973431	Yes	Yes	No	1	21	1973	1993	UUUGGAUUGAAGGGAGCUCUU	:: ::.::..::::.:.::::	AAAAGUUCUUUUCAGUUCAAA	1	21	1973	1993	TTTGGATTGAAGGGAGCTCTT	||||:|:||||::||:||*||	AAACTTGACTTTTCTTGAAAA	-	-	-	-	-	-	-
ath-miR164c	Chr07:14479538|14655659	Yes	Yes	No	1	21	89665	89685	UGGAGAAGCAGGGCACGUGCG	..: :::.::::::::::	UCUGCCUGCUCUGCUUCUCCU	1	21	89666	89685	TGGAGAAGCAGGGCACGTGCG	*||||||||||:|||*|::*|	tcctcttcgtctcgtccgt-c	-	-	-	-	-	-	-
ath-miR164c	Chr11:5882084|5885119	Yes	Yes	Yes	1	21	1918	1938	UGGAGAAGCAGGGCACGUGCG	: ..: ::.::::::::::::	CUUGCUUGUCCUGCUUCUCCA	1	21	1918	1938	TGGAGAAGCAGGGCACGTGCG	||||||||||||:||*|::*|	ACCTCTTCGTCCTGTTCGTTC	1	21	1918	1938	GCGUGCACGGGACGAAGAGGU	|.oo|.||o||||||||||||	CUUGCUUGUCCUGCUUCUCCA
ath-miR164c	Chr11:5883096|5885302	Yes	Yes	Yes	1	21	906	926	UGGAGAAGCAGGGCACGUGCG	: ..: ::.::::::::::::	CUUGCUUGUCCUGCUUCUCCA	1	21	906	926	TGGAGAAGCAGGGCACGTGCG	||||||||||||:||*|::*|	ACCTCTTCGTCCTGTTCGTTC	1	21	906	926	GCGUGCACGGGACGAAGAGGU	|.oo|.||o||||||||||||	CUUGCUUGUCCUGCUUCUCCA
ath-miR167a	Chr02:48797235|48814125	Yes	Yes	No	1	21	16614	16634	UGAAGCUGCCAGCAUGAUCUA	.: ::::: :::::::::	UCUGUGAUGCUCGCAGCUUCA	1	21	8033	8053	TGAAGCTGCCAGCATGATCTA	|||||||||*|||||*|:*:|	ACTTCGACGCTCGTAGTGTGT	-	-	-	-	-	-	-
ath-miR167a	Chr02:48797235|48863387	Yes	Yes	No	1	21	19348	19368	UGAAGCUGCCAGCAUGAUCUA	.: ::::: :::::::::	UCUGUGAUGCUCGCAGCUUCA	1	21	34849	34869	TGAAGCTGCCAGCATGATCTA	|||||||||*|||||*|:*:|	ACTTCGACGCTCGTAGTGTGT	-	-	-	-	-	-	-
ath-miR167a	Chr02:48797235|48888770	Yes	Yes	No	1	21	15334	15354	UGAAGCUGCCAGCAUGAUCUA	.: ::::: :::::::::	UUUGUGAUGCUCGCAGCUUCA	1	21	15335	15354	TGAAGCTGCCAGCATGATCTA	|||||||||*|||||*|*|*|	ACTTCGACGCTCGTAGT-GTT	-	-	-	-	-	-	-
ath-miR167a	Chr02:48800333|48830271	Yes	Yes	No	1	21	15308	15328	UGAAGCUGCCAGCAUGAUCUA	.: ::::: :::::::::	UCUGUGAUGCUCGCAGCUUCA	1	21	1733	1753	TGAAGCTGCCAGCATGATCTA	|||||||||*|||||*|:*:|	ACTTCGACGCTCGTAGTGTGT	-	-	-	-	-	-	-
ath-miR167a	Chr02:48801020|48866339	Yes	Yes	No	1	21	22300	22320	UGAAGCUGCCAGCAUGAUCUA	.: ::::: :::::::::	UCUGUGAUGCUCGCAGCUUCA	1	21	2525	2545	TGAAGCTGCCAGCATGATCTA	|||||||||*|||||*|:*||	ACTTCGACGCTCGTAGTGTAT	-	-	-	-	-	-	-
ath-miR167a	Chr03:28780554|28789140	Yes	Yes	No	1	21	4990	5010	UGAAGCUGCCAGCAUGAUCUA	:::::.:::.: :.. :::::	UAGAUUAUGUUUGUGUCUUCA	1	21	6183	6202	TGAAGCTGCCAGCATGATCTA	||||:|||*||:|||||*||*	ACTTTGACAGTTGTACT-GAC	-	-	-	-	-	-	-
ath-miR167a	Chr06:30798650|30802185	Yes	Yes	No	1	21	244	264	UGAAGCUGCCAGCAUGAUCUA	: : :::: .:::.:::::::	UCGUUCAUUUUGGUAGCUUCA	1	21	244	264	TGAAGCTGCCAGCATGATCTA	|||||||:|||:*||||*|*|	ACTTCGATGGTTTTACTTGCT	-	-	-	-	-	-	-
ath-miR167d	Chr02:48797235|48888770	Yes	Yes	No	1	22	15333	15354	UGAAGCUGCCAGCAUGAUCUGG	.: ::::: :::::::::	AUUUGUGAUGCUCGCAGCUUCA	1	22	24955	24976	TGAAGCTGCCAGCATGATCTGG	|||||||||*|||||*|:*|:|	ACTTCGACGCTCGTAGTGTATC	-	-	-	-	-	-	-
ath-miR167d	Chr02:48801020|48866339	Yes	Yes	No	1	22	22299	22320	UGAAGCUGCCAGCAUGAUCUGG	.: ::::: :::::::::	AUCUGUGAUGCUCGCAGCUUCA	1	22	2524	2545	TGAAGCTGCCAGCATGATCTGG	|||||||||*|||||*|:*|:|	ACTTCGACGCTCGTAGTGTATC	-	-	-	-	-	-	-
ath-miR167d	Chr03:28780554|28789140	Yes	Yes	No	1	22	4989	5010	UGAAGCUGCCAGCAUGAUCUGG	..::::.:::.: :.. :::::	UUAGAUUAUGUUUGUGUCUUCA	1	22	6182	6202	TGAAGCTGCCAGCATGATCTGG	||||:|||*||:|||||*|||*	ACTTTGACAGTTGTACT-GACA	-	-	-	-	-	-	-
ath-miR167d	Chr03:4576382|4578884	Yes	Yes	No	1	22	1126	1147	UGAAGCUGCCAGCAUGAUCUGG	::::::::::::::	CCCACAAAUGCUGGCAGCUUCC	1	22	1127	1147	TGAAGCTGCCAGCATGATCTGG	*||||||||||||||**|*|||	ccttcgacggtcgtAA-ACACC	-	-	-	-	-	-	-
ath-miR167d	Chr03:4576773|4578884	Yes	Yes	No	1	22	1126	1147	UGAAGCUGCCAGCAUGAUCUGG	::::::::::::::	CCCACAAAUGCUGGCAGCUUCC	1	22	1127	1147	TGAAGCTGCCAGCATGATCTGG	*||||||||||||||**|*|||	ccttcgacggtcgtAA-ACACC	-	-	-	-	-	-	-
ath-miR167d	Chr10:36456516|36459515	Yes	Yes	No	1	22	71	92	UGAAGCUGCCAGCAUGAUCUGG	::::::::::::::: ::	AGGUAUCAUGCUGGCAGCUGCA	1	22	70	92	TGAAGCTGCCAGCATGAT-CTGG	||*|||||||||||||||*|:**	ACGTCGACGGTCGTACTATGGAA	-	-	-	-	-	-	-
ath-miR169a	Chr03:53145507|53146765	Yes	Yes	No	1	21	546	566	CAGCCAAGGAUGACUUGCCGA	:::.::::::::::: :	CUUGCAGGUCAUCCUUGGAUA	1	21	547	566	CAGCCAAGGATGACTTGCCGA	*|*|||||||||||:||*|:|	ATAGGTTCCTACTGGAC-GTT	-	-	-	-	-	-	-
ath-miR169a	Chr10:41491949|41493078	Yes	Yes	No	1	21	283	303	CAGCCAAGGAUGACUUGCCGA	:: :.:: :::: ::::::::	UCAGUAACUCAUGCUUGGCUG	1	21	283	303	CAGCCAAGGATGACTTGCCGA	||||||||*||||*||:|*||	GTCGGTTCGTACTCAATGACT	-	-	-	-	-	-	-
ath-miR169a	Chr10:44140652|44141410	Yes	Yes	No	1	21	491	512	CAGCCAAGGAUGACUU-GCCGA	::::. ::::.::.:::::.::	UCGGUUAAGUUAUUCUUGGUUG	1	21	491	512	CAGCCAAGGATGACTTG-CCGA	||:|||||:||:||||:*||||	GTTGGTTCTTATTGAATTGGCT	-	-	-	-	-	-	-
ath-miR169a	Chr11:11632533|11634951	Yes	Yes	Yes	1	21	1957	1977	CAGCCAAGGAUGACUUGCCGA	: ::..: :.:::::::::::	UGGGUGAAUUAUCCUUGGCUG	1	21	1957	1977	CAGCCAAGGATGACTTGCCGA	|||||||||||:|*|::||*|	GTCGGTTCCTATTAAGTGGGT	1	21	1957	1977	AGCCGUUCAGUAGGAACCGAC	|.||oo|.|o|||||||||||	UGGGUGAAUUAUCCUUGGCUG
ath-miR169a	Chr11:11632533|11635139	Yes	Yes	Yes	1	21	1957	1977	CAGCCAAGGAUGACUUGCCGA	: ::..: :.:::::::::::	UGGGUGAAUUAUCCUUGGCUG	1	21	1957	1977	CAGCCAAGGATGACTTGCCGA	|||||||||||:|*|::||*|	GTCGGTTCCTATTAAGTGGGT	1	21	1957	1977	AGCCGUUCAGUAGGAACCGAC	|.||oo|.|o|||||||||||	UGGGUGAAUUAUCCUUGGCUG
ath-miR169a	Chr11:11632533|11644983	Yes	Yes	Yes	1	21	1957	1977	CAGCCAAGGAUGACUUGCCGA	: ::..: :.:::::::::::	UGGGUGAAUUAUCCUUGGCUG	1	21	1957	1977	CAGCCAAGGATGACTTGCCGA	|||||||||||:|*|::||*|	GTCGGTTCCTATTAAGTGGGT	1	21	1957	1977	AGCCGUUCAGUAGGAACCGAC	|.||oo|.|o|||||||||||	UGGGUGAAUUAUCCUUGGCUG
ath-miR171b	Chr02:34648034|34661348	Yes	Yes	No	1	21	4317	4337	UUGAGCCGUGCCAAUAUCACG	:::::::::..:: ::::	UCUGAUAUUGGUGCGUCUCAU	1	21	4318	4337	TTGAGCCGTGCCAATATCACG	*||||*||::|||||||||*|	tactctgcgtggttatagt-c	-	-	-	-	-	-	-
ath-miR171b	Chr02:34653802|34661348	Yes	Yes	No	1	21	4317	4337	UUGAGCCGUGCCAAUAUCACG	:::::::::..:: ::::	UCUGAUAUUGGUGCGUCUCAU	1	21	4318	4337	TTGAGCCGTGCCAATATCACG	*||||*||::|||||||||*|	tactctgcgtggttatagt-c	-	-	-	-	-	-	-
ath-miR171b	Chr03:335469|367428	Yes	Yes	No	1	21	8247	8267	UUGAGCCGUGCCAAUAUCACG	:::::::::::.::.:..:	UAUGAUAUUGGCAUGGUUUGA	1	21	8247	8267	TTGAGCCGTGCCAATATCACG	|::|:||:|||||||||||*:	AGTTTGGTACGGTTATAGTAT	-	-	-	-	-	-	-
ath-miR171b	Chr07:14479538|14655659	Yes	Yes	No	1	21	169058	169078	UUGAGCCGUGCCAAUAUCACG	:: ::.::::::: : ::::	GGUUAUGUUGGCACUGAUCAA	1	21	84729	84749	TTGAGCCGTGCCAATATCACG	||||*|*|||||||:|||||*	aactagtcacggttgtagtgg	-	-	-	-	-	-	-
ath-miR171b	Chr10:3389107|3434999	Yes	Yes	No	1	21	8580	8600	UUGAGCCGUGCCAAUAUCACG	: :::::::::::: ::::	GAUUAUAUUGGCACGGAUCAA	1	21	8579	8600	TTGAGCCGTGCCAATATCA-CG	||||*||||||||||||*|*|:	aactaggcacggttatattagt	-	-	-	-	-	-	-
ath-miR2111a	Chr07:23393748|23398709	Yes	Yes	No	1	21	3322	3342	UAAUCUGCAUCCUGAGGUUUA	.:.:::::::::::.::	GUUGCUUCAGGAUGCAGGUUU	1	21	3323	3342	TAATCTGCATCCTGAGGTTTA	*||:|||||||||||:|*:*|	TTTGGACGTAGGACTTC-GTT	-	-	-	-	-	-	-
ath-miR2111a	Chr07:23393751|23398709	Yes	Yes	No	1	21	3322	3342	UAAUCUGCAUCCUGAGGUUUA	.:.:::::::::::.::	GUUGCUUCAGGAUGCAGGUUU	1	21	3323	3342	TAATCTGCATCCTGAGGTTTA	*||:|||||||||||:|*:*|	TTTGGACGTAGGACTTC-GTT	-	-	-	-	-	-	-
ath-miR2111a	Chr07:23395338|23398709	Yes	Yes	No	1	21	3322	3342	UAAUCUGCAUCCUGAGGUUUA	.:.:::::::::::.::	GUUGCUUCAGGAUGCAGGUUU	1	21	3323	3342	TAATCTGCATCCTGAGGTTTA	*||:|||||||||||:|*:*|	TTTGGACGTAGGACTTC-GTT	-	-	-	-	-	-	-
ath-miR2111a	Chr08:21667540|21689718	Yes	Yes	No	1	21	1186	1206	UAAUCUGCAUCCUGAGGUUUA	.:.:::::::::::.::	GUUGCUUCAGGAUGCAGGUUU	1	21	1187	1206	TAATCTGCATCCTGAGGTTTA	*||:|||||||||||:|*:*|	TTTGGACGTAGGACTTC-GTT	-	-	-	-	-	-	-
ath-miR319a	Chr07:14479538|14655659	Yes	Yes	No	1	21	111497	111517	UUGGACUGAAGGGAGCUCCCU	::::::. ::: ::::::	UAGGAGCUUGCUUGAGUCCAU	1	21	20692	20712	TTGGACTGAAGGGAGCTCCCT	*||||||||||*:||||||**	tacctgacttcgttcgaggtt	-	-	-	-	-	-	-
ath-miR399a	Chr02:16993159|16994978	Yes	Yes	No	1	21	1112	1132	UGCCAAAGGAGAUUUGCCCUG	::::::.::::::::..	ACUUGCAAAUUUCCUUUGGUG	1	21	1111	1132	TGCCAAAGGAGATTTGCC-CTG	::||||||||:||||||***||	GTGGTTTCCTTTAAACGTTCAC	-	-	-	-	-	-	-
ath-miR399a	Chr02:16993159|16994990	Yes	Yes	No	1	21	1124	1144	UGCCAAAGGAGAUUUGCCCUG	::::::.::::::::..	ACUUGCAAAUUUCCUUUGGUG	1	21	1123	1144	TGCCAAAGGAGATTTGCC-CTG	::||||||||:||||||***||	GTGGTTTCCTTTAAACGTTCAC	-	-	-	-	-	-	-
ath-miR399a	Chr02:22960462|22969390	Yes	Yes	No	1	21	829	849	UGCCAAAGGAGAUUUGCCCUG	::: ::::::.::::: : ::	CAGUGCAAAUUUCCUUGGACA	1	21	829	849	TGCCAAAGGAGATTTGCCCTG	||*|*|||||:||||||*|||	acaggttcctttaaacgtgac	-	-	-	-	-	-	-
ath-miR399a	Chr02:40049946|40055372	Yes	Yes	Yes	1	21	676	696	UGCCAAAGGAGAUUUGCCCUG	:: :::::::::::::::	CUUGGAAAAUCUCCUUUGGCA	1	21	280	299	TGCCAAAGGAGATTTGCCCTG	|||||||||||||||||*||:	ACGGTTTCCTCTAAACG-GAT	1	21	448	468	GUCCCGUUUAGAGGAAACCGU	.o|||||||||||||||||||	GGGGGCAAAUCUCCUUUGGCA
ath-miR399a	Chr07:25899139|25903019	Yes	Yes	No	1	21	1712	1732	UGCCAAAGGAGAUUUGCCCUG	:: :::::: ::::: :::.:	CAAGGCAAACCUCCUAUGGUA	1	21	1712	1732	TGCCAAAGGAGATTTGCCCTG	|:|||*|||||*||||||*||	atggtatcctccaaacggaac	-	-	-	-	-	-	-
ath-miR399a	Chr07:25899139|25910493	Yes	Yes	No	1	21	1560	1580	UGCCAAAGGAGAUUUGCCCUG	:.::.:.:::::::: :	UGAUGUAAGUUUCCUUUGGAA	1	21	9186	9206	TGCCAAAGGAGATTTGCCCTG	|:|||*|||||*||||||*||	atggtatcctccaaacggaac	-	-	-	-	-	-	-
ath-miR399a	Chr07:25899139|25918163	Yes	Yes	No	1	21	9230	9250	UGCCAAAGGAGAUUUGCCCUG	:.::.:.:::::::: :	UGAUGUAAGUUUCCUUUGGAA	1	21	16856	16876	TGCCAAAGGAGATTTGCCCTG	|:|||*|||||*||||||*||	atggtatcctccaaacggaac	-	-	-	-	-	-	-
bdi-miR160	Chr03:5877032|5878283	Yes	Yes	No	1	20	492	511	UGCCUGGCUCCCUGUAUGCC	: : :..::::::::::.:	UGGAAAUGGGGAGCCAGGUA	1	20	493	511	TGCCTGGCTCCCTGTATGCC	|:||||||||||::|*|*||	ATGGACCGAGGGGTAAA-GG	-	-	-	-	-	-	-
bdi-miR160	Chr06:31099584|31102181	Yes	Yes	No	1	20	2132	2151	UGCCUGGCUCCCUGUAUGCC	::::::::::.:: :::	AUGAUACAGGGAGUCAUGCA	1	20	2133	2151	TGCCTGGCTCCCTGTATGCC	|||*||:||||||||||*|*	ACGTACTGAGGGACATA-GT	-	-	-	-	-	-	-
bdi-miR160	Chr09:26501095|26506124	Yes	Yes	No	1	20	4673	4692	UGCCUGGCUCCCUGUAUGCC	: .: :::: :::::::::	AGGGUCCAGGUAGCCAGGCA	1	20	4674	4692	TGCCTGGCTCCCTGTATGCC	|||||||||*||||*|:*||	ACGGACCGATGGACCTG-GG	-	-	-	-	-	-	-
bdi-miR408	Chr04:548632|554949	Yes	Yes	No	1	20	513	532	AUGCACUGCCUCUUCCCUGG	: .:::::::::::: : ::	CAGGGGAAGAGGCAGGGAAU	1	20	513	532	ATGCACTGCCTCTTCCCTGG	||*|*||||||||||||:*|	TAAGGGACGGAGAAGGGGAC	-	-	-	-	-	-	-
bna-miR156a	Chr01:45778114|45781976	Yes	Yes	No	1	21	371	391	UGACAGAAGAGAGUGAGCACA	: : .:::.:.::::.:::::	UAUCUUCAUUUUCUUUUGUCA	1	21	371	391	TGACAGAAGAGAGTGAGCACA	|||||:||||:|:|||:*|*|	ACTGTTTTCTTTTACTTCTAT	-	-	-	-	-	-	-
bna-miR156a	Chr01:48156423|48157386	Yes	Yes	No	1	21	28	48	UGACAGAAGAGAGUGAGCACA	: ::::::.:::::: :::	CUUUCUCACUUUCUUCUUUCA	1	21	29	48	TGACAGAAGAGAGTGAGCACA	|||*||||||:||||||*|*|	Actttcttctttcactc-ttt	-	-	-	-	-	-	-
bna-miR156a	Chr01:49024985|49026952	Yes	Yes	No	1	21	580	600	UGACAGAAGAGAGUGAGCACA	: : ::::::.:.:::: :::	UUUACUCACUUUUUUCUUUCA	1	21	580	600	TGACAGAAGAGAGTGAGCACA	|||*||||:|:||||||*|*|	ACTTTCTTTTTTCACTCATTT	-	-	-	-	-	-	-
bna-miR156a	Chr03:39390110|39390752	Yes	Yes	No	1	21	30	50	UGACAGAAGAGAGUGAGCACA	:::::.:::.:: :::::	GAAGCUCAUUCUUUUGUGUCA	1	21	29	50	TGACAGAAGAGAGTGAGC-ACA	|||||*||:|||:|||||**||	ACTGTGTTTTCTTACTCGAAGT	-	-	-	-	-	-	-
bna-miR156a	Chr04:43029909|43034212	Yes	Yes	No	1	21	3184	3203	UGACAGAAGAGAGUGAGCACA	:::: ::::::::::.: :::	UGUG-UCACUCUCUUUUUUCA	1	21	3184	3203	TGACAGAAGAGAGTGAGCACA	|||*|:||||||||||*||||	ACTTTTTTCTCTCACT-GTGT	-	-	-	-	-	-	-
bna-miR156a	Chr07:36875978|36890872	Yes	Yes	No	1	21	2952	2972	UGACAGAAGAGAGUGAGCACA	:.:::::: :::.: :::	CUCGUUCACUCCCUUUUAUCA	1	21	3093	3113	TGACAGAAGAGAGTGAGCACA	|||*|||||*||||||:||*|	ACTTTCTTCCCTCACTTGTCT	-	-	-	-	-	-	-
bna-miR156a	Chr07:36877622|36890763	Yes	Yes	No	1	21	2843	2863	UGACAGAAGAGAGUGAGCACA	:.:::::: :::.: :::	CUCGUUCACUCCCUUUUAUCA	1	21	2984	3004	TGACAGAAGAGAGTGAGCACA	|||*|||||*||||||:||*|	ACTTTCTTCCCTCACTTGTCT	-	-	-	-	-	-	-
bna-miR156a	Chr07:36877622|36890872	Yes	Yes	No	1	21	2952	2972	UGACAGAAGAGAGUGAGCACA	:.:::::: :::.: :::	CUCGUUCACUCCCUUUUAUCA	1	21	3093	3113	TGACAGAAGAGAGTGAGCACA	|||*|||||*||||||:||*|	ACTTTCTTCCCTCACTTGTCT	-	-	-	-	-	-	-
bna-miR156a	Chr07:36877622|36890952	Yes	Yes	No	1	21	3032	3052	UGACAGAAGAGAGUGAGCACA	:.:::::: :::.: :::	CUCGUUCACUCCCUUUUAUCA	1	21	3173	3193	TGACAGAAGAGAGTGAGCACA	|||*|||||*||||||:||*|	ACTTTCTTCCCTCACTTGTCT	-	-	-	-	-	-	-
bna-miR156a	Chr07:37443607|37450799	Yes	Yes	No	1	21	6160	6180	UGACAGAAGAGAGUGAGCACA	:: :::: :::::::: :::	UGGUCUCAAUCUCUUCUUUCA	1	21	6160	6180	TGACAGAAGAGAGTGAGCACA	|||*||||||||*||||**||	ACTTTCTTCTCTAACTCTGGT	-	-	-	-	-	-	-
bna-miR156a	Chr07:39758066|39760256	Yes	Yes	No	1	21	1668	1688	UGACAGAAGAGAGUGAGCACA	:::::::: : ::.:::::	GUUGCUCACUGUAUUUUGUCA	1	21	1669	1688	TGACAGAAGAGAGTGAGCACA	|||||:||*|*||||||||*|	ACTGTTTTATGTCACTCGT-T	-	-	-	-	-	-	-
bna-miR156a	Chr08:1433183|1470134	Yes	Yes	No	1	21	27077	27097	UGACAGAAGAGAGUGAGCACA	::::.:.::::::: ::	AUCUCUCAUUUUCUUCUGCCA	1	21	27078	27097	TGACAGAAGAGAGTGAGCACA	||*|||||||:|:||||*|*|	ACCGTCTTCTTTTACTC-TCT	-	-	-	-	-	-	-
bna-miR156a	Chr08:46904893|46910012	Yes	No	Yes	1	21	2305	2326	UGACAGAAGAGAGU-GAGCACA	::::::: :::.::::::::.	UGUGCUCCACUUUCUUCUGUUU	-	-	-	-	-	-	-	1	21	2305	2326	ACACGA-GUGAGAGAAGACAGU	||||||.||||o||||||||o.	UGUGCUCCACUUUCUUCUGUUU
bna-miR156a	Chr09:20114046|20115045	Yes	Yes	No	1	21	349	369	UGACAGAAGAGAGUGAGCACA	: ::::::. :::.:::::	AUUCCUCACUUGCUUUUGUCA	1	21	350	369	TGACAGAAGAGAGTGAGCACA	|||||:|||*:||||||*|*|	ACTGTTTTCGTTCACTCCT-T	-	-	-	-	-	-	-
bna-miR156a	Chr09:27407325|27410110	Yes	Yes	No	1	21	2362	2382	UGACAGAAGAGAGUGAGCACA	::::.:.. ::::::::::.:	UGUGUUUGGUCUCUUCUGUUA	1	21	2362	2382	TGACAGAAGAGAGTGAGCACA	|:||||||||||*::|:||||	ATTGTCTTCTCTGGTTTGTGT	-	-	-	-	-	-	-
bna-miR167a	Chr02:48797235|48888770	Yes	Yes	No	1	22	91258	91279	UGAAGCUGCCAGCAUGAUCUAA	.: ::::: :::::::::	GUCUGUGAUGCUCGCAGCUUCA	1	22	15334	15354	TGAAGCTGCCAGCATGATCTAA	|||||||||*|||||*|*|*||	ACTTCGACGCTCGTAGT-GTTT	-	-	-	-	-	-	-
ccl-miR167a	Chr02:48797235|48814125	Yes	Yes	No	1	22	16613	16634	UGAAGCUGCCAGCAUGAUCUGA	.: ::::: :::::::::	GUCUGUGAUGCUCGCAGCUUCA	1	22	16614	16634	TGAAGCTGCCAGCATGATCTGA	|||||||||*|||||*|*|*||	ACTTCGACGCTCGTAGT-GTCT	-	-	-	-	-	-	-
ccl-miR167a	Chr02:48797235|48863387	Yes	Yes	No	1	22	65875	65896	UGAAGCUGCCAGCAUGAUCUGA	.: ::::: :::::::::	GUCUGUGAUGCUCGCAGCUUCA	1	22	19348	19368	TGAAGCTGCCAGCATGATCTGA	|||||||||*|||||*|*|*||	ACTTCGACGCTCGTAGT-GTCT	-	-	-	-	-	-	-
ccl-miR167a	Chr02:48797235|48888770	Yes	Yes	No	1	22	91258	91279	UGAAGCUGCCAGCAUGAUCUGA	.: ::::: :::::::::	GUCUGUGAUGCUCGCAGCUUCA	1	22	44731	44751	TGAAGCTGCCAGCATGATCTGA	|||||||||*|||||*|*|*||	ACTTCGACGCTCGTAGT-GTCT	-	-	-	-	-	-	-
ccl-miR167a	Chr02:48800333|48830271	Yes	Yes	No	1	22	24178	24199	UGAAGCUGCCAGCAUGAUCUGA	.: ::::: :::::::::	CUGUGUGAUGCUCGCAGCUUCA	1	22	15308	15328	TGAAGCTGCCAGCATGATCTGA	|||||||||*|||||*|*|*||	ACTTCGACGCTCGTAGT-GTCT	-	-	-	-	-	-	-
ccl-miR167a	Chr02:48801020|48866339	Yes	Yes	No	1	22	60246	60267	UGAAGCUGCCAGCAUGAUCUGA	.: ::::: :::::::::	CUGUGUGAUGCUCGCAGCUUCA	1	22	22300	22320	TGAAGCTGCCAGCATGATCTGA	|||||||||*|||||*|*|*||	ACTTCGACGCTCGTAGT-GTCT	-	-	-	-	-	-	-
ccl-miR167a	Chr03:28780554|28789140	Yes	Yes	No	1	22	4989	5010	UGAAGCUGCCAGCAUGAUCUGA	:.::::.:::.: :.. :::::	UUAGAUUAUGUUUGUGUCUUCA	1	22	6182	6202	TGAAGCTGCCAGCATGATCTGA	||||:|||*||:|||||*|||*	ACTTTGACAGTTGTACT-GACA	-	-	-	-	-	-	-
ccl-miR167a	Chr06:30798650|30802185	Yes	Yes	No	1	22	243	264	UGAAGCUGCCAGCAUGAUCUGA	: :::: .:::.:::::::	AUCGUUCAUUUUGGUAGCUUCA	1	22	244	264	TGAAGCTGCCAGCATGATCTGA	|||||||:|||:*||||*|*||	ACTTCGATGGTTTTACTTG-CT	-	-	-	-	-	-	-
gma-miR1511	Chr02:34818673|34831787	Yes	Yes	No	1	20	4569	4588	AACCAGGCUCUGAUACCAUG	::::::::::: ::::	CCAGGUAUCAGAGCGAGGUU	1	20	4570	4588	AACCAGGCTCTGATACCATG	||||**|||||||||||*||	TTGGAGCGAGACTATGG-AC	-	-	-	-	-	-	-
gma-miR1511	Chr02:46785167|46788615	Yes	Yes	No	1	20	1316	1335	AACCAGGCUCUGAUACCAUG	:::::::::: .:::::	AUUGGUAUCAGAAAUUGGUU	1	20	1315	1335	AACCAGGCTCTGATACCA-TG	|||||:**||||||||||*||	TTGGTTAAAGACTATGGTTAC	-	-	-	-	-	-	-
gma-miR1511	Chr04:38778846|38859401	Yes	Yes	Yes	1	20	40392	40411	AACCAGGCUCUGAUACCAUG	..:::::::::::::: :::	UGUGGUAUCAGAGCCUCGUU	1	20	40392	40411	AACCAGGCTCTGATACCATG	|||*||||||||||||||::	ttgctccgagactatggtgt	1	20	40392	40411	GUACCAUAGUCUCGGACCAA	oo||||||||||||||.|||	UGUGGUAUCAGAGCCUCGUU
gma-miR1511	Chr05:18686037|18877997	Yes	Yes	Yes	1	20	7184	7203	AACCAGGCUCUGAUACCAUG	:: :::.:.::.:::: ::	CAAGGUGUUAGGGCCUCGUA	1	20	69027	69046	AACCAGGCTCTGATACCATG	|||||:||||||||*|||:*	ttggttcgagactacggtga	1	20	69027	69046	GUACCAUAGUCUCGGACCAA	.o|||.||||||||o|||||	AGUGGCAUCAGAGCUUGGUU
gma-miR1511	Chr05:38724233|38729983	Yes	Yes	No	1	20	391	410	AACCAGGCUCUGAUACCAUG	:::::::::::.:. ::::	CAUGGUAUCAGGGUAGGGUU	1	20	391	410	AACCAGGCTCTGATACCATG	||||**:|:|||||||||||	TTGGGATGGGACTATGGTAC	-	-	-	-	-	-	-
gma-miR1511	Chr06:29533731|29535261	Yes	Yes	No	1	20	327	346	AACCAGGCUCUGAUACCAUG	::::::::::::: ::	UGAGGUAUCAGAGCCUUUUU	1	20	327	346	AACCAGGCTCTGATACCATG	||**|||||||||||||*::	TTTTTCCGAGACTATGGAGT	-	-	-	-	-	-	-
gma-miR1511	Chr07:17295499|17297764	Yes	Yes	No	1	20	2233	2252	AACCAGGCUCUGAUACCAUG	.:::: :::: ::::::::	AGUGGUUUCAGUGCCUGGUU	1	20	2233	2252	AACCAGGCTCTGATACCATG	||||||||*||||*||||:*	TTGGTCCGTGACTTTGGTGA	-	-	-	-	-	-	-
gma-miR1511	Chr07:29263173|29270277	Yes	Yes	No	1	20	6191	6210	AACCAGGCUCUGAUACCAUG	:::::::.::::. ::::	AAUGGUAUUAGAGUAAGGUU	1	20	6452	6472	AACCAGGCTCTGATACCA-TG	|||||||*|*||||||||*|:	TTGGTCCCAAACTATGGTGAT	-	-	-	-	-	-	-
gma-miR1511	Chr08:59407889|59446002	Yes	Yes	Yes	1	20	26608	26627	AACCAGGCUCUGAUACCAUG	..:::::::::::::: :::	UGUGGUAUCAGAGCCUUGUU	1	20	26608	26627	AACCAGGCTCTGATACCATG	|||*||||||||||||||::	ttgttccgagactatggtgt	1	20	26608	26627	GUACCAUAGUCUCGGACCAA	oo||||||||||||||.|||	UGUGGUAUCAGAGCCUUGUU
gma-miR1511	Chr09:18160356|18171915	Yes	Yes	No	1	20	5653	5672	AACCAGGCUCUGAUACCAUG	::::::::: :: .::::::	CAUGGUAUCUGACUCUGGUU	1	20	5653	5672	AACCAGGCTCTGATACCATG	||||||:*||*|||||||||	TTGGTCTCAGTCTATGGTAC	-	-	-	-	-	-	-
gma-miR1511	Chr09:26598044|26634589	Yes	Yes	No	1	20	33918	33937	AACCAGGCUCUGAUACCAUG	::::::::::::.:: : :	GAUGGUAUCAGAGUCUAGCU	1	20	33918	33937	AACCAGGCTCTGATACCATG	|*|*||:||||||||||||*	tcgatctgagactatggtag	-	-	-	-	-	-	-
gma-miR1511	Chr10:1832177|1836599	Yes	Yes	No	1	20	925	944	AACCAGGCUCUGAUACCAUG	:::::::::::::: ::	GUUGGUAUCAGAGCCUAGUC	1	20	926	944	AACCAGGCTCTGATACCATG	*||*||||||||||||||*:	CTGATCCGAGACTATGGT-T	-	-	-	-	-	-	-
gma-miR1511	Chr10:3785100|3852294	Yes	Yes	No	1	20	9159	9178	AACCAGGCUCUGAUACCAUG	: :::: :::::.:::::	UCUUGUAUAAGAGCUUGGUU	1	20	9160	9178	AACCAGGCTCTGATACCATG	|||||:|||||*||||*|*|	TTGGTTCGAGAATATG-TTC	-	-	-	-	-	-	-
gma-miR1511	Chr10:3785100|3853971	Yes	Yes	No	1	20	9159	9178	AACCAGGCUCUGAUACCAUG	: :::: :::::.:::::	UCUUGUAUAAGAGCUUGGUU	1	20	9160	9178	AACCAGGCTCTGATACCATG	|||||:|||||*||||*|*|	TTGGTTCGAGAATATG-TTC	-	-	-	-	-	-	-
gma-miR159c	Chr01:7211530|7214629	Yes	Yes	No	1	21	111	131	AUUGGAGUGAAGGGAGCUCCG	: ::::.::::.:..:.:	ACUAACUCCUUUCAUUUUAGU	1	21	1301	1321	ATTGGAGTGAAGGGAGCTCCG	|::||||||||::||||:*|:	TGGCCTCACTTTTCTCGGAGT	-	-	-	-	-	-	-
gma-miR159c	Chr01:7212991|7214629	Yes	Yes	No	1	21	111	131	AUUGGAGUGAAGGGAGCUCCG	: ::::.::::.:..:.:	ACUAACUCCUUUCAUUUUAGU	1	21	1301	1321	ATTGGAGTGAAGGGAGCTCCG	|::||||||||::||||:*|:	TGGCCTCACTTTTCTCGGAGT	-	-	-	-	-	-	-
gma-miR159c	Chr03:46308931|46314657	Yes	Yes	No	1	21	4682	4702	AUUGGAGUGAAGGGAGCUCCG	::::::.::..:::::::	UAUAGCUCCUUUUGCUCCAAU	1	21	4682	4702	ATTGGAGTGAAGGGAGCTCCG	|||||||::||:||||||**:	TAACCTCGTTTTCCTCGATAT	-	-	-	-	-	-	-
gma-miR159c	Chr05:7691534|7691945	Yes	Yes	No	1	21	284	304	AUUGGAGUGAAGGGAGCUCCG	: :::.:::::::: :: :::	CUGAGUUCCCUUCAAUCAAAU	1	21	284	304	ATTGGAGTGAAGGGAGCTCCG	|||*||*||||||||:|||*|	TAAACTAACTTCCCTTGAGTC	-	-	-	-	-	-	-
gma-miR159d	Chr03:46308108|46309198	Yes	Yes	No	1	21	464	484	AGCUGCUUAGCUAUGGAUCCC	::::::::: ::::: ::	GAAAUCCAUAGCGAAGCAUCU	1	21	464	484	AGCTGCTTAGCTATGGATCCC	||*|||||*|||||||||**|	TCTACGAAGCGATACCTAAAG	-	-	-	-	-	-	-
gma-miR159d	Chr07:36673425|36701455	Yes	Yes	No	1	21	4239	4259	AGCUGCUUAGCUAUGGAUCCC	:::.:::::::::::.: :	UUGAUUCAUAGCUAAGCGGAU	1	21	4238	4259	AGCTGCTTAGCTATGGATC-CC	|*|:|||||||||||:|||**|	TAGGCGAATCGATACTTAGTTG	-	-	-	-	-	-	-
gma-miR159d	Chr07:36675436|36701455	Yes	Yes	No	1	21	4239	4259	AGCUGCUUAGCUAUGGAUCCC	:::.:::::::::::.: :	UUGAUUCAUAGCUAAGCGGAU	1	21	4238	4259	AGCTGCTTAGCTATGGATC-CC	|*|:|||||||||||:|||**|	TAGGCGAATCGATACTTAGTTG	-	-	-	-	-	-	-
gma-miR159d	Chr07:36685869|36701377	Yes	Yes	No	1	21	4161	4181	AGCUGCUUAGCUAUGGAUCCC	:::.:::::::::::.: :	UUGAUUCAUAGCUAAGCGGAU	1	21	4160	4181	AGCTGCTTAGCTATGGATC-CC	|*|:|||||||||||:|||**|	TAGGCGAATCGATACTTAGTTG	-	-	-	-	-	-	-
gma-miR159d	Chr07:36685869|36701455	Yes	Yes	No	1	21	4239	4259	AGCUGCUUAGCUAUGGAUCCC	:::.:::::::::::.: :	UUGAUUCAUAGCUAAGCGGAU	1	21	4238	4259	AGCTGCTTAGCTATGGATC-CC	|*|:|||||||||||:|||**|	TAGGCGAATCGATACTTAGTTG	-	-	-	-	-	-	-
gma-miR159d	Chr07:36691230|36700761	Yes	Yes	No	1	21	3545	3565	AGCUGCUUAGCUAUGGAUCCC	:::.:::::::::::.: :	UUGAUUCAUAGCUAAGCGGAU	1	21	3544	3565	AGCTGCTTAGCTATGGATC-CC	|*|:|||||||||||:|||**|	TAGGCGAATCGATACTTAGTTG	-	-	-	-	-	-	-
gma-miR159d	Chr07:36693582|36697907	Yes	Yes	No	1	21	691	711	AGCUGCUUAGCUAUGGAUCCC	:::.:::::::::::.: :	UUGAUUCAUAGCUAAGCGGAU	1	21	690	711	AGCTGCTTAGCTATGGATC-CC	|*|:|||||||||||:|||**|	TAGGCGAATCGATACTTAGTTG	-	-	-	-	-	-	-
gma-miR159d	Chr07:36696500|36697907	Yes	Yes	No	1	21	691	711	AGCUGCUUAGCUAUGGAUCCC	:::.:::::::::::.: :	UUGAUUCAUAGCUAAGCGGAU	1	21	690	711	AGCTGCTTAGCTATGGATC-CC	|*|:|||||||||||:|||**|	TAGGCGAATCGATACTTAGTTG	-	-	-	-	-	-	-
gma-miR159d	Chr08:8694566|8699241	Yes	No	Yes	1	21	3293	3312	AGCUGCUUAGCUAUGGAUCCC	::::: :::::::::::: :	GGGAUG-AUAGCUAAGCAGAU	-	-	-	-	-	-	-	1	21	3293	3312	CCCUAGGUAUCGAUUCGUCGA	|||||..||||||||||||.|	GGGAU-GAUAGCUAAGCAGAU
gma-miR169d	Chr02:39434230|39436217	Yes	Yes	No	1	23	292	314	UGAGCCAAGGAUGACUUGCCGGU	:::::.::.:::::.:::	AAACACAAGUUAUUCUUGGUUCA	1	23	293	314	TGAGCCAAGGATGACTTGCCGGT	|||:|||||:||:|||||**|*|	ACTTGGTTCTTATTGAAC-ACAA	-	-	-	-	-	-	-
gma-miR2119	Chr01:33937556|33939012	Yes	Yes	No	1	21	74	94	UCAAAGGGAGUUGUAGGGGAA	:::: ::::::: ::::	AAGCCCUCCAACUCCAAUUGA	1	21	1079	1099	TCAAAGGGAGTTGTAGGGGAA	||||||:||:|*|||:|::||	AGTTTCTCTTACCATTCTTTT	-	-	-	-	-	-	-
gma-miR2119	Chr01:7289273|7291726	Yes	Yes	No	1	21	2287	2307	UCAAAGGGAGUUGUAGGGGAA	:::.::::.:..::: :::::	UUCUCCUAUAGUUCCAUUUGA	1	21	2287	2307	TCAAAGGGAGTTGTAGGGGAA	|||||*|||::|:||||:|||	AGTTTACCTTGATATCCTCTT	-	-	-	-	-	-	-
gma-miR2119	Chr03:17535964|17538429	Yes	Yes	No	1	21	2365	2385	UCAAAGGGAGUUGUAGGGGAA	:::..::::::: .::::::	UUCUUCUACAACGUCCUUUGC	1	21	2365	2385	TCAAAGGGAGTTGTAGGGGAA	*||||||:*|||||||::|||	CGTTTCCTGCAACATCTTCTT	-	-	-	-	-	-	-
gma-miR2119	Chr03:17537346|17538429	Yes	Yes	No	1	21	983	1003	UCAAAGGGAGUUGUAGGGGAA	:::..::::::: .::::::	UUCUUCUACAACGUCCUUUGC	1	21	983	1003	TCAAAGGGAGTTGTAGGGGAA	*||||||:*|||||||::|||	CGTTTCCTGCAACATCTTCTT	-	-	-	-	-	-	-
gma-miR2119	Chr03:17538047|17539212	Yes	Yes	No	1	21	282	302	UCAAAGGGAGUUGUAGGGGAA	:::..::::::: .::::::	UUCUUCUACAACGUCCUUUGC	1	21	282	302	TCAAAGGGAGTTGTAGGGGAA	*||||||:*|||||||::|||	CGTTTCCTGCAACATCTTCTT	-	-	-	-	-	-	-
gma-miR2119	Chr03:28749618|28756043	Yes	Yes	No	1	21	3219	3239	UCAAAGGGAGUUGUAGGGGAA	:: ::.::.::::.: ::::	UUGCCUUAUAACUUCAUUUGU	1	21	3119	3139	TCAAAGGGAGTTGTAGGGGAA	||||*:|:||||||||||*||	agttctcttcaacatcccgtt	-	-	-	-	-	-	-
gma-miR2119	Chr03:28750096|28754034	Yes	Yes	No	1	21	1210	1230	UCAAAGGGAGUUGUAGGGGAA	:: ::.::.::::.: ::::	UUGCCUUAUAACUUCAUUUGU	1	21	1110	1130	TCAAAGGGAGTTGTAGGGGAA	||||*:|:||||||||||*||	agttctcttcaacatcccgtt	-	-	-	-	-	-	-
gma-miR2119	Chr03:28750096|28754409	Yes	Yes	No	1	21	1585	1605	UCAAAGGGAGUUGUAGGGGAA	:: ::.::.::::.: ::::	UUGCCUUAUAACUUCAUUUGU	1	21	1485	1505	TCAAAGGGAGTTGTAGGGGAA	||||*:|:||||||||||*||	agttctcttcaacatcccgtt	-	-	-	-	-	-	-
gma-miR2119	Chr04:44481070|44482773	Yes	Yes	No	1	21	181	201	UCAAAGGGAGUUGUAGGGGAA	: .::::.:::::::.::: :	UCUCCCUGCAACUCCUUUUCA	1	21	181	201	TCAAAGGGAGTTGTAGGGGAA	|*|||:|||||||:||||:*|	ACTTTTCCTCAACGTCCCTCT	-	-	-	-	-	-	-
gma-miR2119	Chr05:5589960|5593312	Yes	Yes	No	1	21	1477	1497	UCAAAGGGAGUUGUAGGGGAA	:: ::::::::.:::::	AGUACCAACAACUCCUUUUGA	1	21	1478	1497	TCAAAGGGAGTTGTAGGGGAA	|||||:||||||||*||**|*	AGTTTTCCTCAACAACC-ATG	-	-	-	-	-	-	-
gma-miR2119	Chr08:50454003|50462833	Yes	Yes	No	1	21	4439	4459	UCAAAGGGAGUUGUAGGGGAA	:: :.:::::::::: :::.	UUGACUUACAACUCCCAUUGG	1	21	4439	4459	TCAAAGGGAGTTGTAGGGGAA	:|||*||||||||||:|**||	ggttaccctcaacattcagtt	-	-	-	-	-	-	-
gma-miR2119	Chr08:50454003|50466352	Yes	Yes	No	1	21	7958	7978	UCAAAGGGAGUUGUAGGGGAA	:: :.:::::::::: :::.	UUGACUUACAACUCCCAUUGG	1	21	7958	7978	TCAAAGGGAGTTGTAGGGGAA	:|||*||||||||||:|**||	ggttaccctcaacattcagtt	-	-	-	-	-	-	-
gma-miR2119	Chr08:56309295|56317162	Yes	Yes	No	1	21	6394	6414	UCAAAGGGAGUUGUAGGGGAA	:: ::::.:::: .:::::::	UUACCCUGCAACAUCCUUUGA	1	21	6394	6414	TCAAAGGGAGTTGTAGGGGAA	|||||||:*||||:||||*||	AGTTTCCTACAACGTCCCATT	-	-	-	-	-	-	-
gma-miR2119	Chr08:8771583|8850390	Yes	Yes	No	1	21	56812	56833	UCAAAGGGAGUUGUAGG-GGAA	:::: .::::::::..:::::	UUCCAUCUACAACUUUCUUUGU	1	21	56812	56833	TCAAAGGGAGTTGTAGG-GGAA	*|||||::||||||||:*||||	TGTTTCTTTCAACATCTACCTT	-	-	-	-	-	-	-
gma-miR2119	Chr10:40482323|40483813	Yes	Yes	No	1	21	72	92	UCAAAGGGAGUUGUAGGGGAA	:. ::::.:.::.:.:::::	GUUGCCUAUAGCUUCUUUUGA	1	21	73	92	TCAAAGGGAGTTGTAGGGGAA	|||||:|:||:|:||||**||	AGTTTTCTTCGATATCC-GTT	-	-	-	-	-	-	-
gma-miR2119	Chr10:44168991|44170652	Yes	Yes	No	1	21	1375	1395	UCAAAGGGAGUUGUAGGGGAA	::..:::::::.:...::::.	UUUUCCUACAAUUUUUUUUGG	1	21	1375	1395	TCAAAGGGAGTTGTAGGGGAA	:||||:::|:|||||||::||	GGTTTTTTTTAACATCCTTTT	-	-	-	-	-	-	-
gma-miR2119	Chr10:44168991|44172988	Yes	Yes	No	1	21	3711	3731	UCAAAGGGAGUUGUAGGGGAA	::..:::::::.:...::::.	UUUUCCUACAAUUUUUUUUGG	1	21	3711	3731	TCAAAGGGAGTTGTAGGGGAA	:||||:::|:|||||||::||	GGTTTTTTTTAACATCCTTTT	-	-	-	-	-	-	-
gma-miR390a-3p	Chr08:55562421|55574016	Yes	Yes	Yes	1	20	7778	7797	CGCUAUCCAUCCUGAGUUUC	::.::: .::::::::::.:	GAGACUGGGGAUGGAUAGUG	1	20	7778	7797	CGCTATCCATCCTGAGTTTC	|:||||||||||:*|||:||	gtgataggtaggggtcagag	1	20	7778	7797	CUUUGAGUCCUACCUAUCGC	||o|||.o||||||||||o|	GAGACUGGGGAUGGAUAGUG
gma-miR396e	Chr03:39745220|39777558	Yes	Yes	No	1	22	32252	32273	UUCCACAGCUUUCUUGAACUGU	: ::::::.:::::: :.:	GAUGGUCAAGAGAGCUGUAGGA	1	22	32253	32273	TTCCACAGCTTTCTTGAACTGT	|:|*||||||:||||||*|::|	AGGATGTCGAGAGAACT-GGTA	-	-	-	-	-	-	-
gma-miR396e	Chr03:45602226|45603206	Yes	No	Yes	1	22	73	94	UUCCACAGCUUUCUUGAACUGU	:.::: .: ::::::::::::	AUAGUGAGAUAAAGCUGUGGAA	-	-	-	-	-	-	-	1	22	73	94	UGUCAAGUUCUUUCGACACCUU	|o|||..o|.||||||||||||	AUAGUGAGAUAAAGCUGUGGAA
gma-miR396e	Chr04:11173070|11180870	Yes	Yes	No	1	22	6572	6593	UUCCACAGCUUUCUUGAACUGU	::.:::::::.:::::..	CAUCUUUAAGAAAGUUGUGGGG	1	22	6571	6593	TTCCACAGCTTTCTTGAA-CTGT	::|||||:|||||||:||**||:	ggggtgttgaaagaatttctacg	-	-	-	-	-	-	-
gma-miR396e	Chr05:31723234|31723840	Yes	Yes	Yes	1	22	14	35	UUCCACAGCUUUCUUGAACUGU	::: :::: .:::::::::::	ACAUUUCAUUGAAGCUGUGGAA	1	22	14	35	TTCCACAGCTTTCTTGAACTGT	|||||||||||:**||||*|||	AAGGTGTCGAAGTTACTTTACA	1	22	14	35	UGUCAAGUUCUUUCGACACCUU	|||.||||..o|||||||||||	ACAUUUCAUUGAAGCUGUGGAA
gma-miR396e	Chr09:23696835|23702900	Yes	Yes	No	1	22	4096	4117	UUCCACAGCUUUCUUGAACUGU	:: :::: :::::::::::	UAAGCUCAAAUAAGCUGUGGAA	1	22	4097	4117	TTCCACAGCTTTCTTGAACTGT	|||||||||||**||||*||*|	AAGGTGTCGAATAAACTCGA-A	-	-	-	-	-	-	-
gma-miR396e	Chr09:32092667|32094261	Yes	Yes	Yes	1	22	1542	1563	UUCCACAGCUUUCUUGAACUGU	:: :: ::::::::::::::	ACCCUUAAAGAAAGCUGUGGAU	1	22	1542	1563	TTCCACAGCTTTCTTGAACTGT	*||||||||||||||*||**||	TAGGTGTCGAAAGAAATTCCCA	1	22	1542	1563	UGUCAAGUUCUUUCGACACCUU	||..||.||||||||||||||.	ACCCUUAAAGAAAGCUGUGGAU
gma-miR396e	Chr11:3255400|3258248	Yes	Yes	No	1	22	2311	2332	UUCCACAGCUUUCUUGAACUGU	: ::::: :::.:::::::	CUCGGUCAAGUAAGUUGUGGAA	1	22	2312	2332	TTCCACAGCTTTCTTGAACTGT	|||||||:|||*|||||*|:|*	AAGGTGTTGAATGAACT-GGCT	-	-	-	-	-	-	-
gma-miR396e	Chr11:45203333|45212777	Yes	No	Yes	1	22	8798	8819	UUCCACAGCUUUCUUGAACUGU	::.:::: . .:::::::::::	ACGGUUCUGUGAAGCUGUGGAA	-	-	-	-	-	-	-	1	22	8798	8819	UGUCAAGUUCUUUCGACACCUU	||o||||.o.o|||||||||||	ACGGUUCUGUGAAGCUGUGGAA
gma-miR482a-5p	Chr04:62026|68822	Yes	Yes	No	1	22	640	661	AGAAUUUGUGGGAAUGGGCUGA	:.: .::::::. ::::::::	UUAUUCCAUUCUGACAAAUUCA	1	22	640	661	AGAATTTGTGGGAATGGGCTGA	*||||||||*:||||||:*|:|	ACTTAAACAGTCTTACCTTATT	-	-	-	-	-	-	-
gma-miR482a-5p	Chr05:11792773|11793930	Yes	Yes	No	1	22	1052	1073	AGAAUUUGUGGGAAUGGGCUGA	::. .: ::: :::::::::::	UCGUUCAAUUACCACAAAUUCU	1	22	1052	1073	AGAATTTGTGGGAATGGGCTGA	|||||||||||*|||*|:*:||	TCTTAAACACCATTAACTTGCT	-	-	-	-	-	-	-
gma-miR482a-5p	Chr05:34348879|34350795	Yes	Yes	No	1	22	1534	1555	AGAAUUUGUGGGAAUGGGCUGA	.::::::.:::::: :.:	UUUAUCCAUUCUCACAAACUUU	1	22	1535	1555	AGAATTTGTGGGAATGGGCTGA	|:|*||||||:||||||:*|:|	TTTCAAACACTCTTACCT-ATT	-	-	-	-	-	-	-
gma-miR482a-5p	Chr05:34348879|34350925	Yes	Yes	No	1	22	1534	1555	AGAAUUUGUGGGAAUGGGCUGA	.::::::.:::::: :.:	UUUAUCCAUUCUCACAAACUUU	1	22	1535	1555	AGAATTTGTGGGAATGGGCTGA	|:|*||||||:||||||:*|:|	TTTCAAACACTCTTACCT-ATT	-	-	-	-	-	-	-
gma-miR482a-5p	Chr05:34348879|34351493	Yes	Yes	No	1	22	1534	1555	AGAAUUUGUGGGAAUGGGCUGA	.::::::.:::::: :.:	UUUAUCCAUUCUCACAAACUUU	1	22	1535	1555	AGAATTTGTGGGAATGGGCTGA	|:|*||||||:||||||:*|:|	TTTCAAACACTCTTACCT-ATT	-	-	-	-	-	-	-
gma-miR482a-5p	Chr05:34348879|34352090	Yes	Yes	No	1	22	1534	1555	AGAAUUUGUGGGAAUGGGCUGA	.::::::.:::::: :.:	UUUAUCCAUUCUCACAAACUUU	1	22	1535	1555	AGAATTTGTGGGAATGGGCTGA	|:|*||||||:||||||:*|:|	TTTCAAACACTCTTACCT-ATT	-	-	-	-	-	-	-
gma-miR482a-5p	Chr05:34348879|34352671	Yes	Yes	No	1	22	1534	1555	AGAAUUUGUGGGAAUGGGCUGA	.::::::.:::::: :.:	UUUAUCCAUUCUCACAAACUUU	1	22	1535	1555	AGAATTTGTGGGAATGGGCTGA	|:|*||||||:||||||:*|:|	TTTCAAACACTCTTACCT-ATT	-	-	-	-	-	-	-
gma-miR482a-5p	Chr05:34349243|34351493	Yes	Yes	No	1	22	1170	1191	AGAAUUUGUGGGAAUGGGCUGA	.::::::.:::::: :.:	UUUAUCCAUUCUCACAAACUUU	1	22	1171	1191	AGAATTTGTGGGAATGGGCTGA	|:|*||||||:||||||:*|:|	TTTCAAACACTCTTACCT-ATT	-	-	-	-	-	-	-
gma-miR482a-5p	Chr07:21454215|21484600	Yes	Yes	No	1	22	17641	17662	AGAAUUUGUGGGAAUGGGCUGA	::::::::.:::::::	CUCCAACAUUCCCAUAAAUUCU	1	22	17642	17662	AGAATTTGTGGGAATGGGCTGA	|||||||:||||||||****||	TCTTAAATACCCTTAC-AACCT	-	-	-	-	-	-	-
gma-miR482a-5p	Chr07:21457824|21469630	Yes	Yes	No	1	22	2671	2692	AGAAUUUGUGGGAAUGGGCUGA	::::::::.:::::::	CUCCAACAUUCCCAUAAAUUCU	1	22	2672	2692	AGAATTTGTGGGAATGGGCTGA	|||||||:||||||||****||	TCTTAAATACCCTTAC-AACCT	-	-	-	-	-	-	-
gma-miR482a-5p	Chr07:21465269|21469630	Yes	Yes	No	1	22	2671	2692	AGAAUUUGUGGGAAUGGGCUGA	::::::::.:::::::	CUCCAACAUUCCCAUAAAUUCU	1	22	2672	2692	AGAATTTGTGGGAATGGGCTGA	|||||||:||||||||****||	TCTTAAATACCCTTAC-AACCT	-	-	-	-	-	-	-
gma-miR482a-5p	Chr11:45876097|45946932	Yes	Yes	No	1	22	37749	37770	AGAAUUUGUGGGAAUGGGCUGA	::::::::::.:.::: ::	GUUGCCCAUUCCCGCGAAUGCU	1	22	37750	37770	AGAATTTGTGGGAATGGGCTGA	||*|||:|:||||||||||*:|	tcgtaagcgcccttacccg-tt	-	-	-	-	-	-	-
gso-miR482a	Chr02:34785480|34791894	Yes	Yes	No	1	21	4974	4993	UCUUCCCUACACCUCCCAUAC	::::: ::::::::: :.::	AUAUGG-AGGUGUAGGAAGGA	1	21	4974	4993	TCTTCCCTACACCTCCCATAC	||:|*|||||||||||*|||*	AGGAAGGATGTGGAGG-TATA	-	-	-	-	-	-	-
gso-miR482a	Chr05:3754127|3755338	Yes	Yes	No	1	21	208	228	UCUUCCCUACACCUCCCAUAC	:: ::::::: ::.::::.::	GUUUGGGAGGGGUGGGGAGGA	1	21	208	228	TCTTCCCTACACCTCCCATAC	||:||||:||*|||||||*||	AGGAGGGGTGGGGAGGGTTTG	-	-	-	-	-	-	-
miR-RH10	Chr02:34648034|34661348	Yes	Yes	No	1	21	3766	3786	UUCCACAGCUUUCUUGAACUU	:::::::: :::::::	GAAAUCAAGAAAACUGUGGAC	1	21	3767	3786	TTCCACAGCTTTCTTGAACTT	*|||||||*||||||||**||	caggtgtcaaaagaact-aaa	-	-	-	-	-	-	-
miR-RH10	Chr02:34653802|34661348	Yes	Yes	No	1	21	3766	3786	UUCCACAGCUUUCUUGAACUU	:::::::: :::::::	GAAAUCAAGAAAACUGUGGAC	1	21	3767	3786	TTCCACAGCTTTCTTGAACTT	*|||||||*||||||||**||	caggtgtcaaaagaact-aaa	-	-	-	-	-	-	-
miR-RH10	Chr02:37655146|37656123	Yes	Yes	No	1	21	778	798	UUCCACAGCUUUCUUGAACUU	:::::::.:::::::	AAAGAAAAGAAAGUUGUGGAA	1	21	779	798	TTCCACAGCTTTCTTGAACTT	|||||||:|||||||***|||	AAGGTGTTGAAAGAAA-AGAA	-	-	-	-	-	-	-
miR-RH10	Chr02:37655146|37659547	Yes	Yes	No	1	21	778	798	UUCCACAGCUUUCUUGAACUU	:::::::.:::::::	AAAGAAAAGAAAGUUGUGGAA	1	21	779	798	TTCCACAGCTTTCTTGAACTT	|||||||:|||||||***|||	AAGGTGTTGAAAGAAA-AGAA	-	-	-	-	-	-	-
miR-RH10	Chr03:30263360|30275730	Yes	Yes	No	1	21	1723	1743	UUCCACAGCUUUCUUGAACUU	:: ::::::::: ::::: :.	AAAUUCAAGAAAACUGUGAAG	1	21	1723	1743	TTCCACAGCTTTCTTGAACTT	:|*|||||*|||||||||*||	GAAGTGTCAAAAGAACTTAAA	-	-	-	-	-	-	-
miR-RH10	Chr03:35561444|35562607	Yes	Yes	No	1	21	770	790	UUCCACAGCUUUCUUGAACUU	:::: :::::::: ::::::	AAGUACAAGAAAGACGUGGAA	1	21	770	790	TTCCACAGCTTTCTTGAACTT	||||||**||||||||*||||	AAGGTGCAGAAAGAACATGAA	-	-	-	-	-	-	-
miR-RH10	Chr03:39745220|39777558	Yes	Yes	No	1	21	32253	32273	UUCCACAGCUUUCUUGAACUU	: : ::::::.:::::: :.:	AUGGUCAAGAGAGCUGUAGGA	1	21	32253	32273	TTCCACAGCTTTCTTGAACTT	|:|*||||||:||||||*|*|	AGGATGTCGAGAGAACTGGTA	-	-	-	-	-	-	-
miR-RH10	Chr04:11173070|11180870	Yes	Yes	No	1	21	6573	6593	UUCCACAGCUUUCUUGAACUU	::.:::::::.:::::..	AUCUUUAAGAAAGUUGUGGGG	1	21	6573	6593	TTCCACAGCTTTCTTGAACTT	::|||||:|||||||:||**|	ggggtgttgaaagaatttcta	-	-	-	-	-	-	-
miR-RH10	Chr04:3987466|3989070	Yes	Yes	No	1	21	1397	1416	UUCCACAGCUUUCUUGAACUU	::::: :: ..::::::::::	AAGUU-AAUGGAGCUGUGGAA	1	21	1397	1416	TTCCACAGCTTTCTTGAACTT	||||||||||::*||:|*|||	AAGGTGTCGAGGTAATT-GAA	-	-	-	-	-	-	-
miR-RH10	Chr06:23774676|23790000	Yes	Yes	No	1	21	103	123	UUCCACAGCUUUCUUGAACUU	:: :::::: ::: ::::::	AAUAUCAAGACAGCGGUGGAA	1	21	103	123	TTCCACAGCTTTCTTGAACTT	||||||*|||*||||||**||	AAGGTGGCGACAGAACTATAA	-	-	-	-	-	-	-
miR-RH10	Chr09:23696835|23702900	Yes	Yes	Yes	1	21	4097	4117	UUCCACAGCUUUCUUGAACUU	::: :::: :::::::::::	AAGCUCAAAUAAGCUGUGGAA	1	21	4097	4117	TTCCACAGCTTTCTTGAACTT	|||||||||||**||||*|||	AAGGTGTCGAATAAACTCGAA	1	21	4097	4117	UUCAAGUUCUUUCGACACCUU	|||.||||..|||||||||||	AAGCUCAAAUAAGCUGUGGAA
miR-RH10	Chr09:32092667|32094261	Yes	Yes	No	1	21	1543	1563	UUCCACAGCUUUCUUGAACUU	:: ::::::::::::::	CCCUUAAAGAAAGCUGUGGAU	1	21	1542	1563	TTCCACAGCTTTCTTGAA-CTT	*||||||||||||||*||***|	TAGGTGTCGAAAGAAATTCCCA	-	-	-	-	-	-	-
miR-RH10	Chr09:36705892|36708730	Yes	Yes	No	1	21	949	969	UUCCACAGCUUUCUUGAACUU	:: :.:::.:::::::: ::	AAUAUUAAGGAAGCUGUGUAA	1	21	949	969	TTCCACAGCTTTCTTGAACTT	||*||||||||:|||:|**||	AATGTGTCGAAGGAATTATAA	-	-	-	-	-	-	-
miR-RH10	Chr10:1053813|1054234	Yes	Yes	No	1	21	78	97	UUCCACAGCUUUCUUGAACUU	::::: ::::.::.::: :::	AAGUU-AAGAGAGUUGUUGAA	1	21	78	97	TTCCACAGCTTTCTTGAACTT	|||*|||:||:||||:|*|||	AAGTTGTTGAGAGAATT-GAA	-	-	-	-	-	-	-
miR-RH10	Chr11:3255400|3258248	Yes	Yes	No	1	21	2312	2332	UUCCACAGCUUUCUUGAACUU	: ::::: :::.:::::::	UCGGUCAAGUAAGUUGUGGAA	1	21	2313	2332	TTCCACAGCTTTCTTGAACTT	|||||||:|||*|||||*|:*	AAGGTGTTGAATGAACT-GGC	-	-	-	-	-	-	-
miR-RH100	Chr03:53145507|53146765	Yes	Yes	Yes	1	20	546	565	AGCCAAGGAUGACUUGCCGG	:. :::.::::::::::: :	CUUGCAGGUCAUCCUUGGAU	1	20	546	565	AGCCAAGGATGACTTGCCGG	|*|||||||||||:|||*:|	TAGGTTCCTACTGGACGTTC	1	20	546	565	GGCCGUUCAGUAGGAACCGA	|o.|||o|||||||||||.|	CUUGCAGGUCAUCCUUGGAU
miR-RH101	Chr01:10254103|10260234	No	Yes	Yes	-	-	-	-	-	-	-	1	18	1541	1558	CTAAGGTCTCTTGGCTCT	*|||:|||||||||||*|	TATTTCAGAGAACCGAAA	1	18	1541	1558	UCUCGGUUCUCUGGAAUC	|.|||||||||||o|||.	AAAGCCAAGAGACUUUAU
miR-RH101	Chr05:19176130|19354828	No	Yes	Yes	-	-	-	-	-	-	-	1	18	91379	91396	CTAAGGTCTCTTGGCTCT	|:|||||||||*||||*|	ggttccagagatccgaca	1	18	91379	91396	UCUCGGUUCUCUGGAAUC	|.||||.|||||||||o|	ACAGCCUAGAGACCUUGG
miR-RH101	Chr05:34931463|34980903	No	Yes	Yes	-	-	-	-	-	-	-	1	18	27229	27246	CTAAGGTCTCTTGGCTCT	||*|||||||||**||||	GACTCCAGAGAAAAGAGA	1	18	27229	27246	UCUCGGUUCUCUGGAAUC	||||..|||||||||.||	AGAGAAAAGAGACCUCAG
miR-RH101	Chr05:34959497|34980903	No	Yes	Yes	-	-	-	-	-	-	-	1	18	20725	20742	CTAAGGTCTCTTGGCTCT	||*|||||||||**||||	GACTCCAGAGAAGAGAGA	1	18	20725	20742	UCUCGGUUCUCUGGAAUC	||||..|||||||||.||	AGAGAGAAGAGACCUCAG
miR-RH101	Chr05:34959773|34981325	No	Yes	Yes	-	-	-	-	-	-	-	1	18	20449	20466	CTAAGGTCTCTTGGCTCT	||*|||||||||**||||	GACTCCAGAGAAGAGAGA	1	18	20449	20466	UCUCGGUUCUCUGGAAUC	||||..|||||||||.||	AGAGAGAAGAGACCUCAG
miR-RH101	Chr07:21454215|21484600	No	Yes	Yes	-	-	-	-	-	-	-	1	18	13334	13351	CTAAGGTCTCTTGGCTCT	|||||||**|||||||||	GATTCCAATGAACCGAGA	1	18	13334	13351	UCUCGGUUCUCUGGAAUC	|||||||||..|||||||	AGAGCCAAGUAACCUUAG
miR-RH101	Chr11:50361743|50361893	No	Yes	Yes	-	-	-	-	-	-	-	1	18	123	140	CTAAGGTCTCTTGGCTCT	||||||:||||||*||||	GATTCCGGAGAACAGAGA	1	18	123	140	UCUCGGUUCUCUGGAAUC	||||.||||||o||||||	AGAGACAAGAGGCCUUAG
miR-RH101	Chr11:50361743|50450697	No	Yes	Yes	-	-	-	-	-	-	-	1	18	66801	66818	CTAAGGTCTCTTGGCTCT	|||||||||||||:||||	GATTCCAGAGAACTGAGA	1	18	88927	88944	UCUCGGUUCUCUGGAAUC	||||.||||||o||||||	AGAGACAAGAGGCCUUAG
miR-RH102	Chr04:2869635|2873608	No	Yes	Yes	-	-	-	-	-	-	-	1	18	3053	3070	GGGTGTTGGTCGATTAAG	*:|||||||||:|||*||	GTCACAACCAGTTAACTC	1	18	3053	3070	GAAUUAGCUGGUUGUGGG	||.|||o|||||||||o.	CUCAAUUGACCAACACUG
miR-RH102	Chr04:2869635|2878749	No	Yes	Yes	-	-	-	-	-	-	-	1	18	3053	3070	GGGTGTTGGTCGATTAAG	*:|||||||||:|||*||	GTCACAACCAGTTAACTC	1	18	3053	3070	GAAUUAGCUGGUUGUGGG	||.|||o|||||||||o.	CUCAAUUGACCAACACUG
miR-RH102	Chr04:2869635|2882273	No	Yes	Yes	-	-	-	-	-	-	-	1	18	3053	3070	GGGTGTTGGTCGATTAAG	*:|||||||||:|||*||	GTCACAACCAGTTAACTC	1	18	3053	3070	GAAUUAGCUGGUUGUGGG	||.|||o|||||||||o.	CUCAAUUGACCAACACUG
miR-RH102	Chr04:2869689|2873608	No	Yes	Yes	-	-	-	-	-	-	-	1	18	2999	3016	GGGTGTTGGTCGATTAAG	*:|||||||||:|||*||	GTCACAACCAGTTAACTC	1	18	2999	3016	GAAUUAGCUGGUUGUGGG	||.|||o|||||||||o.	CUCAAUUGACCAACACUG
miR-RH102	Chr05:19176130|19354828	No	Yes	Yes	-	-	-	-	-	-	-	1	18	43141	43158	GGGTGTTGGTCGATTAAG	|||||:|||||||::|||	cccacgaccagctggttc	1	18	43141	43158	GAAUUAGCUGGUUGUGGG	|||oo|||||||o|||||	CUUGGUCGACCAGCACCC
miR-RH102	Chr05:39842409|39843681	No	Yes	Yes	-	-	-	-	-	-	-	1	18	638	655	GGGTGTTGGTCGATTAAG	||||||||||||*||**|	CCCACAACCAGCCAAACC	1	18	638	655	GAAUUAGCUGGUUGUGGG	|..||.||||||||||||	CCAAACCGACCAACACCC
miR-RH102	Chr06:19679662|19691653	No	Yes	Yes	-	-	-	-	-	-	-	1	18	10440	10457	GGGTGTTGGTCGATTAAG	||||||||||||||:|||	cccacaaccagctagttc	1	18	10440	10457	GAAUUAGCUGGUUGUGGG	|||o||||||||||||||	CUUGAUCGACCAACACCC
miR-RH102	Chr06:24493751|24496725	No	Yes	Yes	-	-	-	-	-	-	-	1	18	2546	2563	GGGTGTTGGTCGATTAAG	:||||||||||*||*|||	TCCACAACCAGGTATTTC	1	18	2546	2563	GAAUUAGCUGGUUGUGGG	|||.||.||||||||||o	CUUUAUGGACCAACACCU
miR-RH102	Chr06:24494090|24540246	No	Yes	Yes	-	-	-	-	-	-	-	1	18	16352	16369	GGGTGTTGGTCGATTAAG	:||||||||||*||*|||	TCCACAACCAGGTATTTC	1	18	16352	16369	GAAUUAGCUGGUUGUGGG	|||.||.||||||||||o	CUUUAUGGACCAACACCU
miR-RH102	Chr07:14479538|14655659	No	Yes	Yes	-	-	-	-	-	-	-	1	18	36103	36120	GGGTGTTGGTCGATTAAG	:||||||:|**||||||:	tccacaatcccctaattt	1	18	151713	151730	GAAUUAGCUGGUUGUGGG	|||o|||||||||.||||	CUUGAUCGACCAAGACCC
miR-RH102	Chr08:59284137|59356490	No	Yes	Yes	-	-	-	-	-	-	-	1	18	17229	17246	GGGTGTTGGTCGATTAAG	|:|||||||||:||||**	ctcacaaccagttaataa	1	18	17229	17246	GAAUUAGCUGGUUGUGGG	..||||o|||||||||o|	AAUAAUUGACCAACACUC
miR-RH102	Chr10:8515529|8616085	No	Yes	Yes	-	-	-	-	-	-	-	1	18	12707	12724	GGGTGTTGGTCGATTAAG	|||||:||||*||::|||	cccacgaccacctggttc	1	18	52156	52173	GAAUUAGCUGGUUGUGGG	o||.|.||||||||||||	UUUCAACGACCAACACCC
miR-RH103	Chr01:6328635|6330638	Yes	Yes	No	1	21	1445	1465	GCUCUCUCUUCCUCUGUCAUC	:: .::::..::::::::	AGAGAGGGAGGGGGAGAGAGC	1	21	1446	1465	GCTCTCTCTTCCTCTGTCATC	||||||||::||||:*||*||	Cgagagagggggagggag-ag	-	-	-	-	-	-	-
miR-RH103	Chr01:6328635|6347652	Yes	Yes	No	1	21	18459	18479	GCUCUCUCUUCCUCUGUCAUC	:: .::::..::::::::	AGAGAGGGAGGGGGAGAGAGC	1	21	18460	18479	GCTCTCTCTTCCTCTGTCATC	||||||||::||||:*||*||	Cgagagagggggagggag-ag	-	-	-	-	-	-	-
miR-RH103	Chr01:6328635|6347662	Yes	Yes	No	1	21	18469	18489	GCUCUCUCUUCCUCUGUCAUC	:: .::::..::::::::	AGAGAGGGAGGGGGAGAGAGC	1	21	18470	18489	GCTCTCTCTTCCTCTGTCATC	||||||||::||||:*||*||	Cgagagagggggagggag-ag	-	-	-	-	-	-	-
miR-RH103	Chr02:3019733|3020698	Yes	Yes	No	1	21	72	92	GCUCUCUCUUCCUCUGUCAUC	::::: :::::::: ::::.	AAUGACCGAGGAAGAAAGAGU	1	21	72	92	GCTCTCTCTTCCTCTGTCATC	:||||*||||||||*|||||*	TGAGAAAGAAGGAGCCAGTAA	-	-	-	-	-	-	-
miR-RH103	Chr02:47902298|47927284	Yes	Yes	No	1	21	19708	19728	GCUCUCUCUUCCUCUGUCAUC	: :.:::::::.:: ::::	AAGGGCAGAGGAGGAAAGAGG	1	21	19852	19871	GCTCTCTCTTCCTCTGTCATC	*|:|||||||||||:*||*||	GGGGAGAGAAGGAGGGAG-AG	-	-	-	-	-	-	-
miR-RH103	Chr03:34241444|34243857	Yes	Yes	No	1	21	1835	1855	GCUCUCUCUUCCUCUGUCAUC	::::::: ::::.:::::.	CUUGACAGAUGAAGGGAGAGU	1	21	1835	1855	GCTCTCTCTTCCTCTGTCATC	:|||||:||||*|||||||**	TGAGAGGGAAGTAGACAGTTC	-	-	-	-	-	-	-
miR-RH103	Chr03:37500372|37503440	Yes	Yes	No	1	21	1902	1922	GCUCUCUCUUCCUCUGUCAUC	.::: :::: .::::::::	UGUGAGAGAGAGAGAGAGAGA	1	21	1907	1926	GCTCTCTCTTCCTCTGTCATC	|||||||||:*||||*||*||	Cgagagagagagagagag-ag	-	-	-	-	-	-	-
miR-RH103	Chr05:38752472|38755874	Yes	Yes	No	1	21	1668	1689	GCUCUCUCUUCCUCUGUC-AUC	::: :: :::::.::::::::	GAUAGAAAGAGGGAGAGAGAGG	1	21	1668	1689	GCTCTCTCTTCCTCTGTC-ATC	*||||||||:|||||*||*|||	GGAGAGAGAGGGAGAAAGATAG	-	-	-	-	-	-	-
miR-RH103	Chr05:5582061|5590481	Yes	Yes	No	1	21	1235	1255	GCUCUCUCUUCCUCUGUCAUC	:.::.::::: .::::::::	GGUGGCAGAGAGAGAGAGAGA	1	21	1235	1255	GCTCTCTCTTCCTCTGTCATC	*||||||||:*|||||:||:|	agagagagagagagacggtgg	-	-	-	-	-	-	-
miR-RH103	Chr05:5585479|5590481	Yes	Yes	No	1	21	1235	1255	GCUCUCUCUUCCUCUGUCAUC	:.::.::::: .::::::::	GGUGGCAGAGAGAGAGAGAGA	1	21	1235	1255	GCTCTCTCTTCCTCTGTCATC	*||||||||:*|||||:||:|	agagagagagagagacggtgg	-	-	-	-	-	-	-
miR-RH103	Chr06:22168195|22174159	Yes	Yes	No	1	21	1983	2003	GCUCUCUCUUCCUCUGUCAUC	: :::::.::::::::	AGAAAGAGAGGGAGAGAGAGA	1	21	1984	2003	GCTCTCTCTTCCTCTGTCATC	*||||||||:|||||*|**||	agagagagagggagaga-aag	-	-	-	-	-	-	-
miR-RH103	Chr06:24494090|24540246	Yes	Yes	No	1	21	5797	5817	GCUCUCUCUUCCUCUGUCAUC	:.::.::::: .::::::::	GGUGGCAGAGAGAGAGAGAGA	1	21	766	786	GCTCTCTCTTCCTCTGTCATC	*||||||||:*|||||:||:|	agagagagagagagacggtgg	-	-	-	-	-	-	-
miR-RH103	Chr06:29132553|29139361	Yes	Yes	No	1	21	6437	6457	GCUCUCUCUUCCUCUGUCAUC	: :::::.::::::::	AUAUAGAGAGGGAGAGAGAGG	1	21	6438	6457	GCTCTCTCTTCCTCTGTCATC	*||||||||:|||||*|*||*	GGAGAGAGAGGGAGAGA-TAT	-	-	-	-	-	-	-
miR-RH103	Chr07:36834243|36840377	Yes	Yes	No	1	21	5689	5709	GCUCUCUCUUCCUCUGUCAUC	::::::::::.:::::.	AAGCACAGAGGAAGGGAGAGU	1	21	5689	5709	GCTCTCTCTTCCTCTGTCATC	:|||||:||||||||||**|*	TGAGAGGGAAGGAGACACGAA	-	-	-	-	-	-	-
miR-RH103	Chr08:2282456|2301386	Yes	Yes	No	1	21	7012	7032	GCUCUCUCUUCCUCUGUCAUC	:. ::::::::.:::::::	GGGGACAGAGGGAGAGAGAUG	1	21	7012	7032	GCTCTCTCTTCCTCTGTCATC	**|||||||:||||||||*:|	GTAGAGAGAGGGAGACAGGGG	-	-	-	-	-	-	-
miR-RH103	Chr09:32135511|32138568	Yes	Yes	No	1	21	574	594	GCUCUCUCUUCCUCUGUCAUC	:. ::::::::::::::	AGAGGGAGAGGAAGAGAGAGA	1	21	575	594	GCTCTCTCTTCCTCTGTCATC	*||||||||||||||*:|*||	agagagagaaggagaggg-ag	-	-	-	-	-	-	-
miR-RH103	Chr10:38394837|38398900	Yes	Yes	No	1	21	1661	1681	GCUCUCUCUUCCUCUGUCAUC	:: :::: .::::::::	AGAGAGAGAGAGAGAGAGAGA	1	21	1644	1663	GCTCTCTCTTCCTCTGTCATC	*||||||||:||||||||*||	agagagagagggagacag-ag	-	-	-	-	-	-	-
miR-RH103	Chr10:4582116|4584846	Yes	Yes	Yes	1	21	512	532	GCUCUCUCUUCCUCUGUCAUC	::: ::::::::::::::	UCUGAGUGAGGAAGAGAGAGC	1	21	512	532	GCTCTCTCTTCCTCTGTCATC	||||||||||||||**|||**	CGAGAGAGAAGGAGTGAGTCT	1	21	512	532	CUACUGUCUCCUUCUCUCUCG	..|||..||||||||||||||	UCUGAGUGAGGAAGAGAGAGC
miR-RH103	Chr10:4582116|4586789	Yes	Yes	Yes	1	21	512	532	GCUCUCUCUUCCUCUGUCAUC	::: ::::::::::::::	UCUGAGUGAGGAAGAGAGAGC	1	21	512	532	GCTCTCTCTTCCTCTGTCATC	||||||||||||||**|||**	CGAGAGAGAAGGAGTGAGTCT	1	21	512	532	CUACUGUCUCCUUCUCUCUCG	..|||..||||||||||||||	UCUGAGUGAGGAAGAGAGAGC
miR-RH103	Chr10:7603645|7608328	Yes	Yes	No	1	21	3918	3938	GCUCUCUCUUCCUCUGUCAUC	.::::: : ::::::::::.	UGUGACAAAUGAAGAGAGAGU	1	21	3919	3938	GCTCTCTCTTCCTCTGTCATC	:||||||||||*|*|||||*|	TGAGAGAGAAGTAAACAGT-G	-	-	-	-	-	-	-
miR-RH103	Chr11:1049714|1066684	Yes	Yes	No	1	21	14521	14541	GCUCUCUCUUCCUCUGUCAUC	:: :::: :.:::::::	AUAGAGAGAGAAGGAGAGAGA	1	21	13560	13579	GCTCTCTCTTCCTCTGTCATC	*|||||||||*||||*||*||	agagagagaaagagagag-ag	-	-	-	-	-	-	-
miR-RH103	Chr11:25008500|25009560	Yes	Yes	No	1	21	803	823	GCUCUCUCUUCCUCUGUCAUC	::.::::::::::: :::	GCAGAUAGAGGAAGAGAAAGC	1	21	803	823	GCTCTCTCTTCCTCTGTCATC	|||*|||||||||||:||**|	CGAAAGAGAAGGAGATAGACG	-	-	-	-	-	-	-
miR-RH103	Chr11:25008500|25009722	Yes	Yes	No	1	21	965	985	GCUCUCUCUUCCUCUGUCAUC	::.::::::::::: :::	GCAGAUAGAGGAAGAGAAAGC	1	21	965	985	GCTCTCTCTTCCTCTGTCATC	|||*|||||||||||:||**|	CGAAAGAGAAGGAGATAGACG	-	-	-	-	-	-	-
miR-RH103	Chr11:25008500|25011968	Yes	Yes	No	1	21	3211	3231	GCUCUCUCUUCCUCUGUCAUC	::.::::::::::: :::	GCAGAUAGAGGAAGAGAAAGC	1	21	3211	3231	GCTCTCTCTTCCTCTGTCATC	|||*|||||||||||:||**|	CGAAAGAGAAGGAGATAGACG	-	-	-	-	-	-	-
miR-RH103	Chr11:2987638|2991933	Yes	Yes	No	1	21	91	111	GCUCUCUCUUCCUCUGUCAUC	:::: :::: :::::: ::	AAUGAAAGAGAAAGAGAAAGA	1	21	98	117	GCTCTCTCTTCCTCTGTCATC	*|||||||||*||||*||*||	agagagagaaagagaaag-ag	-	-	-	-	-	-	-
miR-RH103	Chr11:49198127|49205482	Yes	Yes	Yes	1	21	916	935	GCUCUCUCUUCCUCUGUCAUC	:::: ::::: :::::::::	GAUG-CAGAGAAAGAGAGAGA	1	21	916	935	GCTCTCTCTTCCTCTGTCATC	*|||||||||*|||||*||||	AGAGAGAGAAAGAGAC-GTAG	1	21	916	935	CUACUGUCUCCUUCUCUCUCG	||||.|||||.|||||||||.	GAUG-CAGAGAAAGAGAGAGA
miR-RH104	Chr01:31780426|31817218	Yes	Yes	Yes	1	21	31843	31863	AAUUUAGAAACCAUUUAUCAA	::: ::::: :::::::::::	UUGUUAAAUAGUUUCUAAAUU	1	21	31843	31863	AATTTAGAAACCATTTATCAA	|||||||||||*|||||*|||	ttaaatctttgataaattgtt	1	21	31843	31863	AACUAUUUACCAAAGAUUUAA	|||.|||||.|||||||||||	UUGUUAAAUAGUUUCUAAAUU
miR-RH104	Chr01:42037766|42171971	Yes	Yes	No	1	21	107183	107203	AAUUUAGAAACCAUUUAUCAA	::: :::::: ::::::::::	UUGUUAAAUGAUUUCUAAAUU	1	21	107183	107203	AATTTAGAAACCATTTATCAA	||||||||||*||||||*|||	ttaaatctttagtaaattgtt	-	-	-	-	-	-	-
miR-RH104	Chr01:42935872|42939317	Yes	Yes	No	1	21	2669	2689	AAUUUAGAAACCAUUUAUCAA	: ::::: ::::::::::	UGAACAAAUGCUUUCUAAAUU	1	21	2668	2689	AATTTAGAAACCATTTAT-CAA	||||||||||*|||||*|*||*	TTAAATCTTTCGTAAACAAGTA	-	-	-	-	-	-	-
miR-RH104	Chr01:49045439|49067095	Yes	Yes	Yes	1	21	18120	18141	AAUUUAGAAACCA-UUUAUCAA	:: ::::: :::::::::.:::	UUUAUAAAAUGGUUUCUAGAUU	1	21	18121	18141	AATTTAGAAACCATTTATCAA	|||:||||||||||||***||	ttagatctttggtaaaatatt	1	21	18121	18141	AACUAUUUACCAAAGAUUUAA	||...||||||||||||o|||	UUAUAAAAUGGUUUCUAGAUU
miR-RH104	Chr01:49045781|49067686	Yes	Yes	Yes	1	21	17778	17799	AAUUUAGAAACCA-UUUAUCAA	:: ::::: :::::::::.:::	UUUAUAAAAUGGUUUCUAGAUU	1	21	17779	17799	AATTTAGAAACCATTTATCAA	|||:||||||||||||***||	ttagatctttggtaaaatatt	1	21	17779	17799	AACUAUUUACCAAAGAUUUAA	||...||||||||||||o|||	UUAUAAAAUGGUUUCUAGAUU
miR-RH104	Chr01:50527044|50529725	Yes	Yes	Yes	1	21	2052	2072	AAUUUAGAAACCAUUUAUCAA	:: : :: ::::::::::	AAAAUUAUUGAUUUCUAAAUU	1	21	2084	2104	AATTTAGAAACCATTTATCAA	|||||||||||*|||||||||	ttaaatctttgataaatagtt	1	21	2084	2104	AACUAUUUACCAAAGAUUUAA	|||||||||.|||||||||||	UUGAUAAAUAGUUUCUAAAUU
miR-RH104	Chr01:50527862|50529725	Yes	Yes	Yes	1	21	1234	1254	AAUUUAGAAACCAUUUAUCAA	:: : :: ::::::::::	AAAAUUAUUGAUUUCUAAAUU	1	21	1266	1286	AATTTAGAAACCATTTATCAA	|||||||||||*|||||||||	ttaaatctttgataaatagtt	1	21	1266	1286	AACUAUUUACCAAAGAUUUAA	|||||||||.|||||||||||	UUGAUAAAUAGUUUCUAAAUU
miR-RH104	Chr01:5652900|5670006	Yes	Yes	No	1	21	15450	15470	AAUUUAGAAACCAUUUAUCAA	::::::::: :::: ::::::	UUGAUAAAUUGUUUAUAAAUU	1	21	15450	15470	AATTTAGAAACCATTTATCAA	||||||*||||*|||||||||	ttaaatatttgttaaatagtt	-	-	-	-	-	-	-
miR-RH104	Chr01:9909698|9919217	Yes	Yes	Yes	1	21	8074	8094	AAUUUAGAAACCAUUUAUCAA	::::::::: :::.::::::	UUGAUAAAUAAUUUUUAAAUU	1	21	6722	6742	AATTTAGAAACCATTTATCAA	|||||||||||*|||||||||	ttaaatctttgataaatagtt	1	21	6722	6742	AACUAUUUACCAAAGAUUUAA	|||||||||.|||||||||||	UUGAUAAAUAGUUUCUAAAUU
miR-RH104	Chr02:1796478|1799973	Yes	Yes	No	1	21	2683	2703	AAUUUAGAAACCAUUUAUCAA	: ::::::: :::.::::::	GUUAUAAAUGAUUUUUAAAUU	1	21	2684	2703	AATTTAGAAACCATTTATCAA	||||||:|||*|||||||*||	TTAAATTTTTAGTAAATA-TT	-	-	-	-	-	-	-
miR-RH104	Chr02:27163637|27231210	Yes	Yes	Yes	1	21	62761	62781	AAUUUAGAAACCAUUUAUCAA	::: ::::: :::::::::::	UUGUUAAAUAGUUUCUAAAUU	1	21	62761	62781	AATTTAGAAACCATTTATCAA	|||||||||||*|||||*|||	ttaaatctttgataaattgtt	1	21	62761	62781	AACUAUUUACCAAAGAUUUAA	|||.|||||.|||||||||||	UUGUUAAAUAGUUUCUAAAUU
miR-RH104	Chr02:2920991|2927723	Yes	Yes	No	1	21	4741	4761	AAUUUAGAAACCAUUUAUCAA	::: ::::: :::.::::::	UUGUUAAAUAAUUUUUAAAUU	1	21	4741	4761	AATTTAGAAACCATTTATCAA	||||||:|||**|||||*|||	ttaaatttttaataaattgtt	-	-	-	-	-	-	-
miR-RH104	Chr02:3001895|3002885	Yes	Yes	No	1	21	306	326	AAUUUAGAAACCAUUUAUCAA	::::::.::::::::. .::	CUGAUAAGUGGUUUCUGUGUU	1	21	305	326	AATTTAGAAACCATTTATCA-A	||:*:||||||||:||||||*|	TTGTGTCTTTGGTGAATAGTCT	-	-	-	-	-	-	-
miR-RH104	Chr02:31090712|31112614	Yes	Yes	Yes	1	21	15693	15714	AAUUUAGAAA-CCAUUUAUCAA	:::::::: :::::::::	ACAAUAAAUGGAUUUCUAAAUA	1	21	8575	8595	AATTTAGAAACCATTTATCAA	|||||||||||*|||||*|||	ttaaatctttgataaattgtt	1	21	8575	8595	AACUAUUUACCAAAGAUUUAA	|||.|||||.|||||||||||	UUGUUAAAUAGUUUCUAAAUU
miR-RH104	Chr02:31092245|31114101	Yes	Yes	Yes	1	21	17180	17201	AAUUUAGAAA-CCAUUUAUCAA	:::::::: :::::::::	ACAAUAAAUGGAUUUCUAAAUA	1	21	10062	10082	AATTTAGAAACCATTTATCAA	|||||||||||*|||||*|||	ttaaatctttgataaattgtt	1	21	10062	10082	AACUAUUUACCAAAGAUUUAA	|||.|||||.|||||||||||	UUGUUAAAUAGUUUCUAAAUU
miR-RH104	Chr02:34185452|34187518	Yes	Yes	No	1	21	1438	1458	AAUUUAGAAACCAUUUAUCAA	::::::.:::: ::.:: :::	UUGAUAGAUGGAUUUUACAUU	1	21	1438	1458	AATTTAGAAACCATTTATCAA	|||*||:||*||||:||||||	TTACATTTTAGGTAGATAGTT	-	-	-	-	-	-	-
miR-RH104	Chr02:34186690|34187201	Yes	Yes	No	1	21	200	220	AAUUUAGAAACCAUUUAUCAA	::::::.:::: ::.:: :::	UUGAUAGAUGGAUUUUACAUU	1	21	200	220	AATTTAGAAACCATTTATCAA	|||*||:||*||||:||||||	TTACATTTTAGGTAGATAGTT	-	-	-	-	-	-	-
miR-RH104	Chr02:3480603|3481360	Yes	Yes	No	1	21	355	375	AAUUUAGAAACCAUUUAUCAA	:::::::: :::::::::	AUGAUAAAUAAUUUCUAAAUC	1	21	355	375	AATTTAGAAACCATTTATCAA	*|||||||||**||||||||*	ctaaatctttaataaatagta	-	-	-	-	-	-	-
miR-RH104	Chr02:3744705|3749838	Yes	Yes	No	1	21	3999	4019	AAUUUAGAAACCAUUUAUCAA	:: :::::: :::.::::::	UUAAUAAAUAAUUUUUAAAUU	1	21	3999	4019	AATTTAGAAACCATTTATCAA	||||||:|||**||||||*||	ttaaatttttaataaataatt	-	-	-	-	-	-	-
miR-RH104	Chr02:3744705|3756743	Yes	Yes	No	1	21	3999	4019	AAUUUAGAAACCAUUUAUCAA	:: :::::: :::.::::::	UUAAUAAAUAAUUUUUAAAUU	1	21	3999	4019	AATTTAGAAACCATTTATCAA	||||||:|||**||||||*||	ttaaatttttaataaataatt	-	-	-	-	-	-	-
miR-RH104	Chr02:3794941|3797460	Yes	Yes	No	1	21	1715	1735	AAUUUAGAAACCAUUUAUCAA	: ::::::::::::: ::	ACUAGAAAUGGUUUCUAAUUU	1	21	1716	1735	AATTTAGAAACCATTTATCAA	||*|||||||||||||*|*|*	TTTAATCTTTGGTAAAGA-TC	-	-	-	-	-	-	-
miR-RH104	Chr02:39733485|39744442	Yes	Yes	No	1	21	57	77	AAUUUAGAAACCAUUUAUCAA	.:::.:::::::: : ::	GGAGUAAGUGGUUUCUUAUUU	1	21	510	529	AATTTAGAAACCATTTATCAA	||||*||||||||:|||*|**	TTAATTCTTTGGTGAAT-GAG	-	-	-	-	-	-	-
miR-RH104	Chr02:39734963|39744442	Yes	Yes	No	1	21	57	77	AAUUUAGAAACCAUUUAUCAA	.:::.:::::::: : ::	GGAGUAAGUGGUUUCUUAUUU	1	21	510	529	AATTTAGAAACCATTTATCAA	||||*||||||||:|||*|**	TTAATTCTTTGGTGAAT-GAG	-	-	-	-	-	-	-
miR-RH104	Chr02:48797235|48863387	Yes	Yes	Yes	1	21	28755	28775	AAUUUAGAAACCAUUUAUCAA	::: ::::: :::::::::::	UUGUUAAAUAGUUUCUAAAUU	1	21	28755	28775	AATTTAGAAACCATTTATCAA	|||||||||||*|||||*|||	ttaaatctttgataaattgtt	1	21	28755	28775	AACUAUUUACCAAAGAUUUAA	|||.|||||.|||||||||||	UUGUUAAAUAGUUUCUAAAUU
miR-RH104	Chr02:48797235|48888770	Yes	Yes	Yes	1	21	54138	54158	AAUUUAGAAACCAUUUAUCAA	::: ::::: :::::::::::	UUGUUAAAUAGUUUCUAAAUU	1	21	54138	54158	AATTTAGAAACCATTTATCAA	|||||||||||*|||||*|||	ttaaatctttgataaattgtt	1	21	54138	54158	AACUAUUUACCAAAGAUUUAA	|||.|||||.|||||||||||	UUGUUAAAUAGUUUCUAAAUU
miR-RH104	Chr02:48801020|48866339	Yes	Yes	Yes	1	21	31707	31727	AAUUUAGAAACCAUUUAUCAA	::: ::::: :::::::::::	UUGUUAAAUAGUUUCUAAAUU	1	21	31707	31727	AATTTAGAAACCATTTATCAA	|||||||||||*|||||*|||	ttaaatctttgataaattgtt	1	21	31707	31727	AACUAUUUACCAAAGAUUUAA	|||.|||||.|||||||||||	UUGUUAAAUAGUUUCUAAAUU
miR-RH104	Chr03:1082050|1103044	Yes	Yes	No	1	21	20610	20630	AAUUUAGAAACCAUUUAUCAA	:: :::::: :::.::::::	UUAAUAAAUAAUUUUUAAAUU	1	21	20610	20630	AATTTAGAAACCATTTATCAA	||||||:|||**||||||*||	ttaaatttttaataaataatt	-	-	-	-	-	-	-
miR-RH104	Chr03:335469|367428	Yes	Yes	No	1	21	17905	17925	AAUUUAGAAACCAUUUAUCAA	:: ::::: :::::::::::	AUGUUAAAUAGUUUCUAAAUU	1	21	17905	17925	AATTTAGAAACCATTTATCAA	|||||||||||*|||||*||*	ttaaatctttgataaattgta	-	-	-	-	-	-	-
miR-RH104	Chr03:345353|394500	Yes	Yes	No	1	21	8021	8041	AAUUUAGAAACCAUUUAUCAA	:: ::::: :::::::::::	AUGUUAAAUAGUUUCUAAAUU	1	21	8021	8041	AATTTAGAAACCATTTATCAA	|||||||||||*|||||*||*	ttaaatctttgataaattgta	-	-	-	-	-	-	-
miR-RH104	Chr03:39452890|39460326	Yes	Yes	No	1	21	4978	4998	AAUUUAGAAACCAUUUAUCAA	::: :::::::.:::::	UGUAUAUAUGGUUUUUAAAUA	1	21	4977	4998	AATTTAGAAACCATTTAT-CAA	*|||||:|||||||*|||*||*	ATAAATTTTTGGTATATATGTC	-	-	-	-	-	-	-
miR-RH104	Chr03:5981411|5984681	Yes	Yes	Yes	1	21	828	848	AAUUUAGAAACCAUUUAUCAA	: :::: :::::::::::	AAAAAAAAUAGUUUCUAAAUU	1	21	860	880	AATTTAGAAACCATTTATCAA	|||||||||||*|||||*|||	ttaaatctttgataaattgtt	1	21	860	880	AACUAUUUACCAAAGAUUUAA	|||.|||||.|||||||||||	UUGUUAAAUAGUUUCUAAAUU
miR-RH104	Chr03:5981509|5984681	Yes	Yes	Yes	1	21	828	848	AAUUUAGAAACCAUUUAUCAA	: :::: :::::::::::	AAAAAAAAUAGUUUCUAAAUU	1	21	860	880	AATTTAGAAACCATTTATCAA	|||||||||||*|||||*|||	ttaaatctttgataaattgtt	1	21	860	880	AACUAUUUACCAAAGAUUUAA	|||.|||||.|||||||||||	UUGUUAAAUAGUUUCUAAAUU
miR-RH104	Chr03:5982139|5984681	Yes	Yes	Yes	1	21	828	848	AAUUUAGAAACCAUUUAUCAA	: :::: :::::::::::	AAAAAAAAUAGUUUCUAAAUU	1	21	860	880	AATTTAGAAACCATTTATCAA	|||||||||||*|||||*|||	ttaaatctttgataaattgtt	1	21	860	880	AACUAUUUACCAAAGAUUUAA	|||.|||||.|||||||||||	UUGUUAAAUAGUUUCUAAAUU
miR-RH104	Chr04:1058529|1254139	Yes	Yes	Yes	1	21	167294	167314	AAUUUAGAAACCAUUUAUCAA	: :.::::::::::: ::. :	UCGGUAAAUGGUUUCCAAGCU	1	21	84036	84056	AATTTAGAAACCATTTATCAA	|||||||||||*|||||*|||	ttaaatctttgataaattgtt	1	21	84036	84056	AACUAUUUACCAAAGAUUUAA	|||.|||||.|||||||||||	UUGUUAAAUAGUUUCUAAAUU
miR-RH104	Chr04:11173070|11180870	Yes	Yes	No	1	21	3260	3280	AAUUUAGAAACCAUUUAUCAA	::::::: ::: :::::: ::	UUGAUAACUGGAUUCUAAUUU	1	21	3260	3280	AATTTAGAAACCATTTATCAA	||*||||||*|||*|||||||	TTTAATCTTAGGTCAATAGTT	-	-	-	-	-	-	-
miR-RH104	Chr04:1966838|1970630	Yes	Yes	Yes	1	21	1276	1296	AAUUUAGAAACCAUUUAUCAA	: :: :::::::::::::: :	UGGAGAAAUGGUUUCUAAAGU	1	21	1276	1296	AATTTAGAAACCATTTATCAA	|*||||||||||||||*||*|	TGAAATCTTTGGTAAAGAGGT	1	21	1276	1296	AACUAUUUACCAAAGAUUUAA	|.||.||||||||||||||.|	UGGAGAAAUGGUUUCUAAAGU
miR-RH104	Chr04:37743212|37744632	Yes	Yes	No	1	21	590	610	AAUUUAGAAACCAUUUAUCAA	: :: :::::::::::::	AAAAAAAUUGGUUUCUAAAUU	1	21	622	642	AATTTAGAAACCATTTATCAA	||||||:||||*|||||*|||	ttaaatttttgataaattgtt	-	-	-	-	-	-	-
miR-RH104	Chr04:38778846|38859401	Yes	Yes	No	1	21	54327	54347	AAUUUAGAAACCAUUUAUCAA	::: :::: :::::::::::	UUGUAAAAUAGUUUCUAAAUU	1	21	54327	54347	AATTTAGAAACCATTTATCAA	|||||||||||*||||**|||	ttaaatctttgataaaatgtt	-	-	-	-	-	-	-
miR-RH104	Chr04:43395224|43400922	Yes	Yes	No	1	21	727	747	AAUUUAGAAACCAUUUAUCAA	:: :::::: ::::.::::::	UUAAUAAAUAGUUUUUAAAUU	1	21	727	747	AATTTAGAAACCATTTATCAA	||||||:||||*||||||*||	TTAAATTTTTGATAAATAATT	-	-	-	-	-	-	-
miR-RH104	Chr04:43399256|43400922	Yes	Yes	No	1	21	727	747	AAUUUAGAAACCAUUUAUCAA	:: :::::: ::::.::::::	UUAAUAAAUAGUUUUUAAAUU	1	21	727	747	AATTTAGAAACCATTTATCAA	||||||:||||*||||||*||	TTAAATTTTTGATAAATAATT	-	-	-	-	-	-	-
miR-RH104	Chr04:44529267|44549228	Yes	Yes	Yes	1	21	5071	5091	AAUUUAGAAACCAUUUAUCAA	::::::::: ::::::::::	UUGAUAAAUAAUUUCUAAAUU	1	21	5071	5091	AATTTAGAAACCATTTATCAA	||||||||||**|||||||||	ttaaatctttaataaatagtt	1	21	5071	5091	AACUAUUUACCAAAGAUUUAA	|||||||||..||||||||||	UUGAUAAAUAAUUUCUAAAUU
miR-RH104	Chr04:44535961|44555182	Yes	Yes	Yes	1	21	11025	11045	AAUUUAGAAACCAUUUAUCAA	::::::::: ::::::::::	UUGAUAAAUAAUUUCUAAAUU	1	21	11025	11045	AATTTAGAAACCATTTATCAA	||||||||||**|||||||||	ttaaatctttaataaatagtt	1	21	11025	11045	AACUAUUUACCAAAGAUUUAA	|||||||||..||||||||||	UUGAUAAAUAAUUUCUAAAUU
miR-RH104	Chr04:62026|63069	Yes	Yes	No	1	21	883	903	AAUUUAGAAACCAUUUAUCAA	::::::::::::: ::::	AAUAUAAAUGGUUUCUUAAUU	1	21	884	903	AATTTAGAAACCATTTATCAA	||||*|||||||||||||*|*	TTAATTCTTTGGTAAATA-TA	-	-	-	-	-	-	-
miR-RH104	Chr04:62026|63075	Yes	Yes	No	1	21	889	909	AAUUUAGAAACCAUUUAUCAA	::::::::::::: ::::	AAUAUAAAUGGUUUCUUAAUU	1	21	890	909	AATTTAGAAACCATTTATCAA	||||*|||||||||||||*|*	TTAATTCTTTGGTAAATA-TA	-	-	-	-	-	-	-
miR-RH104	Chr04:62026|68822	Yes	Yes	No	1	21	6636	6656	AAUUUAGAAACCAUUUAUCAA	::::::::::::: ::::	AAUAUAAAUGGUUUCUUAAUU	1	21	6637	6656	AATTTAGAAACCATTTATCAA	||||*|||||||||||||*|*	TTAATTCTTTGGTAAATA-TA	-	-	-	-	-	-	-
miR-RH104	Chr04:8919014|9071333	Yes	Yes	No	1	21	37253	37273	AAUUUAGAAACCAUUUAUCAA	:::.:::: :::::::::	UAAAUAGAUGGAUUCUAAAUU	1	21	37252	37273	AATTTAGAAACCATTTAT-CAA	|||||||||*||||:|||**||	ttaaatcttaggtagataaatt	-	-	-	-	-	-	-
miR-RH104	Chr04:962809|1022947	Yes	Yes	No	1	21	17077	17097	AAUUUAGAAACCAUUUAUCAA	::: ::::: ::::.::::::	UUGUUAAAUAGUUUUUAAAUU	1	21	17077	17097	AATTTAGAAACCATTTATCAA	||||||:||||*|||||*|||	ttaaatttttgataaattgtt	-	-	-	-	-	-	-
miR-RH104	Chr05:1169175|1250059	Yes	Yes	Yes	1	21	14464	14484	AAUUUAGAAACCAUUUAUCAA	::::::::: :::::::::::	UUGAUAAAUAGUUUCUAAAUU	1	21	14464	14484	AATTTAGAAACCATTTATCAA	|||||||||||*|||||||||	ttaaatctttgataaatagtt	1	21	14464	14484	AACUAUUUACCAAAGAUUUAA	|||||||||.|||||||||||	UUGAUAAAUAGUUUCUAAAUU
miR-RH104	Chr05:1170065|1249038	Yes	Yes	Yes	1	21	13443	13463	AAUUUAGAAACCAUUUAUCAA	::::::::: :::::::::::	UUGAUAAAUAGUUUCUAAAUU	1	21	13443	13463	AATTTAGAAACCATTTATCAA	|||||||||||*|||||||||	ttaaatctttgataaatagtt	1	21	13443	13463	AACUAUUUACCAAAGAUUUAA	|||||||||.|||||||||||	UUGAUAAAUAGUUUCUAAAUU
miR-RH104	Chr05:1170301|1249267	Yes	Yes	Yes	1	21	13672	13692	AAUUUAGAAACCAUUUAUCAA	::::::::: :::::::::::	UUGAUAAAUAGUUUCUAAAUU	1	21	13672	13692	AATTTAGAAACCATTTATCAA	|||||||||||*|||||||||	ttaaatctttgataaatagtt	1	21	13672	13692	AACUAUUUACCAAAGAUUUAA	|||||||||.|||||||||||	UUGAUAAAUAGUUUCUAAAUU
miR-RH104	Chr05:1384749|1386795	Yes	Yes	No	1	21	1523	1543	AAUUUAGAAACCAUUUAUCAA	::::::::: ::::. :::::	UUGAUAAAUAGUUUUAAAAUU	1	21	1523	1543	AATTTAGAAACCATTTATCAA	|||||*:||||*|||||||||	ttaaaattttgataaatagtt	-	-	-	-	-	-	-
miR-RH104	Chr05:18686037|18877997	Yes	Yes	Yes	1	21	20517	20537	AAUUUAGAAACCAUUUAUCAA	::: ::::: :::::::::::	UUGUUAAAUAGUUUCUAAAUU	1	21	20517	20537	AATTTAGAAACCATTTATCAA	|||||||||||*|||||*|||	ttaaatctttgataaattgtt	1	21	20517	20537	AACUAUUUACCAAAGAUUUAA	|||.|||||.|||||||||||	UUGUUAAAUAGUUUCUAAAUU
miR-RH104	Chr05:34931463|34980903	Yes	Yes	No	1	21	49161	49181	AAUUUAGAAACCAUUUAUCAA	:: ::::::: ::.::::::	UUAAUAAAUGAAUUUUAAAUU	1	21	49161	49181	AATTTAGAAACCATTTATCAA	||||||:||**|||||||*||	TTAAATTTTAAGTAAATAATT	-	-	-	-	-	-	-
miR-RH104	Chr05:34959497|34980903	Yes	Yes	No	1	21	21127	21147	AAUUUAGAAACCAUUUAUCAA	:: ::::::: ::.::::::	UUAAUAAAUGAAUUUUAAAUU	1	21	21127	21147	AATTTAGAAACCATTTATCAA	||||||:||**|||||||*||	TTAAATTTTAAGTAAATAATT	-	-	-	-	-	-	-
miR-RH104	Chr05:34959773|34981325	Yes	Yes	No	1	21	20851	20871	AAUUUAGAAACCAUUUAUCAA	:: ::::::: ::.::::::	UUAAUAAAUGAAUUUUAAAUU	1	21	20851	20871	AATTTAGAAACCATTTATCAA	||||||:||**|||||||*||	TTAAATTTTAAGTAAATAATT	-	-	-	-	-	-	-
miR-RH104	Chr05:545769|548567	Yes	Yes	No	1	21	1967	1987	AAUUUAGAAACCAUUUAUCAA	:: :::::: ::::: :::::	UUAAUAAAUAGUUUCAAAAUU	1	21	1967	1987	AATTTAGAAACCATTTATCAA	|||||*|||||*||||||*||	ttaaaactttgataaataatt	-	-	-	-	-	-	-
miR-RH104	Chr05:882751|900880	Yes	Yes	No	1	21	9552	9572	AAUUUAGAAACCAUUUAUCAA	::::::::: ::::.::: ::	UUGAUAAAUAGUUUUUAACUU	1	21	9552	9572	AATTTAGAAACCATTTATCAA	||*|||:||||*|||||||||	ttcaatttttgataaatagtt	-	-	-	-	-	-	-
miR-RH104	Chr06:21123898|21147414	Yes	Yes	No	1	21	3416	3436	AAUUUAGAAACCAUUUAUCAA	:: :::::: :::.::::::	UUAUUAAAUGAUUUUUAAAUU	1	21	3416	3436	AATTTAGAAACCATTTATCAA	||||||:|||*||||||**||	ttaaatttttagtaaattatt	-	-	-	-	-	-	-
miR-RH104	Chr06:23774676|23790000	Yes	Yes	No	1	21	7389	7411	AAUUUAGAAACCAUUU--AUCAA	::::: :::::::::. .::::	UUGAUUUAAAUGGUUUUGGAAUU	1	21	13528	13548	AATTTAGAAACCATTTATCAA	|||||||*|||*|||||*|||	ttaaatcattgataaattgtt	-	-	-	-	-	-	-
miR-RH104	Chr06:28688261|28693783	Yes	Yes	No	1	21	1794	1814	AAUUUAGAAACCAUUUAUCAA	:: .::::::::: ::..::	UUUGUAAAUGGUUCCUGGAUG	1	21	1795	1814	AATTTAGAAACCATTTATCAA	*||::||*|||||||||*|||	GTAGGTCCTTGGTAAAT-GTT	-	-	-	-	-	-	-
miR-RH104	Chr06:28689007|28690131	Yes	Yes	No	1	21	1048	1068	AAUUUAGAAACCAUUUAUCAA	:: .::::::::: ::..::	UUUGUAAAUGGUUCCUGGAUG	1	21	1049	1068	AATTTAGAAACCATTTATCAA	*||::||*|||||||||*|||	GTAGGTCCTTGGTAAAT-GTT	-	-	-	-	-	-	-
miR-RH104	Chr06:29414030|29421244	Yes	Yes	Yes	1	21	1803	1823	AAUUUAGAAACCAUUUAUCAA	: ::::: ::::::::::	AAAAAAAAUGAUUUCUAAAUU	1	21	1835	1855	AATTTAGAAACCATTTATCAA	|||||||||||||||||*|||	ttaaatctttggtaaattgtt	1	21	1835	1855	AACUAUUUACCAAAGAUUUAA	|||.|||||||||||||||||	UUGUUAAAUGGUUUCUAAAUU
miR-RH104	Chr06:8925352|8927150	Yes	Yes	No	1	21	494	514	AAUUUAGAAACCAUUUAUCAA	::::::::: ::::: :::	AUGAUAAAUGUUUUCUUAAUA	1	21	493	514	AATTTAGAAACCATTTATCA-A	*|||*|||||*|||||||||*|	aTAATTCTTTTGTAAATAGTAT	-	-	-	-	-	-	-
miR-RH104	Chr07:10017049|10022170	Yes	Yes	Yes	1	21	4258	4278	AAUUUAGAAACCAUUUAUCAA	:: : ::::::.::::::	AAAAUUAUUGGUUUUUAAAUU	1	21	4290	4310	AATTTAGAAACCATTTATCAA	|||||||||||*|||||||||	ttaaatctttgataaatagtt	1	21	4290	4310	AACUAUUUACCAAAGAUUUAA	|||||||||.|||||||||||	UUGAUAAAUAGUUUCUAAAUU
miR-RH104	Chr07:14479538|14655659	Yes	Yes	No	1	21	74551	74573	AAUUUAGAAACCAUUU--AUCAA	::::: :::::::::. .::::	UUGAUUUAAAUGGUUUUGGAAUU	1	21	14135	14155	AATTTAGAAACCATTTATCAA	||||||||*|||||||***||	TTAAATCTATGGTAAAATATT	-	-	-	-	-	-	-
miR-RH104	Chr07:2821546|2827255	Yes	Yes	Yes	1	21	5504	5524	AAUUUAGAAACCAUUUAUCAA	:::.: ::::::::.:::::	UUGGUUAAUGGUUUUUAAAUC	1	21	5504	5524	AATTTAGAAACCATTTATCAA	*|||||:||||||||*|:|||	CTAAATTTTTGGTAATTGGTT	1	21	5504	5524	AACUAUUUACCAAAGAUUUAA	|||o|.||||||||o|||||.	UUGGUUAAUGGUUUUUAAAUC
miR-RH104	Chr07:35928573|35932713	Yes	Yes	No	1	21	1577	1597	AAUUUAGAAACCAUUUAUCAA	:: :::::::::: :::: :	GUGCUAAAUGGUUUAUAAACU	1	21	1577	1597	AATTTAGAAACCATTTATCAA	|*||||*||||||||||*||*	tcaaatatttggtaaatcgtg	-	-	-	-	-	-	-
miR-RH104	Chr07:35928593|35932713	Yes	Yes	No	1	21	1557	1577	AAUUUAGAAACCAUUUAUCAA	:: :::::::::: :::: :	GUGCUAAAUGGUUUAUAAACU	1	21	1557	1577	AATTTAGAAACCATTTATCAA	|*||||*||||||||||*||*	tcaaatatttggtaaatcgtg	-	-	-	-	-	-	-
miR-RH104	Chr07:37607369|37622746	Yes	Yes	No	1	21	4546	4566	AAUUUAGAAACCAUUUAUCAA	::: :::::: ::::::::::	UUGUUAAAUGAUUUCUAAAUU	1	21	4546	4566	AATTTAGAAACCATTTATCAA	||||||||||*||||||*|||	ttaaatctttagtaaattgtt	-	-	-	-	-	-	-
miR-RH104	Chr07:39609619|39612055	Yes	Yes	Yes	1	21	1250	1270	AAUUUAGAAACCAUUUAUCAA	:: : :::: :::::.::	AAAAUUAUUGGUAUCUAAGUU	1	21	1282	1302	AATTTAGAAACCATTTATCAA	|||||||||||*|||||||||	ttaaatctttgataaatagtt	1	21	1282	1302	AACUAUUUACCAAAGAUUUAA	|||||||||.|||||||||||	UUGAUAAAUAGUUUCUAAAUU
miR-RH104	Chr07:39610210|39612055	Yes	Yes	Yes	1	21	659	679	AAUUUAGAAACCAUUUAUCAA	:: : :::: :::::.::	AAAAUUAUUGGUAUCUAAGUU	1	21	691	711	AATTTAGAAACCATTTATCAA	|||||||||||*|||||||||	ttaaatctttgataaatagtt	1	21	691	711	AACUAUUUACCAAAGAUUUAA	|||||||||.|||||||||||	UUGAUAAAUAGUUUCUAAAUU
miR-RH104	Chr07:399535|403299	Yes	Yes	No	1	21	3429	3449	AAUUUAGAAACCAUUUAUCAA	: :::.:::: ::.:.::::	GUUAUAGAUGGCUUUUGAAUU	1	21	3430	3449	AATTTAGAAACCATTTATCAA	||||:|:||*||||:|||*||	TTAAGTTTTCGGTAGATA-TT	-	-	-	-	-	-	-
miR-RH104	Chr07:4006113|4049109	Yes	Yes	Yes	1	21	507	527	AAUUUAGAAACCAUUUAUCAA	:: :::::::: :::::::	UUAUUAAAUGGUCUCUAAAUA	1	21	507	527	AATTTAGAAACCATTTATCAA	*|||||||*||||||||**||	ATAAATCTCTGGTAAAttatt	1	21	15703	15723	AACUAUUUACCAAAGAUUUAA	|||.|||||.|||||||||||	UUGUUAAAUAGUUUCUAAAUU
miR-RH104	Chr07:650094|652845	Yes	Yes	No	1	21	1130	1150	AAUUUAGAAACCAUUUAUCAA	:: :: :::::::::::. ::	UUCAUUAAUGGUUUCUAGUUU	1	21	1130	1150	AATTTAGAAACCATTTATCAA	||*:|||||||||||*||*||	TTTGATCTTTGGTAATTACTT	-	-	-	-	-	-	-
miR-RH104	Chr07:650329|652860	Yes	Yes	No	1	21	1145	1165	AAUUUAGAAACCAUUUAUCAA	:: :: :::::::::::. ::	UUCAUUAAUGGUUUCUAGUUU	1	21	1145	1165	AATTTAGAAACCATTTATCAA	||*:|||||||||||*||*||	TTTGATCTTTGGTAATTACTT	-	-	-	-	-	-	-
miR-RH104	Chr07:6984288|7016949	Yes	Yes	No	1	21	10744	10764	AAUUUAGAAACCAUUUAUCAA	:: .:::::: :::: :.:::	UUUGUAAAUGAUUUCCAGAUU	1	21	1732	1751	AATTTAGAAACCATTTATCAA	||**||:||||||||||*|||	TTCCATTTTTGGTAAAT-GTT	-	-	-	-	-	-	-
miR-RH104	Chr07:6989275|7016949	Yes	Yes	No	1	21	5757	5777	AAUUUAGAAACCAUUUAUCAA	:: .:::::: :::: :.:::	UUUGUAAAUGAUUUCCAGAUU	1	21	5758	5777	AATTTAGAAACCATTTATCAA	|||:|*||||*||||||*|||	ttagacctttagtaaat-gtt	-	-	-	-	-	-	-
miR-RH104	Chr07:9575179|9575597	Yes	Yes	No	1	21	227	248	AAUUUAGAAACCAUUUAU-CAA	::: : :::::::::.:..:::	UUGUAGAAAUGGUUUUUGGAUU	1	21	227	248	AATTTAGAAACCATTTAT-CAA	|||::|:|||||||||*|*|||	TTAGGTTTTTGGTAAAGATGTT	-	-	-	-	-	-	-
miR-RH104	Chr08:12214437|12214829	Yes	Yes	No	1	21	119	139	AAUUUAGAAACCAUUUAUCAA	:: :::::::::: :.:::	AUGUUAAAUGGUUUAUGAAUG	1	21	119	139	AATTTAGAAACCATTTATCAA	*|||:|*||||||||||*||*	GTAAGTATTTGGTAAATTGTA	-	-	-	-	-	-	-
miR-RH104	Chr08:59284137|59356490	Yes	Yes	Yes	1	21	55719	55739	AAUUUAGAAACCAUUUAUCAA	::::::::: :::.::::::	UUGAUAAAUAAUUUUUAAAUU	1	21	12484	12504	AATTTAGAAACCATTTATCAA	|||||||||||*|||||*|||	ttaaatctttgataaattgtt	1	21	12484	12504	AACUAUUUACCAAAGAUUUAA	|||.|||||.|||||||||||	UUGUUAAAUAGUUUCUAAAUU
miR-RH104	Chr08:59407889|59446002	Yes	Yes	Yes	1	21	22650	22670	AAUUUAGAAACCAUUUAUCAA	::: ::::: :::::::::::	UUGUUAAAUAGUUUCUAAAUU	1	21	20338	20358	AATTTAGAAACCATTTATCAA	|||||||||||||||||**||	ttaaatctttggtaaattatt	1	21	20338	20358	AACUAUUUACCAAAGAUUUAA	||..|||||||||||||||||	UUAUUAAAUGGUUUCUAAAUU
miR-RH104	Chr08:62102028|62116806	Yes	Yes	Yes	1	21	5201	5221	AAUUUAGAAACCAUUUAUCAA	: :: :::::::::::::	ACAAAAAUUGGUUUCUAAAUU	1	21	5243	5263	AATTTAGAAACCATTTATCAA	|||||||||||*|||||*|||	ttaaatctttgataaattgtt	1	21	5243	5263	AACUAUUUACCAAAGAUUUAA	|||.|||||.|||||||||||	UUGUUAAAUAGUUUCUAAAUU
miR-RH104	Chr08:62645260|62651320	Yes	Yes	No	1	21	3557	3577	AAUUUAGAAACCAUUUAUCAA	: ::.:: :::::::::::	GAGUUAGAUAGUUUCUAAAUU	1	21	3556	3577	AATTTAGAAACCATTTATC-AA	|||||||||||*||:||*|**|	ttaaatctttgatagattgagt	-	-	-	-	-	-	-
miR-RH104	Chr08:62645997|62651655	Yes	Yes	No	1	21	3892	3912	AAUUUAGAAACCAUUUAUCAA	: ::.:: :::::::::::	GAGUUAGAUAGUUUCUAAAUU	1	21	3891	3912	AATTTAGAAACCATTTATC-AA	|||||||||||*||:||*|**|	ttaaatctttgatagattgagt	-	-	-	-	-	-	-
miR-RH104	Chr09:26224687|26236803	Yes	No	Yes	1	21	2682	2703	AAUUUAGAAACC-AUUUAUCAA	: :.::: : :::::.::::::	UAGGUAAUUAGGUUUUUAAAUU	-	-	-	-	-	-	-	1	21	358	377	AACUAUUUACCAAAGAUUUAA	||||||.|.||||||||||||	UUGAUAUA-GGUUUCUAAAUU
miR-RH104	Chr09:26226929|26236803	Yes	No	Yes	1	21	2682	2703	AAUUUAGAAACC-AUUUAUCAA	: :.::: : :::::.::::::	UAGGUAAUUAGGUUUUUAAAUU	-	-	-	-	-	-	-	1	21	358	377	AACUAUUUACCAAAGAUUUAA	||||||.|.||||||||||||	UUGAUAUA-GGUUUCUAAAUU
miR-RH104	Chr09:26232868|26236803	Yes	No	Yes	1	21	2682	2703	AAUUUAGAAACC-AUUUAUCAA	: :.::: : :::::.::::::	UAGGUAAUUAGGUUUUUAAAUU	-	-	-	-	-	-	-	1	21	358	377	AACUAUUUACCAAAGAUUUAA	||||||.|.||||||||||||	UUGAUAUA-GGUUUCUAAAUU
miR-RH104	Chr09:26234805|26236803	Yes	No	Yes	1	21	358	377	AAUUUAGAAACCAUUUAUCAA	:::::: : ::::::::::::	UUGAUAUA-GGUUUCUAAAUU	-	-	-	-	-	-	-	1	21	358	377	AACUAUUUACCAAAGAUUUAA	||||||.|.||||||||||||	UUGAUAUA-GGUUUCUAAAUU
miR-RH104	Chr09:26236065|26236803	Yes	No	Yes	1	21	358	377	AAUUUAGAAACCAUUUAUCAA	:::::: : ::::::::::::	UUGAUAUA-GGUUUCUAAAUU	-	-	-	-	-	-	-	1	21	358	377	AACUAUUUACCAAAGAUUUAA	||||||.|.||||||||||||	UUGAUAUA-GGUUUCUAAAUU
miR-RH104	Chr09:33335234|33336752	Yes	Yes	Yes	1	21	935	957	AAUUUAGAAACCA--UUUAUCAA	::::: :::::::::::::	AAAAUAAAAUUGGUUUCUAAAUU	1	21	938	957	AATTTAGAAACCATTTATCAA	|||||||||||||*||*|*|*	ttaaatctttggttaa-aata	1	21	969	989	AACUAUUUACCAAAGAUUUAA	|||.|||||.|||||||||||	UUGUUAAAUAGUUUCUAAAUU
miR-RH104	Chr09:7977534|7985485	Yes	Yes	No	1	21	2983	3003	AAUUUAGAAACCAUUUAUCAA	:::::::::::.::: :	UGAAUAAAUGGUUUUUAAUUG	1	21	2982	3003	AATTTAGAAACCATTTAT-CAA	*|*|||:|||||||||||*||*	gttaatttttggtaaataagtc	-	-	-	-	-	-	-
miR-RH104	Chr10:1625822|1626862	Yes	Yes	No	1	21	227	247	AAUUUAGAAACCAUUUAUCAA	: ::::: ::::::::::	AAAAAAAAUGAUUUCUAAAUU	1	21	259	279	AATTTAGAAACCATTTATCAA	||||||||||*||||||*|||	ttaaatctttagtaaattgtt	-	-	-	-	-	-	-
miR-RH104	Chr10:1625822|1627221	Yes	Yes	No	1	21	227	247	AAUUUAGAAACCAUUUAUCAA	: ::::: ::::::::::	AAAAAAAAUGAUUUCUAAAUU	1	21	259	279	AATTTAGAAACCATTTATCAA	||||||||||*||||||*|||	ttaaatctttagtaaattgtt	-	-	-	-	-	-	-
miR-RH104	Chr10:3389107|3434999	Yes	Yes	No	1	21	44777	44797	AAUUUAGAAACCAUUUAUCAA	:: ::: ::::::::::::	UUUAUAUAUGGUUUCUAAAAC	1	21	28834	28854	AATTTAGAAACCATTTATCAA	**||||||||||||*|||*||	CAAAATCTTTGGTATATATTT	-	-	-	-	-	-	-
miR-RH104	Chr10:38954232|38985838	Yes	Yes	Yes	1	21	9636	9656	AAUUUAGAAACCAUUUAUCAA	::::: ::: :::::::::::	UUGAUUAAUAGUUUCUAAAUU	1	21	9636	9656	AATTTAGAAACCATTTATCAA	|||||||||||*|||*|||||	ttaaatctttgataattagtt	1	21	9636	9656	AACUAUUUACCAAAGAUUUAA	|||||.|||.|||||||||||	UUGAUUAAUAGUUUCUAAAUU
miR-RH104	Chr10:41349566|41395537	Yes	Yes	No	1	21	29894	29914	AAUUUAGAAACCAUUUAUCAA	:: ::::: :::: ::::::	CUGUUAAAUAGUUUAUAAAUU	1	21	29894	29914	AATTTAGAAACCATTTATCAA	||||||*||||*|||||*||*	ttaaatatttgataaattgtc	-	-	-	-	-	-	-
miR-RH104	Chr10:41798093|41844360	Yes	Yes	Yes	1	21	34406	34426	AAUUUAGAAACCAUUUAUCAA	: :: :::::::::::::	ACAAAAAUUGGUUUCUAAAUU	1	21	17271	17291	AATTTAGAAACCATTTATCAA	|||||||||||||||||*|||	ttaaatctttggtaaattgtt	1	21	17271	17291	AACUAUUUACCAAAGAUUUAA	|||.|||||||||||||||||	UUGUUAAAUGGUUUCUAAAUU
miR-RH104	Chr10:42086178|42096583	Yes	Yes	No	1	21	2262	2282	AAUUUAGAAACCAUUUAUCAA	:: :::::: :::::::::::	UUAAUAAAUAGUUUCUAAAUU	1	21	2262	2282	AATTTAGAAACCATTTATCAA	|||||||||||*||||||*||	TTAAATCTTTGATAAATAATT	-	-	-	-	-	-	-
miR-RH104	Chr10:42248709|42264009	Yes	Yes	No	1	21	10511	10531	AAUUUAGAAACCAUUUAUCAA	::: ::::: ::::. :::::	UUGUUAAAUAGUUUUAAAAUU	1	21	10478	10499	AATTTAGAAACCATTTATCA-A	||||||||||||**|||*||*|	ttaaatctttggataattgtat	-	-	-	-	-	-	-
miR-RH104	Chr10:42250058|42265283	Yes	Yes	No	1	21	9162	9182	AAUUUAGAAACCAUUUAUCAA	::: ::::: ::::. :::::	UUGUUAAAUAGUUUUAAAAUU	1	21	9129	9150	AATTTAGAAACCATTTATCA-A	||||||||||||**|||*||*|	ttaaatctttggataattgtat	-	-	-	-	-	-	-
miR-RH104	Chr10:8382379|8514860	Yes	Yes	Yes	1	21	56995	57015	AAUUUAGAAACCAUUUAUCAA	:: :::::: ::::::::::	UUUAUAAAUAAUUUCUAAAUU	1	21	33338	33358	AATTTAGAAACCATTTATCAA	|||||||||||*|||||||||	ttaaatctttgataaatagtt	1	21	33338	33358	AACUAUUUACCAAAGAUUUAA	|||||||||.|||||||||||	UUGAUAAAUAGUUUCUAAAUU
miR-RH104	Chr10:8515529|8616085	Yes	Yes	Yes	1	21	80740	80760	AAUUUAGAAACCAUUUAUCAA	::: :::::::::::::::::	UUGUUAAAUGGUUUCUAAAUU	1	21	80740	80760	AATTTAGAAACCATTTATCAA	|||||||||||||||||*|||	ttaaatctttggtaaattgtt	1	21	80740	80760	AACUAUUUACCAAAGAUUUAA	|||.|||||||||||||||||	UUGUUAAAUGGUUUCUAAAUU
miR-RH104	Chr11:1049714|1066684	Yes	Yes	No	1	21	11545	11565	AAUUUAGAAACCAUUUAUCAA	::: ::::: :::: ::::::	UUGUUAAAUAGUUUAUAAAUU	1	21	11545	11565	AATTTAGAAACCATTTATCAA	||||||*||||*|||||*|||	ttaaatatttgataaattgtt	-	-	-	-	-	-	-
miR-RH104	Chr11:10897409|10900069	Yes	Yes	No	1	21	1952	1972	AAUUUAGAAACCAUUUAUCAA	: : ::::::::: ::::::	CUAAAAAAUGGUUUGUAAAUU	1	21	1952	1972	AATTTAGAAACCATTTATCAA	||||||*|||||||||*|*|*	ttaaatgtttggtaaaaaatc	-	-	-	-	-	-	-
miR-RH104	Chr11:10955299|10966232	Yes	Yes	Yes	1	21	1816	1836	AAUUUAGAAACCAUUUAUCAA	::::::::: :::::::::::	UUGAUAAAUAGUUUCUAAAUU	1	21	1816	1836	AATTTAGAAACCATTTATCAA	|||||||||||*|||||||||	ttaaatctttgataaatagtt	1	21	1816	1836	AACUAUUUACCAAAGAUUUAA	|||||||||.|||||||||||	UUGAUAAAUAGUUUCUAAAUU
miR-RH104	Chr11:2785828|2793645	Yes	Yes	No	1	21	4928	4948	AAUUUAGAAACCAUUUAUCAA	:: .:.:: :::::::.:::	UUUGUGAAAGGUUUCUGAAUA	1	21	4929	4948	AATTTAGAAACCATTTATCAA	*|||:|||||||*||:|*|||	ATAAGTCTTTGGAAAGT-GTT	-	-	-	-	-	-	-
miR-RH104	Chr11:2785828|2798399	Yes	Yes	No	1	21	4928	4948	AAUUUAGAAACCAUUUAUCAA	:: .:.:: :::::::.:::	UUUGUGAAAGGUUUCUGAAUA	1	21	4929	4948	AATTTAGAAACCATTTATCAA	*|||:|||||||*||:|*|||	ATAAGTCTTTGGAAAGT-GTT	-	-	-	-	-	-	-
miR-RH104	Chr11:430359|433296	Yes	Yes	Yes	1	21	1890	1910	AAUUUAGAAACCAUUUAUCAA	:::: : ::::.::::::	AAAAUAAUUAGUUUUUAAAUU	1	21	1922	1942	AATTTAGAAACCATTTATCAA	||||||:||||**||||||||	ttaaatttttgaaaaatagtt	1	21	1922	1942	AACUAUUUACCAAAGAUUUAA	||||||||..||||o||||||	UUGAUAAAAAGUUUUUAAAUU
miR-RH104	Chr11:45203333|45212777	Yes	Yes	No	1	21	5605	5625	AAUUUAGAAACCAUUUAUCAA	::: ::::: ::::.::::::	UUGUUAAAUAGUUUUUAAAUU	1	21	5605	5625	AATTTAGAAACCATTTATCAA	||||||:||||*|||||*|||	ttaaatttttgataaattgtt	-	-	-	-	-	-	-
miR-RH104	Chr11:47907562|47966065	Yes	Yes	Yes	1	21	12223	12243	AAUUUAGAAACCAUUUAUCAA	::: ::::: :::.::::::	UUGUUAAAUAAUUUUUAAAUU	1	21	814	834	AATTTAGAAACCATTTATCAA	|||||||||||||||||*|||	ttaaatctttggtaaattgtt	1	21	814	834	AACUAUUUACCAAAGAUUUAA	|||.|||||||||||||||||	UUGUUAAAUGGUUUCUAAAUU
miR-RH104	Chr11:48901686|48930885	Yes	Yes	No	1	21	13165	13185	AAUUUAGAAACCAUUUAUCAA	::::::::: :::: ::::::	UUGAUAAAUAGUUUAUAAAUU	1	21	13165	13185	AATTTAGAAACCATTTATCAA	||||||*||||*|||||||||	ttaaatatttgataaatagtt	-	-	-	-	-	-	-
miR-RH104	Chr11:50894839|50896246	Yes	Yes	Yes	1	21	893	913	AAUUUAGAAACCAUUUAUCAA	: :: :::::::::::::	AAAAAAAUUGGUUUCUAAAUU	1	21	936	956	AATTTAGAAACCATTTATCAA	|||||||||||*|||||*|||	ttaaatctttgataaattgtt	1	21	936	956	AACUAUUUACCAAAGAUUUAA	|||.|||||.|||||||||||	UUGUUAAAUAGUUUCUAAAUU
miR-RH104	Chr11:52485286|52486719	Yes	Yes	No	1	21	647	667	AAUUUAGAAACCAUUUAUCAA	::::::.:: ::::::::: :	UUGAUAGAUUGUUUCUAAAAU	1	21	647	667	AATTTAGAAACCATTTATCAA	|*|||||||||*||:||||||	TAAAATCTTTGTTAGATAGTT	-	-	-	-	-	-	-
miR-RH104	Chr11:53142440|53160451	Yes	Yes	Yes	1	21	3721	3741	AAUUUAGAAACCAUUUAUCAA	::: ::::: :::::::: ::	UUGUUAAAUAGUUUCUAAUUU	1	21	3721	3741	AATTTAGAAACCATTTATCAA	||*||||||||*|||||*|||	tttaatctttgataaattgtt	1	21	10295	10315	AACUAUUUACCAAAGAUUUAA	||..|||||||||||||||||	UUAUUAAAUGGUUUCUAAAUU
miR-RH104	Chr11:53152058|53160451	Yes	Yes	No	1	21	3721	3741	AAUUUAGAAACCAUUUAUCAA	::: ::::: :::::::: ::	UUGUUAAAUAGUUUCUAAUUU	1	21	3721	3741	AATTTAGAAACCATTTATCAA	||*||||||||*|||||*|||	tttaatctttgataaattgtt	-	-	-	-	-	-	-
miR-RH104	Chr11:53152058|53160532	Yes	Yes	No	1	21	3802	3822	AAUUUAGAAACCAUUUAUCAA	::: ::::: :::::::: ::	UUGUUAAAUAGUUUCUAAUUU	1	21	3802	3822	AATTTAGAAACCATTTATCAA	||*||||||||*|||||*|||	tttaatctttgataaattgtt	-	-	-	-	-	-	-
miR-RH104	Chr11:5547840|5563030	Yes	Yes	Yes	1	21	5948	5968	AAUUUAGAAACCAUUUAUCAA	::::::::: ::::.::::::	UUGAUAAAUAGUUUUUAAAUU	1	21	5948	5968	AATTTAGAAACCATTTATCAA	||||||:||||*|||||||||	ttaaatttttgataaatagtt	1	21	5948	5968	AACUAUUUACCAAAGAUUUAA	|||||||||.||||o||||||	UUGAUAAAUAGUUUUUAAAUU
miR-RH105	Chr01:2058063|2059194	Yes	Yes	No	1	22	216	237	UCUUAAACAAAGCACUUUGCUU	: :: :.:::::::::::::	AUGCUAGGUGCUUUGUUUAACC	1	22	216	237	TCTTAAACAAAGCACTTTGCTT	**|||||||||||||:|*||*|	CCAATTTGTTTCGTGGATCGTA	-	-	-	-	-	-	-
miR-RH105	Chr01:45991936|45994586	Yes	Yes	No	1	22	1378	1399	UCUUAAACAAAGCACUUUGCUU	.: ::::::::::::::.	CUAGGAUGUGCUUUGUUUAAGG	1	22	1379	1399	TCTTAAACAAAGCACTTTGCTT	:||||||||||||||*|:*||*	GGAATTTGTTTCGTGTAG-GAT	-	-	-	-	-	-	-
miR-RH105	Chr01:45992512|45993979	Yes	Yes	No	1	22	771	792	UCUUAAACAAAGCACUUUGCUU	.: ::::::::::::::.	CUAGGAUGUGCUUUGUUUAAGG	1	22	772	792	TCTTAAACAAAGCACTTTGCTT	:||||||||||||||*|:*||*	GGAATTTGTTTCGTGTAG-GAT	-	-	-	-	-	-	-
miR-RH105	Chr10:3785100|3852294	Yes	Yes	Yes	1	22	27094	27115	UCUUAAACAAAGCACUUUGCUU	:: ::::: :::::::::::::	AAACAAAGCGCUUUGUUUAAGA	1	22	27094	27115	TCTTAAACAAAGCACTTTGCTT	|||||||||||||*|||||*||	AGAATTTGTTTCGCGAAACAAA	1	22	27094	27115	UUCGUUUCACGAAACAAAUUCU	||.|||||.|||||||||||||	AAACAAAGCGCUUUGUUUAAGA
miR-RH105	Chr10:3785100|3853971	Yes	Yes	Yes	1	22	27094	27115	UCUUAAACAAAGCACUUUGCUU	:: ::::: :::::::::::::	AAACAAAGCGCUUUGUUUAAGA	1	22	27094	27115	TCTTAAACAAAGCACTTTGCTT	|||||||||||||*|||||*||	AGAATTTGTTTCGCGAAACAAA	1	22	27094	27115	UUCGUUUCACGAAACAAAUUCU	||.|||||.|||||||||||||	AAACAAAGCGCUUUGUUUAAGA
miR-RH105	Chr11:50210999|50214107	Yes	Yes	No	1	22	1954	1975	UCUUAAACAAAGCACUUUGCUU	:: :::::: :: ::::::::	AAAGAAAGUGAUUCGUUUAAGA	1	22	1955	1975	TCTTAAACAAAGCACTTTGCTT	||||||||*||*||||||*|||	AGAATTTGCTTAGTGAAA-GAA	-	-	-	-	-	-	-
miR-RH105	Chr11:50211354|50214107	Yes	Yes	No	1	22	1599	1620	UCUUAAACAAAGCACUUUGCUU	:: :::::: :: ::::::::	AAAGAAAGUGAUUCGUUUAAGA	1	22	1600	1620	TCTTAAACAAAGCACTTTGCTT	||||||||*||*||||||*|||	AGAATTTGCTTAGTGAAA-GAA	-	-	-	-	-	-	-
miR-RH106	Chr01:50995742|50996339	Yes	Yes	No	1	24	90	114	UGUUGUUACUUG-AAGUGUCAGCCU	::.::: ::::::.:::::	AAUGGAACGCUUGCAAGUAGCAACA	1	24	412	435	TGTTGTTACTTGAAGTGTCAGCCT	||||:||||||||*||:|||:*||	ACAATAATGAACTACATAGTTAGA	-	-	-	-	-	-	-
miR-RH106	Chr02:31090712|31112614	Yes	Yes	Yes	1	24	3642	3665	UGUUGUUACUUGAAGUGUCAGCCU	.: : :... ::::::::: ::::	GGACGGGUGAUUCAAGUAAAAACA	1	24	9172	9195	TGTTGTTACTTGAAGTGTCAGCCT	||||||||||||||||||*||*||	ACAACAATGAACTTCACAATCAGA	1	24	9172	9195	UCCGACUGUGAAGUUCAUUGUUGU	||.||.||||||||||||||||||	AGACUAACACUUCAAGUAACAACA
miR-RH106	Chr02:31092245|31114101	Yes	Yes	Yes	1	24	5129	5152	UGUUGUUACUUGAAGUGUCAGCCU	.: : :... ::::::::: ::::	GGACGGGUGAUUCAAGUAAAAACA	1	24	10659	10682	TGTTGTTACTTGAAGTGTCAGCCT	||||||||||||||||||*||*||	ACAACAATGAACTTCACAATCAGA	1	24	10659	10682	UCCGACUGUGAAGUUCAUUGUUGU	||.||.||||||||||||||||||	AGACUAACACUUCAAGUAACAACA
miR-RH106	Chr02:47425191|47443800	Yes	Yes	No	1	24	2250	2273	UGUUGUUACUUGAAGUGUCAGCCU	:: .:::.::::::: ::::.:::	AGAUUGAUACUUCAAAUAACGACA	1	24	2250	2273	TGTTGTTACTTGAAGTGTCAGCCT	|||:||||*|||||||:|||:*||	acagcaataaacttcatagttaga	-	-	-	-	-	-	-
miR-RH106	Chr02:47425956|47430021	Yes	Yes	No	1	24	1485	1508	UGUUGUUACUUGAAGUGUCAGCCU	:: .:::.::::::: ::::.:::	AGAUUGAUACUUCAAAUAACGACA	1	24	1485	1508	TGTTGTTACTTGAAGTGTCAGCCT	|||:||||*|||||||:|||:*||	acagcaataaacttcatagttaga	-	-	-	-	-	-	-
miR-RH106	Chr03:1082050|1103044	Yes	Yes	No	1	24	13524	13547	UGUUGUUACUUGAAGUGUCAGCCU	.: : ::::::: :: ::::::::	GGACAGACACUUAAAAUAACAACA	1	24	13523	13547	TGTTGTTACTTGAAGTGTCAG-CCT	||||||||*||*|||||||*|*|||	ACAACAATAAAATTCACAGACAGGA	-	-	-	-	-	-	-
miR-RH106	Chr03:30774698|30788918	Yes	Yes	No	1	24	9756	9779	UGUUGUUACUUGAAGUGUCAGCCU	:::::::::: :::: :::::::	AGGCUGACACCUCAAACAACAACA	1	24	9756	9779	TGTTGTTACTTGAAGTGTCAGCCT	|||||||**||||*||||||||||	acaacaacaaactccacagtcgga	-	-	-	-	-	-	-
miR-RH106	Chr03:30778766|30793029	Yes	Yes	No	1	24	5688	5711	UGUUGUUACUUGAAGUGUCAGCCU	:::::::::: :::: :::::::	AGGCUGACACCUCAAACAACAACA	1	24	5688	5711	TGTTGTTACTTGAAGTGTCAGCCT	|||||||**||||*||||||||||	acaacaacaaactccacagtcgga	-	-	-	-	-	-	-
miR-RH106	Chr04:47652855|47654268	Yes	Yes	Yes	1	24	1165	1188	UGUUGUUACUUGAAGUGUCAGCCU	::::::::.. :::::::::::::	AGGCUGACGUCUCAAGUAACAACA	1	24	1165	1188	TGTTGTTACTTGAAGTGTCAGCCT	|||||||||||||*::||||||||	acaacaatgaactctgcagtcgga	1	24	1165	1188	UCCGACUGUGAAGUUCAUUGUUGU	||||||||oo.|||||||||||||	AGGCUGACGUCUCAAGUAACAACA
miR-RH106	Chr04:47945583|47950011	Yes	Yes	Yes	1	24	1482	1505	UGUUGUUACUUGAAGUGUCAGCCU	:::::::::: :::: ::::::::	AGGCUGACACCUCAAAUAACAACA	1	24	1482	1505	TGTTGTTACTTGAAGTGTCAGCCT	||||||||*||||*||||||||||	acaacaataaactccacagtcgga	1	24	1482	1505	UCCGACUGUGAAGUUCAUUGUUGU	||||||||||.||||.||||||||	AGGCUGACACCUCAAAUAACAACA
miR-RH106	Chr05:1169175|1250059	Yes	Yes	Yes	1	24	75956	75979	UGUUGUUACUUGAAGUGUCAGCCU	::::: :::: ::::::::::: :	AGGCUCACACCUCAAGUAACAAAA	1	24	75956	75979	TGTTGTTACTTGAAGTGTCAGCCT	|*|||||||||||*||||*|||||	AAaacaatgaactccacactcgga	1	24	75956	75979	UCCGACUGUGAAGUUCAUUGUUGU	|||||.||||.|||||||||||.|	AGGCUCACACCUCAAGUAACAAAA
miR-RH106	Chr05:1170065|1249038	Yes	Yes	Yes	1	24	74935	74958	UGUUGUUACUUGAAGUGUCAGCCU	::::: :::: ::::::::::: :	AGGCUCACACCUCAAGUAACAAAA	1	24	74935	74958	TGTTGTTACTTGAAGTGTCAGCCT	|*|||||||||||*||||*|||||	AAaacaatgaactccacactcgga	1	24	74935	74958	UCCGACUGUGAAGUUCAUUGUUGU	|||||.||||.|||||||||||.|	AGGCUCACACCUCAAGUAACAAAA
miR-RH106	Chr05:1170301|1249267	Yes	Yes	Yes	1	24	75164	75187	UGUUGUUACUUGAAGUGUCAGCCU	::::: :::: ::::::::::: :	AGGCUCACACCUCAAGUAACAAAA	1	24	75164	75187	TGTTGTTACTTGAAGTGTCAGCCT	|*|||||||||||*||||*|||||	AAaacaatgaactccacactcgga	1	24	75164	75187	UCCGACUGUGAAGUUCAUUGUUGU	|||||.||||.|||||||||||.|	AGGCUCACACCUCAAGUAACAAAA
miR-RH106	Chr05:40300705|40301967	Yes	Yes	Yes	1	24	697	720	UGUUGUUACUUGAAGUGUCAGCCU	: : :::::: ::::: ::::: :	AAGGUGACACCUCAAGCAACAAAA	1	24	528	551	TGTTGTTACTTGAAGTGTCAGCCT	||||:||||||||*||||*|||||	acaataatgaactccacaatcgga	1	24	528	551	UCCGACUGUGAAGUUCAUUGUUGU	|||||.||||.||||||||o||||	AGGCUAACACCUCAAGUAAUAACA
miR-RH106	Chr06:4292327|4311295	Yes	Yes	Yes	1	24	15819	15842	UGUUGUUACUUGAAGUGUCAGCCU	:::::::::: :::::::::::::	AGGCUGACACCUCAAGUAACAACA	1	24	15819	15842	TGTTGTTACTTGAAGTGTCAGCCT	|||||||||||||*||||||||||	acaacaatgaactccacagtcgga	1	24	15819	15842	UCCGACUGUGAAGUUCAUUGUUGU	||||||||||.|||||||||||||	AGGCUGACACCUCAAGUAACAACA
miR-RH106	Chr06:4303821|4311295	Yes	Yes	Yes	1	24	4325	4348	UGUUGUUACUUGAAGUGUCAGCCU	:::::::::: :::::::::::::	AGGCUGACACCUCAAGUAACAACA	1	24	4325	4348	TGTTGTTACTTGAAGTGTCAGCCT	|||||||||||||*||||||||||	acaacaatgaactccacagtcgga	1	24	4325	4348	UCCGACUGUGAAGUUCAUUGUUGU	||||||||||.|||||||||||||	AGGCUGACACCUCAAGUAACAACA
miR-RH106	Chr06:4306952|4311295	Yes	Yes	Yes	1	24	1194	1217	UGUUGUUACUUGAAGUGUCAGCCU	:::::::::: :::::::::::::	AGGCUGACACCUCAAGUAACAACA	1	24	1194	1217	TGTTGTTACTTGAAGTGTCAGCCT	|||||||||||||*||||||||||	acaacaatgaactccacagtcgga	1	24	1194	1217	UCCGACUGUGAAGUUCAUUGUUGU	||||||||||.|||||||||||||	AGGCUGACACCUCAAGUAACAACA
miR-RH106	Chr08:24036910|24040285	Yes	Yes	Yes	1	24	434	457	UGUUGUUACUUGAAGUGUCAGCCU	: :::::.::::::::::::::::	ACGCUGAUACUUCAAGUAACAACA	1	24	434	457	TGTTGTTACTTGAAGTGTCAGCCT	||||||||||||||||:|||||*|	acaacaatgaacttcatagtcgca	1	24	434	457	UCCGACUGUGAAGUUCAUUGUUGU	|.|||||o||||||||||||||||	ACGCUGAUACUUCAAGUAACAACA
miR-RH106	Chr08:24037363|24040301	Yes	Yes	Yes	1	24	450	473	UGUUGUUACUUGAAGUGUCAGCCU	: :::::.::::::::::::::::	ACGCUGAUACUUCAAGUAACAACA	1	24	450	473	TGTTGTTACTTGAAGTGTCAGCCT	||||||||||||||||:|||||*|	acaacaatgaacttcatagtcgca	1	24	450	473	UCCGACUGUGAAGUUCAUUGUUGU	|.|||||o||||||||||||||||	ACGCUGAUACUUCAAGUAACAACA
miR-RH106	Chr08:61057409|61059322	Yes	Yes	Yes	1	24	262	285	UGUUGUUACUUGAAGUGUCAGCCU	:: :::::::::::::::::::::	AGACUGACACUUCAAGUAACAACA	1	24	262	285	TGTTGTTACTTGAAGTGTCAGCCT	|||||||||||||||||||||*||	acaacaatgaacttcacagtcaga	1	24	262	285	UCCGACUGUGAAGUUCAUUGUUGU	||.|||||||||||||||||||||	AGACUGACACUUCAAGUAACAACA
miR-RH106	Chr10:3785100|3852294	Yes	Yes	No	1	24	18545	18568	UGUUGUUACUUGAAGUGUCAGCCU	:::::::::. :::. ::::::::	AGGCUGACAUCUCAGUUAACAACA	1	24	18545	18568	TGTTGTTACTTGAAGTGTCAGCCT	||||||||*:|||*:|||||||||	acaacaattgactctacagtcgga	-	-	-	-	-	-	-
miR-RH106	Chr10:3785100|3853971	Yes	Yes	No	1	24	18545	18568	UGUUGUUACUUGAAGUGUCAGCCU	:::::::::. :::. ::::::::	AGGCUGACAUCUCAGUUAACAACA	1	24	18545	18568	TGTTGTTACTTGAAGTGTCAGCCT	||||||||*:|||*:|||||||||	acaacaattgactctacagtcgga	-	-	-	-	-	-	-
miR-RH106	Chr11:47218064|47236623	Yes	Yes	Yes	1	24	6509	6532	UGUUGUUACUUGAAGUGUCAGCCU	::::: :::: ::::::::::::	AGGCUAACACCCCAAGUAACAACA	1	24	6509	6532	TGTTGTTACTTGAAGTGTCAGCCT	||||||||||||**||||*|||||	acaacaatgaaccccacaatcgga	1	24	6509	6532	UCCGACUGUGAAGUUCAUUGUUGU	|||||.||||..||||||||||||	AGGCUAACACCCCAAGUAACAACA
miR-RH106	Chr11:47218064|47245665	Yes	Yes	Yes	1	24	15551	15574	UGUUGUUACUUGAAGUGUCAGCCU	::::: :::: ::::::::::::	AGGCUAACACCCCAAGUAACAACA	1	24	15551	15574	TGTTGTTACTTGAAGTGTCAGCCT	||||||||||||**||||*|||||	acaacaatgaaccccacaatcgga	1	24	15551	15574	UCCGACUGUGAAGUUCAUUGUUGU	|||||.||||..||||||||||||	AGGCUAACACCCCAAGUAACAACA
miR-RH106	Chr11:47228862|47245665	Yes	Yes	Yes	1	24	15551	15574	UGUUGUUACUUGAAGUGUCAGCCU	::::: :::: ::::::::::::	AGGCUAACACCCCAAGUAACAACA	1	24	15551	15574	TGTTGTTACTTGAAGTGTCAGCCT	||||||||||||**||||*|||||	acaacaatgaaccccacaatcgga	1	24	15551	15574	UCCGACUGUGAAGUUCAUUGUUGU	|||||.||||..||||||||||||	AGGCUAACACCCCAAGUAACAACA
miR-RH107	Chr03:15422517|15471693	Yes	Yes	No	1	24	40689	40712	AAUAGAAUCCUAGGUUAGAAGAUC	:::: :::::::::: .::.::::	GAUCCUCUAACCUAGAGUUUUAUU	1	24	40689	40712	AATAGAATCCTAGGTTAGAAGATC	||||:||:*||||||||||*||||	TTATTTTGAGATCCAATCTCCTAG	-	-	-	-	-	-	-
miR-RH107	Chr04:38778846|38859401	Yes	Yes	No	1	24	55434	55457	AAUAGAAUCCUAGGUUAGAAGAUC	:::::::::.:::: :.: :::::	GAUCUUCUAGCCUAAGGUGCUAUU	1	24	55434	55457	AATAGAATCCTAGGTTAGAAGATC	|||||*|:|*||||:|||||||||	ttatcgtggaatccgatcttctag	-	-	-	-	-	-	-
miR-RH107	Chr06:21123898|21147414	Yes	Yes	Yes	1	24	16803	16826	AAUAGAAUCCUAGGUUAGAAGAUC	::::::::::::: :.:::::::	AAUCUUCUAACCUAUGGUUCUAUU	1	24	9796	9819	AATAGAATCCTAGGTTAGAAGATC	|||||||:|*|||||||||||||*	ttatcttggtatccaatcttctaa	1	24	9796	9819	CUAGAAGAUUGGAUCCUAAGAUAA	.|||||||||||||.|o|||||||	AAUCUUCUAACCUAUGGUUCUAUU
miR-RH107	Chr07:4670540|4680015	Yes	Yes	Yes	1	24	2557	2580	AAUAGAAUCCUAGGUUAGAAGAUC	::.:: .::.: .::.::::	UCAAUUUUAUUCUGGUGUUUUAUU	1	24	5524	5547	AATAGAATCCTAGGTTAGAAGATC	|||||||:*||||::|||||||||	ttatcttgtgatctgatcttctag	1	24	5524	5547	CUAGAAGAUUGGAUCCUAAGAUAA	|||||||||oo||||.o|||||||	GAUCUUCUAGUCUAGUGUUCUAUU
miR-RH107	Chr07:4671164|4680156	Yes	Yes	Yes	1	24	2698	2721	AAUAGAAUCCUAGGUUAGAAGAUC	::.:: .::.: .::.::::	UCAAUUUUAUUCUGGUGUUUUAUU	1	24	5665	5688	AATAGAATCCTAGGTTAGAAGATC	|||||||:*||||::|||||||||	ttatcttgtgatctgatcttctag	1	24	5665	5688	CUAGAAGAUUGGAUCCUAAGAUAA	|||||||||oo||||.o|||||||	GAUCUUCUAGUCUAGUGUUCUAUU
miR-RH107	Chr08:24390070|24429797	Yes	Yes	No	1	24	31955	31978	AAUAGAAUCCUAGGUUAGAAGAUC	::::::.:: ::::::.: .::::	GAUCUUUUAUCCUAGGGUGUUAUU	1	24	38418	38441	AATAGAATCCTAGGTTAGAAGATC	||||:*|:||||||*|||||||||	ttattgtgggatcctatcttctag	-	-	-	-	-	-	-
miR-RH107	Chr08:24393692|24429797	Yes	Yes	No	1	24	28333	28356	AAUAGAAUCCUAGGUUAGAAGAUC	::::::.:: ::::::.: .::::	GAUCUUUUAUCCUAGGGUGUUAUU	1	24	34796	34819	AATAGAATCCTAGGTTAGAAGATC	||||:*|:||||||*|||||||||	ttattgtgggatcctatcttctag	-	-	-	-	-	-	-
miR-RH108	Chr01:42037766|42171971	Yes	Yes	No	1	21	91056	91076	AUUUCUAAUUCGUGGUCUAAU	:: : :::::::: ::::::	AUAAUACCACGAACUAGAAAA	1	21	91056	91076	ATTTCTAATTCGTGGTCTAAT	*||||||*||||||||*|*||	aaaagatcaagcaccataata	-	-	-	-	-	-	-
miR-RH108	Chr02:43841382|43842927	Yes	Yes	No	1	21	377	397	AUUUCUAAUUCGUGGUCUAAU	:: .::. :.::.:::::::	AUCGGAUGAUGAGUUAGAAAG	1	21	260	280	ATTTCTAATTCGTGGTCTAAT	*|||||||:||||*:|||*||	AAAAGATTGAGCAATAGACTA	-	-	-	-	-	-	-
miR-RH108	Chr02:43842286|43842927	Yes	Yes	No	1	21	377	397	AUUUCUAAUUCGUGGUCUAAU	:: .::. :.::.:::::::	AUCGGAUGAUGAGUUAGAAAG	1	21	260	280	ATTTCTAATTCGTGGTCTAAT	*|||||||:||||*:|||*||	AAAAGATTGAGCAATAGACTA	-	-	-	-	-	-	-
miR-RH108	Chr04:8919014|9071333	Yes	Yes	No	1	21	67860	67879	AUUUCUAAUUCGUGGUCUAAU	:::: :.::::::::::: :	AUUA-AUCACGAAUUAGACAG	1	21	67860	67879	ATTTCTAATTCGTGGTCTAAT	*|*|||||||||||:|*||||	gacagattaagcacta-atta	-	-	-	-	-	-	-
miR-RH108	Chr08:32970591|32971842	Yes	Yes	No	1	21	671	691	AUUUCUAAUUCGUGGUCUAAU	::: :: :.:::::::::::	UUUACACAAUGAAUUAGAAAU	1	21	671	691	ATTTCTAATTCGTGGTCTAAT	|||||||||||:|*||*|||*	TAAAGATTAAGTAACACATTT	-	-	-	-	-	-	-
miR-RH108	Chr10:8515529|8616085	Yes	Yes	No	1	21	30490	30510	AUUUCUAAUUCGUGGUCUAAU	::: ::.::.::::::::	UAGAGAACAUGAGUUAGAAAU	1	21	30491	30510	ATTTCTAATTCGTGGTCTAAT	||||||||:||:||*|||**|	taaagattgagtacaaga-ga	-	-	-	-	-	-	-
miR-RH109	Chr09:19316669|19326780	Yes	Yes	No	1	22	2442	2463	CUGCUAUGAUGAGGUUGCACCA	:::: :::::::::::::	AAAUGCACCCUCAUCAUAGCAA	1	22	2442	2463	CTGCTATGATGAGGTTGCACCA	*|||||||||||||*||||***	aacgatactactcccacgtaaa	-	-	-	-	-	-	-
miR-RH109	Chr09:24970624|24982717	Yes	Yes	No	1	22	4532	4553	CUGCUAUGAUGAGGUUGCACCA	:::: :::::::::::::	AAAUGCACCCUCAUCAUAGCAA	1	22	4532	4553	CTGCTATGATGAGGTTGCACCA	*|||||||||||||*||||***	aacgatactactcccacgtaaa	-	-	-	-	-	-	-
miR-RH11	Chr01:3604836|3651097	Yes	Yes	No	1	21	22099	22119	UUGACAGAAGAUAGAGAGCAC	::: .:.:::::::: :.::	UUGCAUUUUAUCUUCUUUUAA	1	21	12783	12802	TTGACAGAAGATAGAGAGCAC	||:|||||||||*|||*|||*	AATTGTCTTCTAACTC-CGTC	-	-	-	-	-	-	-
miR-RH11	Chr01:40661443|40661892	Yes	Yes	No	1	21	94	114	UUGACAGAAGAUAGAGAGCAC	::::.: ::::.:::::	AGUCUCUUUCUCUUUUGUCAU	1	21	95	114	TTGACAGAAGATAGAGAGCAC	*|||||:||||*|:||||*||	TACTGTTTTCTCTTTCTC-TG	-	-	-	-	-	-	-
miR-RH11	Chr01:5778439|5784129	Yes	Yes	Yes	1	21	549	569	UUGACAGAAGAUAGAGAGCAC	::.:.:::.::::.::::::	UUGUUUUCUGUCUUUUGUCAA	1	21	549	569	TTGACAGAAGATAGAGAGCAC	||||||:||||:|||:|:||*	AACTGTTTTCTGTCTTTTGTT	1	21	549	569	CACGAGAGAUAGAAGACAGUU	.||o|o|||o||||o||||||	UUGUUUUCUGUCUUUUGUCAA
miR-RH11	Chr01:5778439|5784904	Yes	Yes	Yes	1	21	549	569	UUGACAGAAGAUAGAGAGCAC	::.:.:::.::::.::::::	UUGUUUUCUGUCUUUUGUCAA	1	21	549	569	TTGACAGAAGATAGAGAGCAC	||||||:||||:|||:|:||*	AACTGTTTTCTGTCTTTTGTT	1	21	549	569	CACGAGAGAUAGAAGACAGUU	.||o|o|||o||||o||||||	UUGUUUUCUGUCUUUUGUCAA
miR-RH11	Chr02:21010884|21017059	Yes	Yes	No	1	21	1401	1421	UUGACAGAAGAUAGAGAGCAC	:.:::::.::::::.:	AGAGUUUCUAUUUUCUGUUAU	1	21	1402	1421	TTGACAGAAGATAGAGAGCAC	*|:||||||:|||||:|*|*|	TATTGTCTTTTATCTTT-GAG	-	-	-	-	-	-	-
miR-RH11	Chr02:21014458|21019413	Yes	Yes	No	1	21	3755	3775	UUGACAGAAGAUAGAGAGCAC	:.:::::.::::::.:	AGAGUUUCUAUUUUCUGUUAU	1	21	3756	3775	TTGACAGAAGATAGAGAGCAC	*|:||||||:|||||:|*|*|	TATTGTCTTTTATCTTT-GAG	-	-	-	-	-	-	-
miR-RH11	Chr02:26882467|26914401	Yes	Yes	No	1	21	28167	28187	UUGACAGAAGAUAGAGAGCAC	::::. :::::.::::::	UGCCUCUUCAUCUUUUGUCAA	1	21	28166	28187	TTGACAGAAGATAGAGAG-CAC	||||||:|||||*:||||*||*	AACTGTTTTCTACTTCTCCGTA	-	-	-	-	-	-	-
miR-RH11	Chr03:2832031|2841239	Yes	Yes	No	1	21	7086	7106	UUGACAGAAGAUAGAGAGCAC	::::.: ::::::::::.::	AUGCUUUGUAUCUUCUGUUAA	1	21	7086	7106	TTGACAGAAGATAGAGAGCAC	||:||||||||||*|:||||*	AATTGTCTTCTATGTTTCGTA	-	-	-	-	-	-	-
miR-RH11	Chr03:2837706|2839432	Yes	Yes	No	1	21	1411	1431	UUGACAGAAGAUAGAGAGCAC	::::.: ::::::::::.::	AUGCUUUGUAUCUUCUGUUAA	1	21	1411	1431	TTGACAGAAGATAGAGAGCAC	||:||||||||||*|:||||*	AATTGTCTTCTATGTTTCGTA	-	-	-	-	-	-	-
miR-RH11	Chr08:17345814|17346544	Yes	Yes	No	1	21	382	402	UUGACAGAAGAUAGAGAGCAC	: ::.:::::::::::::	UUUCUUUCUAUCUUCUGUCUU	1	21	382	402	TTGACAGAAGATAGAGAGCAC	**|||||||||||||:||*|*	ttctgtcttctatctttcttt	-	-	-	-	-	-	-
miR-RH11	Chr08:8771583|8850390	Yes	Yes	No	1	21	51655	51675	UUGACAGAAGAUAGAGAGCAC	:: :::.:::::::: :.::	GUCAUCUUUAUCUUCUAUUAA	1	21	51655	51675	TTGACAGAAGATAGAGAGCAC	||:|*||||||||:|||**||	AATTATCTTCTATTTCTACTG	-	-	-	-	-	-	-
miR-RH11	Chr09:15887918|15892436	Yes	Yes	No	1	21	2220	2240	UUGACAGAAGAUAGAGAGCAC	.:::.:: :::.:::::.	UAAUUCUUUACCUUUUGUCAG	1	21	831	851	TTGACAGAAGATAGAGAGCAC	||:|*||||:|:||||||||*	AATTTTCTTTTGTCTCTCGTT	-	-	-	-	-	-	-
miR-RH11	Chr09:24094854|24097949	Yes	Yes	No	1	21	2404	2424	UUGACAGAAGAUAGAGAGCAC	:.:.:::.: :::::::::	UAGUUUUCUGUAUUCUGUCAA	1	21	2403	2424	TTGACAGAAGATAGAGAGC-AC	|||||||||*|:|||:|:|*||	AACTGTCTTATGTCTTTTGATG	-	-	-	-	-	-	-
miR-RH11	Chr09:26598044|26634589	Yes	Yes	No	1	21	27845	27865	UUGACAGAAGAUAGAGAGCAC	:: :::::.::::::::: :	UUGAUCUCUGUCUUCUGUCUA	1	21	27844	27865	TTGACAGAAGATAGAGAGC-AC	|*|||||||||:|||||*|*||	ATCTGTCTTCTGTCTCTAGTTG	-	-	-	-	-	-	-
miR-RH11	Chr10:41798093|41844360	Yes	Yes	No	1	21	30409	30429	UUGACAGAAGAUAGAGAGCAC	:::: :::::.::.:::::	AUGCUAUCUAUUUUUUGUCAC	1	21	30409	30429	TTGACAGAAGATAGAGAGCAC	*|||||:||:|||||*||||*	CACTGTTTTTTATCTATCGTA	-	-	-	-	-	-	-
miR-RH11	Chr11:446403|451078	Yes	Yes	No	1	21	1170	1190	UUGACAGAAGAUAGAGAGCAC	::: :.:::::: :.:::::	GUGAUUUCUAUCAUUUGUCAU	1	21	1170	1190	TTGACAGAAGATAGAGAGCAC	*|||||:|*||||||:|*|||	TACTGTTTACTATCTTTAGTG	-	-	-	-	-	-	-
miR-RH11	Chr11:448734|450997	Yes	Yes	No	1	21	1089	1109	UUGACAGAAGAUAGAGAGCAC	::: :.:::::: :.:::::	GUGAUUUCUAUCAUUUGUCAU	1	21	1089	1109	TTGACAGAAGATAGAGAGCAC	*|||||:|*||||||:|*|||	TACTGTTTACTATCTTTAGTG	-	-	-	-	-	-	-
miR-RH11	Chr11:9744854|9748367	Yes	Yes	No	1	21	332	352	UUGACAGAAGAUAGAGAGCAC	:: ::.:.:: :::.::::::	GUUCUUUUUAGCUUUUGUCAA	1	21	332	352	TTGACAGAAGATAGAGAGCAC	||||||:|||*||:|:||*||	AACTGTTTTCGATTTTTCTTG	-	-	-	-	-	-	-
miR-RH11	scaffold_23:309570|325909	Yes	Yes	No	1	21	1110	1130	UUGACAGAAGAUAGAGAGCAC	.:.:.:::::::::: ::	UCAUUUUUUAUCUUCUGUGAA	1	21	14400	14420	TTGACAGAAGATAGAGAGCAC	:|:||||||:|||:|||**||	gattGTCTTTTATTTCTAATG	-	-	-	-	-	-	-
miR-RH11	scaffold_23:309570|333018	Yes	Yes	No	1	21	1110	1130	UUGACAGAAGAUAGAGAGCAC	.:.:.:::::::::: ::	UCAUUUUUUAUCUUCUGUGAA	1	21	14400	14420	TTGACAGAAGATAGAGAGCAC	:|:||||||:|||:|||**||	gattGTCTTTTATTTCTAATG	-	-	-	-	-	-	-
miR-RH11	scaffold_23:309570|334340	Yes	Yes	No	1	21	1110	1130	UUGACAGAAGAUAGAGAGCAC	.:.:.:::::::::: ::	UCAUUUUUUAUCUUCUGUGAA	1	21	14400	14420	TTGACAGAAGATAGAGAGCAC	:|:||||||:|||:|||**||	gattGTCTTTTATTTCTAATG	-	-	-	-	-	-	-
miR-RH11	scaffold_23:323399|325909	Yes	Yes	No	1	21	571	591	UUGACAGAAGAUAGAGAGCAC	:: :::.:::.::::::.:.	GUAAUCUUUAUUUUCUGUUAG	1	21	571	591	TTGACAGAAGATAGAGAGCAC	:|:||||||:|||:|||**||	gattGTCTTTTATTTCTAATG	-	-	-	-	-	-	-
miR-RH11	scaffold_23:323399|334340	Yes	Yes	No	1	21	571	591	UUGACAGAAGAUAGAGAGCAC	:: :::.:::.::::::.:.	GUAAUCUUUAUUUUCUGUUAG	1	21	571	591	TTGACAGAAGATAGAGAGCAC	:|:||||||:|||:|||**||	gattGTCTTTTATTTCTAATG	-	-	-	-	-	-	-
miR-RH110	Chr07:36217074|36221979	Yes	Yes	Yes	1	23	712	734	UGUGAUAUUGGUUUGGCUCAUCU	::::::: ::::.:::::::.:	AGAUGAGAGAAACUAAUAUCAUA	1	23	712	734	TGTGATATTGGTTTGGCTCATCT	|:|||||||:||||**|||||||	atactataatcaaagagagtaga	1	23	712	734	UCUACUCGGUUUGGUUAUAGUGU	|||||||..||||o|||||||o|	AGAUGAGAGAAACUAAUAUCAUA
miR-RH110	Chr11:48993423|48994223	Yes	Yes	No	1	23	743	769	UGUGAUAUUGGUUUGG----CUCAUCU	::::: ::::::::.::::::	CCAUGAGAAACCCAAACCAGUAUCACU	1	23	748	769	TGTGATATTGGTTTGGCTCATCT	*||||||:||||||||*|**|||	TCACTATGACCAAACCCA-AAGA	-	-	-	-	-	-	-
miR-RH111	Chr01:31780426|31817218	Yes	Yes	Yes	1	24	31852	31875	AAAUCAGAGACCAUUUUAGAAACU	:::::::::: :::: ::: :::	AGUUUCUAAAUUGGUAUCUAAUUA	1	24	32007	32030	AAATCAGAGACCATTTTAGAAACT	||||*|||||||||||||||*|||	tttaatctctggtaaaatctctga	1	24	32007	32030	UCAAAGAUUUUACCAGAGACUAAA	|||.|||||||||||||||.||||	AGUCUCUAAAAUGGUCUCUAAUUU
miR-RH111	Chr01:42037766|42171971	Yes	Yes	Yes	1	24	107348	107371	AAAUCAGAGACCAUUUUAGAAACU	::: ::::::::::::::: ::::	AGUCUCUAAAAUGGUCUCUAAUUU	1	24	82784	82807	AAATCAGAGACCATTTTAGAAACT	||||*|||||||||||||||*|||	tttaatctctggtaaaatctctga	1	24	82784	82807	UCAAAGAUUUUACCAGAGACUAAA	|||.|||||||||||||||.||||	AGUCUCUAAAAUGGUCUCUAAUUU
miR-RH111	Chr01:9909698|9919217	Yes	Yes	Yes	1	24	6731	6754	AAAUCAGAGACCAUUUUAGAAACU	:::::::::: :::: ::: :::	AGUUUCUAAAUUGGUAUCUAAUUA	1	24	6886	6909	AAATCAGAGACCATTTTAGAAACT	||||*|||||||||||||||*|||	tttaatctctggtaaaatctctga	1	24	6886	6909	UCAAAGAUUUUACCAGAGACUAAA	|||.|||||||||||||||.||||	AGUCUCUAAAAUGGUCUCUAAUUU
miR-RH111	Chr02:27163637|27231210	Yes	Yes	Yes	1	24	64814	64837	AAAUCAGAGACCAUUUUAGAAACU	:::::::::::: :::::: ::::	AGUUUCUAAAAUUGUCUCUAAUUU	1	24	39502	39525	AAATCAGAGACCATTTTAGAAACT	|||:*||||||||||:||||*|||	tttgatctctggtaagatctctga	1	24	64814	64837	UCAAAGAUUUUACCAGAGACUAAA	||||||||||||.||||||.||||	AGUUUCUAAAAUUGUCUCUAAUUU
miR-RH111	Chr02:31090712|31112614	Yes	Yes	No	1	24	8584	8607	AAAUCAGAGACCAUUUUAGAAACU	:::::::::: :::: ::: :::	AGUUUCUAAAUUGGUAUCUAAUUA	1	24	8738	8761	AAATCAGAGACCATTTTAGAAACT	||||*|*||||||||||*||*|||	tttaatatctggtaaaacctctga	-	-	-	-	-	-	-
miR-RH111	Chr02:31092245|31114101	Yes	Yes	No	1	24	10071	10094	AAAUCAGAGACCAUUUUAGAAACU	:::::::::: :::: ::: :::	AGUUUCUAAAUUGGUAUCUAAUUA	1	24	10225	10248	AAATCAGAGACCATTTTAGAAACT	||||*|*||||||||||*||*|||	tttaatatctggtaaaacctctga	-	-	-	-	-	-	-
miR-RH111	Chr03:335469|367428	Yes	Yes	Yes	1	24	17914	17937	AAAUCAGAGACCAUUUUAGAAACU	:::::::::: :::::::: :::	AGUUUCUAAAUUGGUCUCUAAUUA	1	24	17914	17937	AAATCAGAGACCATTTTAGAAACT	*|||*||||||||*||||||||||	attaatctctggttaaatctttga	1	24	18079	18102	UCAAAGAUUUUACCAGAGACUAAA	|||||||||||||||||||.||||	AGUUUCUAAAAUGGUCUCUAAUUU
miR-RH111	Chr03:345353|394500	Yes	Yes	Yes	1	24	8030	8053	AAAUCAGAGACCAUUUUAGAAACU	:::::::::: :::::::: :::	AGUUUCUAAAUUGGUCUCUAAUUA	1	24	8030	8053	AAATCAGAGACCATTTTAGAAACT	*|||*||||||||*||||||||||	attaatctctggttaaatctttga	1	24	8195	8218	UCAAAGAUUUUACCAGAGACUAAA	|||||||||||||||||||.||||	AGUUUCUAAAAUGGUCUCUAAUUU
miR-RH111	Chr03:42575431|42584236	Yes	Yes	No	1	24	6239	6262	AAAUCAGAGACCAUUUUAGAAACU	::::: :::::: :::::: ::::	AGUUUAUAAAAUUGUCUCUAAUUU	1	24	6239	6262	AAATCAGAGACCATTTTAGAAACT	||||*||||||*||||||*|||||	tttaatctctgttaaaatatttga	-	-	-	-	-	-	-
miR-RH111	Chr04:1058529|1254139	Yes	Yes	Yes	1	24	84045	84068	AAAUCAGAGACCAUUUUAGAAACU	:::::::::: :::: ::: :::	AGUUUCUAAAUUGGUAUCUAAUUA	1	24	84210	84233	AAATCAGAGACCATTTTAGAAACT	||||*||||||||||||*:|||||	tttaatctctggtaaaacttttga	1	24	84210	84233	UCAAAGAUUUUACCAGAGACUAAA	|||||o.||||||||||||.||||	AGUUUUCAAAAUGGUCUCUAAUUU
miR-RH111	Chr04:38778846|38859401	Yes	Yes	No	1	24	55951	55974	AAAUCAGAGACCAUUUUAGAAACU	::::: ::::::: :::.: ::::	AGUUUAUAAAAUGAUCUUUAAUUU	1	24	55951	55974	AAATCAGAGACCATTTTAGAAACT	||||*|:|||*|||||||*|||||	tttaatttCTAGTAAAATATTTGA	-	-	-	-	-	-	-
miR-RH111	Chr04:8919014|9071333	Yes	Yes	Yes	1	24	93224	93247	AAAUCAGAGACCAUUUUAGAAACU	:::::.::::::::::::: ::::	AGUUUUUAAAAUGGUCUCUAAUUU	1	24	93224	93247	AAATCAGAGACCATTTTAGAAACT	||||*|||||||||||||:|||||	tttaatctctggtaaaatttttga	1	24	93224	93247	UCAAAGAUUUUACCAGAGACUAAA	|||||o|||||||||||||.||||	AGUUUUUAAAAUGGUCUCUAAUUU
miR-RH111	Chr04:962809|1022947	Yes	Yes	No	1	24	17251	17274	AAAUCAGAGACCAUUUUAGAAACU	::::: ::::::::::::: :::	AGUUUAUAAAAUGGUCUCUAUUUU	1	24	17251	17274	AAATCAGAGACCATTTTAGAAACT	|||**|||||||||||||*|||||	ttttatctctggtaaaatatttga	-	-	-	-	-	-	-
miR-RH111	Chr05:1169175|1250059	Yes	Yes	No	1	24	14473	14496	AAAUCAGAGACCAUUUUAGAAACU	:::::::::: :::: ::: ::::	AGUUUCUAAAUUGGUAUCUAAUUU	1	24	14473	14496	AAATCAGAGACCATTTTAGAAACT	||||*|||*||||*||||||||||	tttaatctatggttaaatctttga	-	-	-	-	-	-	-
miR-RH111	Chr05:1170065|1249038	Yes	Yes	No	1	24	13452	13475	AAAUCAGAGACCAUUUUAGAAACU	:::::::::: :::: ::: ::::	AGUUUCUAAAUUGGUAUCUAAUUU	1	24	13452	13475	AAATCAGAGACCATTTTAGAAACT	||||*|||*||||*||||||||||	tttaatctatggttaaatctttga	-	-	-	-	-	-	-
miR-RH111	Chr05:1170301|1249267	Yes	Yes	No	1	24	13681	13704	AAAUCAGAGACCAUUUUAGAAACU	:::::::::: :::: ::: ::::	AGUUUCUAAAUUGGUAUCUAAUUU	1	24	13681	13704	AAATCAGAGACCATTTTAGAAACT	||||*|||*||||*||||||||||	tttaatctatggttaaatctttga	-	-	-	-	-	-	-
miR-RH111	Chr05:19176130|19354828	Yes	Yes	No	1	24	31515	31538	AAAUCAGAGACCAUUUUAGAAACU	: : : ::::::::::::: ::::	AUUCUGUAAAAUGGUCUCUAAUUU	1	24	31515	31538	AAATCAGAGACCATTTTAGAAACT	||||*|||||||||||||*|*|*|	tttaatctctggtaaaatgtctta	-	-	-	-	-	-	-
miR-RH111	Chr05:29653535|29656408	Yes	Yes	Yes	1	24	111	134	AAAUCAGAGACCAUUUUAGAAACU	.:::::::.:.: ::::	UUGUGGCGAAAUGGUUUUUCAUUU	1	24	2167	2190	AAATCAGAGACCATTTTAGAAACT	||||||||:|||**|||||||||*	TTTAGTCTTTGGACAAATCTTTGT	1	24	2167	2190	UCAAAGAUUUUACCAGAGACUAAA	.|||||||||..|||o||||||||	UGUUUCUAAACAGGUUUCUGAUUU
miR-RH111	Chr05:29655026|29656408	Yes	Yes	Yes	1	24	676	699	AAAUCAGAGACCAUUUUAGAAACU	::::::::: :::.::::::::	UGUUUCUAAACAGGUUUCUGAUUU	1	24	676	699	AAATCAGAGACCATTTTAGAAACT	||||||||:|||**|||||||||*	TTTAGTCTTTGGACAAATCTTTGT	1	24	676	699	UCAAAGAUUUUACCAGAGACUAAA	.|||||||||..|||o||||||||	UGUUUCUAAACAGGUUUCUGAUUU
miR-RH111	Chr05:29655026|29662916	Yes	Yes	Yes	1	24	676	699	AAAUCAGAGACCAUUUUAGAAACU	::::::::: :::.::::::::	UGUUUCUAAACAGGUUUCUGAUUU	1	24	676	699	AAATCAGAGACCATTTTAGAAACT	||||||||:|||**|||||||||*	TTTAGTCTTTGGACAAATCTTTGT	1	24	676	699	UCAAAGAUUUUACCAGAGACUAAA	.|||||||||..|||o||||||||	UGUUUCUAAACAGGUUUCUGAUUU
miR-RH111	Chr05:29655026|29663224	Yes	Yes	Yes	1	24	676	699	AAAUCAGAGACCAUUUUAGAAACU	::::::::: :::.::::::::	UGUUUCUAAACAGGUUUCUGAUUU	1	24	676	699	AAATCAGAGACCATTTTAGAAACT	||||||||:|||**|||||||||*	TTTAGTCTTTGGACAAATCTTTGT	1	24	676	699	UCAAAGAUUUUACCAGAGACUAAA	.|||||||||..|||o||||||||	UGUUUCUAAACAGGUUUCUGAUUU
miR-RH111	Chr05:29655026|29665544	Yes	Yes	Yes	1	24	676	699	AAAUCAGAGACCAUUUUAGAAACU	::::::::: :::.::::::::	UGUUUCUAAACAGGUUUCUGAUUU	1	24	676	699	AAATCAGAGACCATTTTAGAAACT	||||||||:|||**|||||||||*	TTTAGTCTTTGGACAAATCTTTGT	1	24	676	699	UCAAAGAUUUUACCAGAGACUAAA	.|||||||||..|||o||||||||	UGUUUCUAAACAGGUUUCUGAUUU
miR-RH111	Chr05:29655026|29666351	Yes	Yes	Yes	1	24	676	699	AAAUCAGAGACCAUUUUAGAAACU	::::::::: :::.::::::::	UGUUUCUAAACAGGUUUCUGAUUU	1	24	676	699	AAATCAGAGACCATTTTAGAAACT	||||||||:|||**|||||||||*	TTTAGTCTTTGGACAAATCTTTGT	1	24	676	699	UCAAAGAUUUUACCAGAGACUAAA	.|||||||||..|||o||||||||	UGUUUCUAAACAGGUUUCUGAUUU
miR-RH111	Chr05:38195077|38204828	Yes	Yes	No	1	24	5396	5419	AAAUCAGAGACCAUUUUAGAAACU	::: ::::::::::.::: ::::	AGUCACUAAAAUGGUUUCUAAUUU	1	24	5396	5419	AAATCAGAGACCATTTTAGAAACT	||||*|||:||||||||||**|||	tttaatctttggtaaaatcactga	-	-	-	-	-	-	-
miR-RH111	Chr05:38196780|38206508	Yes	Yes	No	1	24	7076	7099	AAAUCAGAGACCAUUUUAGAAACU	::: ::::::::::.::: ::::	AGUCACUAAAAUGGUUUCUAAUUU	1	24	7076	7099	AAATCAGAGACCATTTTAGAAACT	||||*|||:||||||||||**|||	tttaatctttggtaaaatcactga	-	-	-	-	-	-	-
miR-RH111	Chr05:38198328|38208412	Yes	Yes	No	1	24	8980	9003	AAAUCAGAGACCAUUUUAGAAACU	::: ::::::::::.::: ::::	AGUCACUAAAAUGGUUUCUAAUUU	1	24	8980	9003	AAATCAGAGACCATTTTAGAAACT	||||*|||:||||||||||**|||	tttaatctttggtaaaatcactga	-	-	-	-	-	-	-
miR-RH111	Chr06:21123898|21147414	Yes	Yes	Yes	1	24	3578	3601	AAAUCAGAGACCAUUUUAGAAACU	:::::. :::::::::::: ::::	AGUUUUCAAAAUGGUCUCUAAUUU	1	24	3578	3601	AAATCAGAGACCATTTTAGAAACT	||||*||||||||||||*:|||||	tttaatctctggtaaaacttttga	1	24	3578	3601	UCAAAGAUUUUACCAGAGACUAAA	|||||o.||||||||||||.||||	AGUUUUCAAAAUGGUCUCUAAUUU
miR-RH111	Chr06:23774676|23790000	Yes	Yes	Yes	1	24	13692	13715	AAAUCAGAGACCAUUUUAGAAACU	:::::.:::::::::.::: ::::	AGUUUUUAAAAUGGUUUCUAAUUU	1	24	13692	13715	AAATCAGAGACCATTTTAGAAACT	||||*|||:|||||||||:|||||	tttaatctttggtaaaatttttga	1	24	13692	13715	UCAAAGAUUUUACCAGAGACUAAA	|||||o|||||||||o|||.||||	AGUUUUUAAAAUGGUUUCUAAUUU
miR-RH111	Chr07:37607369|37622746	Yes	Yes	No	1	24	4555	4578	AAAUCAGAGACCAUUUUAGAAACU	:::::::: :::: ::: :::	GAUUUCUAAAUUGGUAUCUAAUUA	1	24	13122	13145	AAATCAGAGACCATTTTAGAAACT	||||*|||||*|||||||||*|||	tttaatctctagtaaaatctctga	-	-	-	-	-	-	-
miR-RH111	Chr07:4006113|4049109	Yes	Yes	Yes	1	24	15712	15735	AAAUCAGAGACCAUUUUAGAAACU	:::::::::: :::: ::: :::	AGUUUCUAAAUUGGUAUCUAAUUA	1	24	2020	2043	AAATCAGAGACCATTTTAGAAACT	||||*|||:|*|||||||||||||	tttaatctttagtaaaatctttga	1	24	15867	15890	UCAAAGAUUUUACCAGAGACUAAA	|||||||||||||||||||.||||	AGUUUCUAAAAUGGUCUCUAAUUU
miR-RH111	Chr08:59284137|59356490	Yes	Yes	Yes	1	24	55839	55862	AAAUCAGAGACCAUUUUAGAAACU	::: ::::::::::: :.: ::::	AGUCUCUAAAAUGGUAUUUAAUUU	1	24	8532	8555	AAATCAGAGACCATTTTAGAAACT	||||*|||||||||||||||||||	tttaatctctggtaaaatctttga	1	24	8532	8555	UCAAAGAUUUUACCAGAGACUAAA	|||||||||||||||||||.||||	AGUUUCUAAAAUGGUCUCUAAUUU
miR-RH111	Chr08:59407889|59446002	Yes	Yes	Yes	1	24	22659	22682	AAAUCAGAGACCAUUUUAGAAACU	:::::::::: :::: ::: :::	AGUUUCUAAAUUGGUAUCUAAUUA	1	24	22814	22837	AAATCAGAGACCATTTTAGAAACT	||||*|||||||||||||||*|||	tttaatctctggtaaaatctctga	1	24	22814	22837	UCAAAGAUUUUACCAGAGACUAAA	|||.|||||||||||||||.||||	AGUCUCUAAAAUGGUCUCUAAUUU
miR-RH111	Chr08:62102028|62116806	Yes	Yes	Yes	1	24	5252	5275	AAAUCAGAGACCAUUUUAGAAACU	:::::::::: :::::::: :::	AGUUUCUAAAUUGGUCUCUAAUUA	1	24	5252	5275	AAATCAGAGACCATTTTAGAAACT	*|||*||||||||*||||||||||	attaatctctggttaaatctttga	1	24	5252	5275	UCAAAGAUUUUACCAGAGACUAAA	||||||||||.||||||||.|||.	AGUUUCUAAAUUGGUCUCUAAUUA
miR-RH111	Chr09:14967333|14968570	Yes	Yes	No	1	24	210	233	AAAUCAGAGACCAUUUUAGAAACU	:::::: ::::::::::: :::	AGUUUCCAAAAUGGUCUCCAAUUA	1	24	210	233	AAATCAGAGACCATTTTAGAAACT	*|||**|||||||||||*||||||	ATTAACCTCTGGTAAAACCTTTGA	-	-	-	-	-	-	-
miR-RH111	Chr09:14967855|14968570	Yes	Yes	No	1	24	210	233	AAAUCAGAGACCAUUUUAGAAACU	:::::: ::::::::::: :::	AGUUUCCAAAAUGGUCUCCAAUUA	1	24	210	233	AAATCAGAGACCATTTTAGAAACT	*|||**|||||||||||*||||||	ATTAACCTCTGGTAAAACCTTTGA	-	-	-	-	-	-	-
miR-RH111	Chr09:14967855|14969346	Yes	Yes	No	1	24	986	1009	AAAUCAGAGACCAUUUUAGAAACU	:::::: ::::::::::: :::	AGUUUCCAAAAUGGUCUCCAAUUA	1	24	986	1009	AAATCAGAGACCATTTTAGAAACT	*|||**|||||||||||*||||||	ATTAACCTCTGGTAAAACCTTTGA	-	-	-	-	-	-	-
miR-RH111	Chr10:1625822|1626862	Yes	Yes	No	1	24	422	445	AAAUCAGAGACCAUUUUAGAAACU	::: :.:::::::::::.: ::::	AGUCUUUAAAAUGGUCUUUAAUUU	1	24	422	445	AAATCAGAGACCATTTTAGAAACT	||||*|:|||||||||||:|*|||	tttaatttctggtaaaatttctga	-	-	-	-	-	-	-
miR-RH111	Chr10:1625822|1627221	Yes	Yes	No	1	24	422	445	AAAUCAGAGACCAUUUUAGAAACU	::: :.:::::::::::.: ::::	AGUCUUUAAAAUGGUCUUUAAUUU	1	24	422	445	AAATCAGAGACCATTTTAGAAACT	||||*|:|||||||||||:|*|||	tttaatttctggtaaaatttctga	-	-	-	-	-	-	-
miR-RH111	Chr10:41349566|41395537	Yes	Yes	Yes	1	24	40696	40719	AAAUCAGAGACCAUUUUAGAAACU	::::: :::::: ::::.: ::::	AGUUUAUAAAAUAGUCUUUAAUUU	1	24	22166	22189	AAATCAGAGACCATTTTAGAAACT	||||*||||||*||||||||||**	TTTAATCTCTGTTAAAATCTTTTT	1	24	30055	30078	UCAAAGAUUUUACCAGAGACUAAA	|||||||||||||||.|.||||||	AGUUUCUAAAAUGGUAUGUGAUUU
miR-RH111	Chr10:41798093|41844360	Yes	Yes	Yes	1	24	35515	35538	AAAUCAGAGACCAUUUUAGAAACU	:::::::::: :::: ::: :::	AGUUUCUAAAUUGGUAUCUAAUUA	1	24	16632	16655	AAATCAGAGACCATTTTAGAAACT	||||*|||||||||||||:|*|*|	tttaatctctggtaaaatttctaa	1	24	35670	35693	UCAAAGAUUUUACCAGAGACUAAA	|||||||||||||||||||.||||	AGUUUCUAAAAUGGUCUCUAAUUU
miR-RH111	Chr10:8382379|8514860	Yes	Yes	No	1	24	33347	33370	AAAUCAGAGACCAUUUUAGAAACU	:::::::::: :::: ::: :::	AGUUUCUAAAUUGGUAUCUAAUUA	1	24	24566	24589	AAATCAGAGACCATTTTAGAAACT	|*||*|||||||||||||*|||||	tataatctctggtaaaatatttga	-	-	-	-	-	-	-
miR-RH111	Chr10:8515529|8616085	Yes	Yes	No	1	24	80904	80927	AAAUCAGAGACCAUUUUAGAAACU	::: : :::::::::::: ::::	AGUCUAAAAAAUGGUCUCUAAUUU	1	24	80904	80927	AAATCAGAGACCATTTTAGAAACT	||||*||||||||||||**|*|||	tttaatctctggtaaaaaatctga	-	-	-	-	-	-	-
miR-RH111	Chr11:45203333|45212777	Yes	Yes	Yes	1	24	5779	5802	AAAUCAGAGACCAUUUUAGAAACU	::::::::::::::::::: :::	AGUUUCUAAAAUGGUCUCUAUUUU	1	24	5779	5802	AAATCAGAGACCATTTTAGAAACT	|||**|||||||||||||||||||	ttttatctctggtaaaatctttga	1	24	5779	5802	UCAAAGAUUUUACCAGAGACUAAA	|||||||||||||||||||..|||	AGUUUCUAAAAUGGUCUCUAUUUU
miR-RH111	Chr11:45876097|45946932	Yes	Yes	Yes	1	24	22927	22950	AAAUCAGAGACCAUUUUAGAAACU	::::::::::::::::::: ::::	AGUUUCUAAAAUGGUCUCUAAUUU	1	24	22927	22950	AAATCAGAGACCATTTTAGAAACT	||||*|||||||||||||||||||	tttaatctctggtaaaatctttga	1	24	22927	22950	UCAAAGAUUUUACCAGAGACUAAA	|||||||||||||||||||.||||	AGUUUCUAAAAUGGUCUCUAAUUU
miR-RH111	Chr11:47907562|47966065	Yes	Yes	Yes	1	24	823	846	AAAUCAGAGACCAUUUUAGAAACU	.::::::::: :::: ::: :::	GGUUUCUAAAUUGGUAUCUAAUUA	1	24	978	1001	AAATCAGAGACCATTTTAGAAACT	|||**||||||*||||||||||||	ttttatctctgataaaatctttga	1	24	45427	45450	UCAAAGAUUUUACCAGAGACUAAA	|.|||||||||||||||||.||||	AAUUUCUAAAAUGGUCUCUAAUUU
miR-RH111	Chr11:48901686|48930885	Yes	Yes	No	1	24	13313	13336	AAAUCAGAGACCAUUUUAGAAACU	: :::::::: :::: ::: :::	ACUUUCUAAAUUGGUAUCUAAUUA	1	24	13468	13491	AAATCAGAGACCATTTTAGAAACT	||||*|*|||||||||||*|||||	tttaatatctggtaaaatatttga	-	-	-	-	-	-	-
miR-RH111	Chr11:50894839|50896246	Yes	Yes	Yes	1	24	945	968	AAAUCAGAGACCAUUUUAGAAACU	:::::::::: :::: ::: :::	AGUUUCUAAAUUGGUAUCUAAUUA	1	24	1110	1133	AAATCAGAGACCATTTTAGAAACT	||||*|||||||||||||||||||	tttaatctctggtaaaatctttga	1	24	1110	1133	UCAAAGAUUUUACCAGAGACUAAA	|||||||||||||||||||.||||	AGUUUCUAAAAUGGUCUCUAAUUU
miR-RH111	Chr11:53142440|53160451	Yes	Yes	Yes	1	24	11758	11781	AAAUCAGAGACCAUUUUAGAAACU	:::::::::: :::: ::: :::	AGUUUCUAAAUUGGUAUCUAAUUA	1	24	3883	3906	AAATCAGAGACCATTTTAGAAACT	||||*|||||||||||||||||||	tttaatctctggtaaaatctttga	1	24	3883	3906	UCAAAGAUUUUACCAGAGACUAAA	|||||||||||||||||||.||||	AGUUUCUAAAAUGGUCUCUAAUUU
miR-RH111	Chr11:53152058|53160451	Yes	Yes	Yes	1	24	5565	5588	AAAUCAGAGACCAUUUUAGAAACU	:::::.::::::::::::: :::	AGUUUUUAAAAUGGUCUCUAUUUU	1	24	3883	3906	AAATCAGAGACCATTTTAGAAACT	||||*|||||||||||||||||||	tttaatctctggtaaaatctttga	1	24	3883	3906	UCAAAGAUUUUACCAGAGACUAAA	|||||||||||||||||||.||||	AGUUUCUAAAAUGGUCUCUAAUUU
miR-RH111	Chr11:53152058|53160532	Yes	Yes	Yes	1	24	5646	5669	AAAUCAGAGACCAUUUUAGAAACU	:::::.::::::::::::: :::	AGUUUUUAAAAUGGUCUCUAUUUU	1	24	3964	3987	AAATCAGAGACCATTTTAGAAACT	||||*|||||||||||||||||||	tttaatctctggtaaaatctttga	1	24	3964	3987	UCAAAGAUUUUACCAGAGACUAAA	|||||||||||||||||||.||||	AGUUUCUAAAAUGGUCUCUAAUUU
miR-RH111	Chr11:5547840|5563030	Yes	Yes	No	1	24	5957	5980	AAAUCAGAGACCAUUUUAGAAACU	:::::.:::: :::::::: :::	AGUUUUUAAAUUGGUCUCUAAUUG	1	24	5957	5980	AAATCAGAGACCATTTTAGAAACT	*|||*||||||||*||||:|||||	gttaatctctggttaaatttttga	-	-	-	-	-	-	-
miR-RH111	Chr11:6599103|6602862	Yes	Yes	No	1	24	169	191	AAAUCAGAGACCAUUUUAGAAACU	::::: :::::: :.::::.:::	UGUUUC-AAAAUGAUUUCUGGUUU	1	24	169	191	AAATCAGAGACCATTTTAGAAACT	|||:||||:|*||||||*|||||*	TTTGGTCTTTAGTAAAA-CTTTGT	-	-	-	-	-	-	-
miR-RH111	Chr11:6601203|6602862	Yes	Yes	No	1	24	169	191	AAAUCAGAGACCAUUUUAGAAACU	::::: :::::: :.::::.:::	UGUUUC-AAAAUGAUUUCUGGUUU	1	24	169	191	AAATCAGAGACCATTTTAGAAACT	|||:||||:|*||||||*|||||*	TTTGGTCTTTAGTAAAA-CTTTGT	-	-	-	-	-	-	-
miR-RH112	Chr01:22459785|22463683	Yes	No	Yes	1	19	2547	2566	AGCAAU-GAUGAAUCUGAAU	::::::::: ::: ::::::	AUUCAGAUUAAUCCAUUGCU	-	-	-	-	-	-	-	1	19	2547	2566	UAAGUCUAAGUA-GUAACGA	|||||||||.||.|||||||	AUUCAGAUUAAUCCAUUGCU
miR-RH112	Chr01:22460147|22463252	Yes	No	Yes	1	19	2185	2204	AGCAAU-GAUGAAUCUGAAU	::::::::: ::: ::::::	AUUCAGAUUAAUCCAUUGCU	-	-	-	-	-	-	-	1	19	2185	2204	UAAGUCUAAGUA-GUAACGA	|||||||||.||.|||||||	AUUCAGAUUAAUCCAUUGCU
miR-RH112	Chr01:43978601|43989426	Yes	Yes	No	1	19	6467	6485	AGCAAUGAUGAAUCUGAAU	: : ::.:::: :::::::	AAUGAGGUUCAGCAUUGCU	1	19	6467	6485	AGCAATGATGAATCTGAAT	|||||||*||||:||*|*|	TCGTTACGACTTGGAGTAA	-	-	-	-	-	-	-
miR-RH112	Chr01:6328635|6347652	Yes	Yes	No	1	19	1324	1342	AGCAAUGAUGAAUCUGAAU	:: :::::::.:::::	UAUCCGAUUCAUUAUUGCG	1	19	1325	1342	AGCAATGATGAATCTGAAT	*|||||:|||||||*||*|	GCGTTATTACTTAGCCT-A	-	-	-	-	-	-	-
miR-RH112	Chr01:6328635|6347662	Yes	Yes	No	1	19	1334	1352	AGCAAUGAUGAAUCUGAAU	:: :::::::.:::::	UAUCCGAUUCAUUAUUGCG	1	19	1335	1352	AGCAATGATGAATCTGAAT	*|||||:|||||||*||*|	GCGTTATTACTTAGCCT-A	-	-	-	-	-	-	-
miR-RH112	Chr02:11492196|11494395	Yes	Yes	Yes	1	19	717	735	AGCAAUGAUGAAUCUGAAU	:::::: ::: :::::::	AUUCAGUUUCUUCAUUGCA	1	19	717	735	AGCAATGATGAATCTGAAT	*|||||||*|||*||||||	ACGTTACTTCTTTGACTTA	1	19	717	735	UAAGUCUAAGUAGUAACGA	||||||.|||.|||||||.	AUUCAGUUUCUUCAUUGCA
miR-RH112	Chr02:11492652|11494395	Yes	Yes	Yes	1	19	717	735	AGCAAUGAUGAAUCUGAAU	:::::: ::: :::::::	AUUCAGUUUCUUCAUUGCA	1	19	717	735	AGCAATGATGAATCTGAAT	*|||||||*|||*||||||	ACGTTACTTCTTTGACTTA	1	19	717	735	UAAGUCUAAGUAGUAACGA	||||||.|||.|||||||.	AUUCAGUUUCUUCAUUGCA
miR-RH112	Chr02:26877020|26909900	Yes	Yes	No	1	19	14504	14522	AGCAAUGAUGAAUCUGAAU	:::::.:::.:. :::.:	CUUCAGGUUCGUUUUUGUU	1	19	18101	18119	AGCAATGATGAATCTGAAT	||*||||||||*|||:||:	TCTTTACTACTAAGATTTG	-	-	-	-	-	-	-
miR-RH112	Chr02:26882467|26914401	Yes	Yes	No	1	19	9057	9075	AGCAAUGAUGAAUCUGAAU	:::::.:::.:. :::.:	CUUCAGGUUCGUUUUUGUU	1	19	12654	12672	AGCAATGATGAATCTGAAT	||*||||||||*|||:||:	TCTTTACTACTAAGATTTG	-	-	-	-	-	-	-
miR-RH112	Chr02:3831877|3832707	Yes	Yes	No	1	19	188	206	AGCAAUGAUGAAUCUGAAU	::.:::::.:: ::::.:	UUUUAGAUUUAUGAUUGUU	1	19	188	206	AGCAATGATGAATCTGAAT	|:||||*||:|||||:||*	TTGTTAGTATTTAGATTTT	-	-	-	-	-	-	-
miR-RH112	Chr03:1998437|2024833	Yes	Yes	No	1	19	10627	10645	AGCAAUGAUGAAUCUGAAU	:::: :::::::::: :	UUUCAAAUUCAUCAUUACA	1	19	10626	10645	AGCAATGATGAATCTGAA-T	*|*||||||||||*||||*|	acattactacttaaacttta	-	-	-	-	-	-	-
miR-RH112	Chr03:2011649|2021043	Yes	Yes	No	1	19	6837	6855	AGCAAUGAUGAAUCUGAAU	:::: :::::::::: :	UUUCAAAUUCAUCAUUACA	1	19	6836	6855	AGCAATGATGAATCTGAA-T	*|*||||||||||*||||*|	acattactacttaaacttta	-	-	-	-	-	-	-
miR-RH112	Chr03:45893216|45901148	Yes	Yes	No	1	19	7079	7097	AGCAAUGAUGAAUCUGAAU	:: ::: :::: :::::::	AUCCAGCUUCAGCAUUGCU	1	19	7079	7097	AGCAATGATGAATCTGAAT	|||||||*||||*|||*||	TCGTTACGACTTCGACCTA	-	-	-	-	-	-	-
miR-RH112	Chr03:45900224|45901148	Yes	Yes	No	1	19	71	89	AGCAAUGAUGAAUCUGAAU	:: ::: :::: :::::::	AUCCAGCUUCAGCAUUGCU	1	19	71	89	AGCAATGATGAATCTGAAT	|||||||*||||*|||*||	TCGTTACGACTTCGACCTA	-	-	-	-	-	-	-
miR-RH112	Chr03:53235752|53239411	Yes	Yes	No	1	19	554	572	AGCAAUGAUGAAUCUGAAU	::::::: :::: :::.:	UUUCAGAUGCAUCCUUGUU	1	19	554	572	AGCAATGATGAATCTGAAT	|:|||*||||*|||||||*	TTGTTCCTACGTAGACTTT	-	-	-	-	-	-	-
miR-RH112	Chr03:53235752|53241602	Yes	Yes	No	1	19	2745	2763	AGCAAUGAUGAAUCUGAAU	::::::: :::: :::.:	UUUCAGAUGCAUCCUUGUU	1	19	2745	2763	AGCAATGATGAATCTGAAT	|:|||*||||*|||||||*	TTGTTCCTACGTAGACTTT	-	-	-	-	-	-	-
miR-RH112	Chr03:53236080|53243348	Yes	Yes	No	1	19	4491	4509	AGCAAUGAUGAAUCUGAAU	::::::: :::: :::.:	UUUCAGAUGCAUCCUUGUU	1	19	4491	4509	AGCAATGATGAATCTGAAT	|:|||*||||*|||||||*	TTGTTCCTACGTAGACTTT	-	-	-	-	-	-	-
miR-RH112	Chr04:1058529|1254139	Yes	Yes	No	1	19	8720	8738	AGCAAUGAUGAAUCUGAAU	: : ::::::::::::	GAUGAUAUUCAUCAUUGCA	1	19	8721	8738	AGCAATGATGAATCTGAAT	*||||||||||||*|*|*|	ACGTTACTACTTATAGT-A	-	-	-	-	-	-	-
miR-RH112	Chr04:43029909|43031707	Yes	Yes	No	1	19	425	443	AGCAAUGAUGAAUCUGAAU	: :. :.::::::::::::	ACUUUGGUUCAUCAUUGCU	1	19	425	443	AGCAATGATGAATCTGAAT	||||||||||||:|*:|*|	TCGTTACTACTTGGTTTCA	-	-	-	-	-	-	-
miR-RH112	Chr04:43029909|43034212	Yes	Yes	No	1	19	425	443	AGCAAUGAUGAAUCUGAAU	: :. :.::::::::::::	ACUUUGGUUCAUCAUUGCU	1	19	425	443	AGCAATGATGAATCTGAAT	||||||||||||:|*:|*|	TCGTTACTACTTGGTTTCA	-	-	-	-	-	-	-
miR-RH112	Chr04:797865|911813	Yes	Yes	No	1	19	60754	60772	AGCAAUGAUGAAUCUGAAU	: : ::::::::::::	GAUGAUAUUCAUCAUUGCA	1	19	60755	60772	AGCAATGATGAATCTGAAT	*||||||||||||*|*|*|	ACGTTACTACTTATAGT-A	-	-	-	-	-	-	-
miR-RH112	Chr04:962809|1022947	Yes	Yes	No	1	19	3845	3863	AGCAAUGAUGAAUCUGAAU	:::::::::::.. :::	CUUCAGAUUCAUUGACGCU	1	19	18810	18827	AGCAATGATGAATCTGAAT	*||||||||||||*|*|*|	ACGTTACTACTTATAGT-A	-	-	-	-	-	-	-
miR-RH112	Chr05:1897366|1899303	Yes	Yes	No	1	19	632	650	AGCAAUGAUGAAUCUGAAU	::.::. :::::::::.:	UUUUAGGAUCAUCAUUGUU	1	19	632	650	AGCAATGATGAATCTGAAT	|:|||||||||*:||:||*	TTGTTACTACTAGGATTTT	-	-	-	-	-	-	-
miR-RH112	Chr05:20624675|20626497	Yes	Yes	Yes	1	19	156	174	AGCAAUGAUGAAUCUGAAU	::: :::::..::::::::	AUUGAGAUUUGUCAUUGCU	1	19	156	174	AGCAATGATGAATCTGAAT	||||||||::|||||*|||	TCGTTACTGTTTAGAGTTA	1	19	156	174	UAAGUCUAAGUAGUAACGA	|||.|||||oo||||||||	AUUGAGAUUUGUCAUUGCU
miR-RH112	Chr05:36684582|36687572	Yes	Yes	No	1	19	1520	1538	AGCAAUGAUGAAUCUGAAU	:: .::::::::.::::.	AUGUAGAUUCAUUAUUGUA	1	19	1520	1538	AGCAATGATGAATCTGAAT	*:||||:||||||||:*||	ATGTTATTACTTAGATGTA	-	-	-	-	-	-	-
miR-RH112	Chr06:28552241|28554486	Yes	Yes	No	1	19	737	755	AGCAAUGAUGAAUCUGAAU	: :.::::::::. :::.:	AAUUAGAUUCAUUUUUGUU	1	19	737	755	AGCAATGATGAATCTGAAT	|:|||*:||||||||:|*|	TTGTTTTTACTTAGATTAA	-	-	-	-	-	-	-
miR-RH112	Chr06:29589426|29591662	Yes	Yes	No	1	19	307	325	AGCAAUGAUGAAUCUGAAU	:::.: ::::::.::: ::	AUUUAUAUUCAUUAUUUCU	1	19	307	325	AGCAATGATGAATCTGAAT	||*|||:||||||*|:|||	TCTTTATTACTTATATTTA	-	-	-	-	-	-	-
miR-RH112	Chr07:14479538|14655659	Yes	Yes	No	1	19	23589	23607	AGCAAUGAUGAAUCUGAAU	::.: ::::::::::: :	UUUUACAUUCAUCAUUGGU	1	19	23588	23607	AGCAATGATGAATCTGAA-T	|*|||||||||||*|:||*|	tggttactacttacatttta	-	-	-	-	-	-	-
miR-RH112	Chr07:20574085|20575995	Yes	Yes	No	1	19	1302	1320	AGCAAUGAUGAAUCUGAAU	: ::::::.:::::::.	UUCCAGAUUUAUCAUUGUC	1	19	1301	1320	AGCAATGATGAATCTGAA-T	*:|||||||:||||||*|*|	CTGTTACTATTTAGACCTTA	-	-	-	-	-	-	-
miR-RH112	Chr07:36372459|36374862	Yes	Yes	No	1	19	1878	1896	AGCAAUGAUGAAUCUGAAU	:::::::: :: .:::::	AUUCAGAUGCACUAUUGCC	1	19	1878	1896	AGCAATGATGAATCTGAAT	*|||||:*||*||||||||	CCGTTATCACGTAGACTTA	-	-	-	-	-	-	-
miR-RH112	Chr08:59284137|59356490	Yes	Yes	No	1	19	14121	14139	AGCAAUGAUGAAUCUGAAU	:::::::.:::: :::	ACACAGAUUCGUCAUAGCU	1	19	14121	14139	AGCAATGATGAATCTGAAT	|||*||||:|||||||**|	TCGATACTGCTTAGACACA	-	-	-	-	-	-	-
miR-RH112	Chr08:7601070|7602363	Yes	Yes	No	1	19	338	356	AGCAAUGAUGAAUCUGAAU	:..::::.::.::::::	CAUUGGAUUUAUUAUUGCU	1	19	339	356	AGCAATGATGAATCTGAAT	||||||:||:||||::|*|	TCGTTATTATTTAGGTT-A	-	-	-	-	-	-	-
miR-RH112	Chr08:8428697|8430254	Yes	Yes	No	1	19	269	287	AGCAAUGAUGAAUCUGAAU	:::: :: :::::::::	CUUCAAAUCCAUCAUUGCA	1	19	269	287	AGCAATGATGAATCTGAAT	*|||||||||*||*||||*	ACGTTACTACCTAAACTTC	-	-	-	-	-	-	-
miR-RH112	Chr08:8429248|8430254	Yes	Yes	No	1	19	269	287	AGCAAUGAUGAAUCUGAAU	:::: :: :::::::::	CUUCAAAUCCAUCAUUGCA	1	19	269	287	AGCAATGATGAATCTGAAT	*|||||||||*||*||||*	ACGTTACTACCTAAACTTC	-	-	-	-	-	-	-
miR-RH112	Chr09:14443703|14446226	Yes	Yes	No	1	19	1413	1431	AGCAAUGAUGAAUCUGAAU	:::::.:: .:::::::	UUUCAGGUUGGUCAUUGCG	1	19	1413	1431	AGCAATGATGAATCTGAAT	*|||||||:*||:|||||*	GCGTTACTGGTTGGACTTT	-	-	-	-	-	-	-
miR-RH112	Chr09:15651744|15652333	Yes	Yes	No	1	19	334	352	AGCAAUGAUGAAUCUGAAU	:::.::.::..::::::.:	AUUUAGGUUUGUCAUUGUU	1	19	334	352	AGCAATGATGAATCTGAAT	|:||||||::||:||:|||	TTGTTACTGTTTGGATTTA	-	-	-	-	-	-	-
miR-RH112	Chr09:19316669|19326780	Yes	Yes	No	1	19	2366	2384	AGCAAUGAUGAAUCUGAAU	::::::::::::: ::	GAACAGAUUCAUCAUUCCU	1	19	2367	2384	AGCAATGATGAATCTGAAT	||*|||||||||||||**|	tccttactacttagac-aa	-	-	-	-	-	-	-
miR-RH112	Chr09:24970624|24982717	Yes	Yes	No	1	19	4456	4474	AGCAAUGAUGAAUCUGAAU	::::::::::::: ::	GAACAGAUUCAUCAUUCCU	1	19	4457	4474	AGCAATGATGAATCTGAAT	||*|||||||||||||**|	tccttactacttagac-aa	-	-	-	-	-	-	-
miR-RH112	Chr09:31178166|31185426	Yes	Yes	No	1	19	7075	7093	AGCAAUGAUGAAUCUGAAU	:::::: ::.:::::: :	AUUCAGUUUUAUCAUUCCA	1	19	7075	7093	AGCAATGATGAATCTGAAT	*|*||||||:||*||||||	ACCTTACTATTTTGACTTA	-	-	-	-	-	-	-
miR-RH112	Chr10:20990757|20992170	Yes	Yes	No	1	19	1042	1060	AGCAAUGAUGAAUCUGAAU	::: .:::::.::::::	UCUCAAGUUCAUUAUUGCU	1	19	1041	1060	AGCAATGATGAATCTGA-AT	||||||:|||||:*|||*||	TCGTTATTACTTGAACTCTA	-	-	-	-	-	-	-
miR-RH112	Chr10:3785100|3852294	Yes	Yes	No	1	19	64989	65007	AGCAAUGAUGAAUCUGAAU	: :::::::::::.: : :	AAUCAGAUUCAUCGUAGAU	1	19	64989	65007	AGCAATGATGAATCTGAAT	|*|*|:|||||||||||*|	TAGATGCTACTTAGACTAA	-	-	-	-	-	-	-
miR-RH112	Chr10:3785100|3853971	Yes	Yes	No	1	19	64989	65007	AGCAAUGAUGAAUCUGAAU	: :::::::::::.: : :	AAUCAGAUUCAUCGUAGAU	1	19	64989	65007	AGCAATGATGAATCTGAAT	|*|*|:|||||||||||*|	TAGATGCTACTTAGACTAA	-	-	-	-	-	-	-
miR-RH112	Chr10:8515529|8616085	Yes	Yes	No	1	19	28608	28626	AGCAAUGAUGAAUCUGAAU	::::::::..:..::::	CUUCAGAUUUGUUGUUGCC	1	19	28608	28626	AGCAATGATGAATCTGAAT	*||||::|::||||||||*	CCGTTGTTGTTTAGACTTC	-	-	-	-	-	-	-
miR-RH112	Chr11:860769|861777	Yes	Yes	No	1	19	280	298	AGCAAUGAUGAAUCUGAAU	:::: :::::::.: :::	AUUCUGAUUCAUUACUGCA	1	19	280	298	AGCAATGATGAATCTGAAT	*|||*|:|||||||*||||	ACGTCATTACTTAGTCTTA	-	-	-	-	-	-	-
miR-RH112	scaffold_23:309570|319487	Yes	Yes	No	1	19	3992	4010	AGCAAUGAUGAAUCUGAAU	:::::: ::: .::::::	CUUCAGAAUCACUAUUGCU	1	19	3991	4010	AGCAATGATGAATCTGAA-T	||||||:*|||*||||||*|	TCGTTATCACTAAGACTTCA	-	-	-	-	-	-	-
miR-RH112	scaffold_23:309570|325909	Yes	Yes	No	1	19	3992	4010	AGCAAUGAUGAAUCUGAAU	:::::: ::: .::::::	CUUCAGAAUCACUAUUGCU	1	19	3991	4010	AGCAATGATGAATCTGAA-T	||||||:*|||*||||||*|	TCGTTATCACTAAGACTTCA	-	-	-	-	-	-	-
miR-RH112	scaffold_23:309570|333018	Yes	Yes	No	1	19	3992	4010	AGCAAUGAUGAAUCUGAAU	:::::: ::: .::::::	CUUCAGAAUCACUAUUGCU	1	19	3991	4010	AGCAATGATGAATCTGAA-T	||||||:*|||*||||||*|	TCGTTATCACTAAGACTTCA	-	-	-	-	-	-	-
miR-RH112	scaffold_23:309570|334340	Yes	Yes	No	1	19	3992	4010	AGCAAUGAUGAAUCUGAAU	:::::: ::: .::::::	CUUCAGAAUCACUAUUGCU	1	19	3991	4010	AGCAATGATGAATCTGAA-T	||||||:*|||*||||||*|	TCGTTATCACTAAGACTTCA	-	-	-	-	-	-	-
miR-RH112	scaffold_23:312072|319487	Yes	Yes	No	1	19	1490	1508	AGCAAUGAUGAAUCUGAAU	:::::: ::: .::::::	CUUCAGAAUCACUAUUGCU	1	19	1489	1508	AGCAATGATGAATCTGAA-T	||||||:*|||*||||||*|	TCGTTATCACTAAGACTTCA	-	-	-	-	-	-	-
miR-RH113	Chr01:42037766|42171971	Yes	Yes	No	1	23	91054	91076	AUUUCUAAUUCGUGGUCUAAUUC	:::: : :::::::: ::::::	GAAUAAUACCACGAACUAGAAAA	1	23	91054	91076	ATTTCTAATTCGTGGTCTAATTC	*||||||*||||||||*|*||||	aaaagatcaagcaccataataag	-	-	-	-	-	-	-
miR-RH113	Chr02:43841382|43842927	Yes	Yes	No	1	23	375	397	AUUUCUAAUUCGUGGUCUAAUUC	:::: .::. :.::.:::::::	GAAUCGGAUGAUGAGUUAGAAAG	1	23	258	280	ATTTCTAATTCGTGGTCTAATTC	*|||||||:||||*:|||*||||	AAAAGATTGAGCAATAGACTAAG	-	-	-	-	-	-	-
miR-RH113	Chr02:43842286|43842927	Yes	Yes	No	1	23	375	397	AUUUCUAAUUCGUGGUCUAAUUC	:::: .::. :.::.:::::::	GAAUCGGAUGAUGAGUUAGAAAG	1	23	258	280	ATTTCTAATTCGTGGTCTAATTC	*|||||||:||||*:|||*||||	AAAAGATTGAGCAATAGACTAAG	-	-	-	-	-	-	-
miR-RH114	Chr01:32651684|32654324	Yes	Yes	No	1	21	1256	1276	UCGACACUGCAUUCAAUCAUG	:::: :::::::::: ::	GCAGAUUAAAUGCAGUGUGGA	1	21	1257	1276	TCGACACTGCATTCAATCATG	||*||||||||||*||||*||	AGGTGTGACGTAAATTAG-AC	-	-	-	-	-	-	-
miR-RH114	Chr02:3547386|3551420	Yes	Yes	No	1	21	2663	2683	UCGACACUGCAUUCAAUCAUG	::::::::: :::::: :	UCAGAUUGAAUGGAGUGUCAA	1	21	2664	2683	TCGACACTGCATTCAATCATG	|*||||||*|||||||||*||	AACTGTGAGGTAAGTTAG-AC	-	-	-	-	-	-	-
miR-RH114	Chr02:3547558|3551420	Yes	Yes	No	1	21	2663	2683	UCGACACUGCAUUCAAUCAUG	::::::::: :::::: :	UCAGAUUGAAUGGAGUGUCAA	1	21	2664	2683	TCGACACTGCATTCAATCATG	|*||||||*|||||||||*||	AACTGTGAGGTAAGTTAG-AC	-	-	-	-	-	-	-
miR-RH114	Chr05:37899412|37903390	Yes	Yes	No	1	21	189	209	UCGACACUGCAUUCAAUCAUG	.: :::::::::::.::	UAAUGUAGAAUGCAGUGUUGA	1	21	190	209	TCGACACTGCATTCAATCATG	||:|||||||||||*|*|||*	AGTTGTGACGTAAGAT-GTAA	-	-	-	-	-	-	-
miR-RH114	Chr05:37899724|37903390	Yes	Yes	No	1	21	189	209	UCGACACUGCAUUCAAUCAUG	.: :::::::::::.::	UAAUGUAGAAUGCAGUGUUGA	1	21	190	209	TCGACACTGCATTCAATCATG	||:|||||||||||*|*|||*	AGTTGTGACGTAAGAT-GTAA	-	-	-	-	-	-	-
miR-RH114	Chr07:25711191|25717102	Yes	Yes	No	1	21	1974	1994	UCGACACUGCAUUCAAUCAUG	:::: :::.:::::.::	ACACAUUGUAUGUAGUGUUGA	1	21	1975	1994	TCGACACTGCATTCAATCATG	||:|||||:|||*||||**||	agttgtgatgtatgtta-cac	-	-	-	-	-	-	-
miR-RH114	Chr09:26598044|26634589	Yes	Yes	No	1	21	22307	22327	UCGACACUGCAUUCAAUCAUG	::::::: .::::::::	AAAAAUUGAAUUUAGUGUCGA	1	21	22307	22327	TCGACACTGCATTCAATCATG	||||||||:*|||||||**|*	AGCTGTGATTTAAGTTAAAAA	-	-	-	-	-	-	-
miR-RH114	Chr11:47907562|47966065	Yes	Yes	No	1	21	8272	8292	UCGACACUGCAUUCAAUCAUG	: : ::: ::::.:::::.::	CUUCAUUCAAUGUAGUGUUGA	1	21	8272	8292	TCGACACTGCATTCAATCATG	||:|||||:||||*|||*|*|	AGTTGTGATGTAACTTACTTC	-	-	-	-	-	-	-
miR-RH115	Chr02:34648034|34661348	Yes	Yes	No	1	20	4318	4337	UUGAGCCGUGCCAAUAUCAC	:::::::::..:: ::::	CUGAUAUUGGUGCGUCUCAU	1	20	4318	4337	TTGAGCCGTGCCAATATCAC	*||||*||::|||||||||*	tactctgcgtggttatagtc	-	-	-	-	-	-	-
miR-RH115	Chr02:34653802|34661348	Yes	Yes	No	1	20	4318	4337	UUGAGCCGUGCCAAUAUCAC	:::::::::..:: ::::	CUGAUAUUGGUGCGUCUCAU	1	20	4318	4337	TTGAGCCGTGCCAATATCAC	*||||*||::|||||||||*	tactctgcgtggttatagtc	-	-	-	-	-	-	-
miR-RH115	Chr03:335469|367428	Yes	Yes	No	1	20	8248	8267	UUGAGCCGUGCCAAUAUCAC	:::::::::::.::.:..:	AUGAUAUUGGCAUGGUUUGA	1	20	8248	8267	TTGAGCCGTGCCAATATCAC	|::|:||:|||||||||||*	AGTTTGGTACGGTTATAGTA	-	-	-	-	-	-	-
miR-RH115	Chr05:38609933|38614802	Yes	Yes	No	1	20	3857	3876	UUGAGCCGUGCCAAUAUCAC	::::.::::::.: .::::	AUGAUGUUGGCAUGAUUCAA	1	20	3857	3876	TTGAGCCGTGCCAATATCAC	||||:*|:||||||:||||*	AACTTAGTACGGTTGTAGTA	-	-	-	-	-	-	-
miR-RH115	Chr05:38610882|38614802	Yes	Yes	No	1	20	3857	3876	UUGAGCCGUGCCAAUAUCAC	::::.::::::.: .::::	AUGAUGUUGGCAUGAUUCAA	1	20	3857	3876	TTGAGCCGTGCCAATATCAC	||||:*|:||||||:||||*	AACTTAGTACGGTTGTAGTA	-	-	-	-	-	-	-
miR-RH115	Chr07:14479538|14655659	Yes	Yes	No	1	20	169059	169078	UUGAGCCGUGCCAAUAUCAC	:: ::.::::::: : ::::	GUUAUGUUGGCACUGAUCAA	1	20	84730	84749	TTGAGCCGTGCCAATATCAC	||||*|*|||||||:|||||	aactagtcacggttgtagtg	-	-	-	-	-	-	-
miR-RH115	Chr10:3389107|3434999	Yes	Yes	No	1	20	8581	8600	UUGAGCCGUGCCAAUAUCAC	: :::::::::::: ::::	AUUAUAUUGGCACGGAUCAA	1	20	8580	8600	TTGAGCCGTGCCAATATCA-C	||||*||||||||||||*|*|	aactaggcacggttatattag	-	-	-	-	-	-	-
miR-RH116	Chr01:2540713|2545997	Yes	Yes	No	1	24	3266	3289	AAAUUAGAGACCAUUUUAGGAACU	: ::.::::::: ::::::::::	AAUUUCUAAAAUAAUCUCUAAUUU	1	24	3266	3289	AAATTAGAGACCATTTTAGGAACT	||||||||||**|||||||:||*|	tttaatctctaataaaatctttaa	-	-	-	-	-	-	-
miR-RH116	Chr01:31780426|31817218	Yes	Yes	Yes	1	24	31852	31875	AAAUUAGAGACCAUUUUAGGAACU	::::.::::: :::: :::::::	AGUUUCUAAAUUGGUAUCUAAUUA	1	24	31852	31875	AAATTAGAGACCATTTTAGGAACT	*|||||||*||||*|||||:||||	attaatctatggttaaatctttga	1	24	32007	32030	UCAAGGAUUUUACCAGAGAUUAAA	|||.o|||||||||||||||||||	AGUCUCUAAAAUGGUCUCUAAUUU
miR-RH116	Chr01:42037766|42171971	Yes	Yes	Yes	1	24	107348	107371	AAAUUAGAGACCAUUUUAGGAACU	::: .:::::::::::::::::::	AGUCUCUAAAAUGGUCUCUAAUUU	1	24	82784	82807	AAATTAGAGACCATTTTAGGAACT	|||||||||||||||||||:*|||	tttaatctctggtaaaatctctga	1	24	82784	82807	UCAAGGAUUUUACCAGAGAUUAAA	|||.o|||||||||||||||||||	AGUCUCUAAAAUGGUCUCUAAUUU
miR-RH116	Chr01:50527044|50529725	Yes	Yes	No	1	24	2231	2254	AAAUUAGAGACCAUUUUAGGAACU	::::.: ::::: :: ::::::::	AGUUUCCAAAAUAGUAUCUAAUUU	1	24	2093	2116	AAATTAGAGACCATTTTAGGAACT	*|||||||*||||*|||||:||||	attaatctatggttaaatctttga	-	-	-	-	-	-	-
miR-RH116	Chr01:50527862|50529725	Yes	Yes	No	1	24	1413	1436	AAAUUAGAGACCAUUUUAGGAACU	::::.: ::::: :: ::::::::	AGUUUCCAAAAUAGUAUCUAAUUU	1	24	1275	1298	AAATTAGAGACCATTTTAGGAACT	*|||||||*||||*|||||:||||	attaatctatggttaaatctttga	-	-	-	-	-	-	-
miR-RH116	Chr01:9909698|9919217	Yes	Yes	Yes	1	24	6731	6754	AAAUUAGAGACCAUUUUAGGAACU	::::.::::: :::: :::::::	AGUUUCUAAAUUGGUAUCUAAUUA	1	24	6731	6754	AAATTAGAGACCATTTTAGGAACT	*|||||||*||||*|||||:||||	attaatctatggttaaatctttga	1	24	6886	6909	UCAAGGAUUUUACCAGAGAUUAAA	|||.o|||||||||||||||||||	AGUCUCUAAAAUGGUCUCUAAUUU
miR-RH116	Chr02:27163637|27231210	Yes	Yes	Yes	1	24	64814	64837	AAAUUAGAGACCAUUUUAGGAACU	::::.::::::: :::::::::::	AGUUUCUAAAAUUGUCUCUAAUUU	1	24	39502	39525	AAATTAGAGACCATTTTAGGAACT	|||:|||||||||||:|||:*|||	tttgatctctggtaagatctctga	1	24	64814	64837	UCAAGGAUUUUACCAGAGAUUAAA	||||o|||||||.|||||||||||	AGUUUCUAAAAUUGUCUCUAAUUU
miR-RH116	Chr02:31090712|31112614	Yes	Yes	No	1	24	8584	8607	AAAUUAGAGACCAUUUUAGGAACU	::::.::::: :::: :::::::	AGUUUCUAAAUUGGUAUCUAAUUA	1	24	8584	8607	AAATTAGAGACCATTTTAGGAACT	*|||||||*||||*|||||:||||	attaatctatggttaaatctttga	-	-	-	-	-	-	-
miR-RH116	Chr02:31092245|31114101	Yes	Yes	No	1	24	10071	10094	AAAUUAGAGACCAUUUUAGGAACU	::::.::::: :::: :::::::	AGUUUCUAAAUUGGUAUCUAAUUA	1	24	10071	10094	AAATTAGAGACCATTTTAGGAACT	*|||||||*||||*|||||:||||	attaatctatggttaaatctttga	-	-	-	-	-	-	-
miR-RH116	Chr02:48797235|48863387	Yes	Yes	No	1	24	28764	28787	AAAUUAGAGACCAUUUUAGGAACU	::::.::::: :::: :::::::	AGUUUCUAAAUUGGUAUCUAAUUA	1	24	28764	28787	AAATTAGAGACCATTTTAGGAACT	*|||||||*||||*|||||:||||	attaatctatggttaaatctttga	-	-	-	-	-	-	-
miR-RH116	Chr02:48797235|48888770	Yes	Yes	No	1	24	54147	54170	AAAUUAGAGACCAUUUUAGGAACU	::::.::::: :::: :::::::	AGUUUCUAAAUUGGUAUCUAAUUA	1	24	54147	54170	AAATTAGAGACCATTTTAGGAACT	*|||||||*||||*|||||:||||	attaatctatggttaaatctttga	-	-	-	-	-	-	-
miR-RH116	Chr02:48801020|48866339	Yes	Yes	No	1	24	31716	31739	AAAUUAGAGACCAUUUUAGGAACU	::::.::::: :::: :::::::	AGUUUCUAAAUUGGUAUCUAAUUA	1	24	31716	31739	AAATTAGAGACCATTTTAGGAACT	*|||||||*||||*|||||:||||	attaatctatggttaaatctttga	-	-	-	-	-	-	-
miR-RH116	Chr03:13766952|13770613	Yes	Yes	No	1	24	2304	2327	AAAUUAGAGACCAUUUUAGGAACU	::::.::::: : ::::::::::	AGUUUCUAAAUUAGUCUCUAAUUA	1	24	2304	2327	AAATTAGAGACCATTTTAGGAACT	*||||||||||*|*|||||:||||	ATTAATCTCTGATTAAATCTTTGA	-	-	-	-	-	-	-
miR-RH116	Chr03:335469|367428	Yes	Yes	Yes	1	24	17914	17937	AAAUUAGAGACCAUUUUAGGAACU	::::.::::: ::::::::::::	AGUUUCUAAAUUGGUCUCUAAUUA	1	24	17914	17937	AAATTAGAGACCATTTTAGGAACT	*||||||||||||*|||||:||||	attaatctctggttaaatctttga	1	24	18079	18102	UCAAGGAUUUUACCAGAGAUUAAA	||||o|||||||||||||||||||	AGUUUCUAAAAUGGUCUCUAAUUU
miR-RH116	Chr03:345353|394500	Yes	Yes	Yes	1	24	8030	8053	AAAUUAGAGACCAUUUUAGGAACU	::::.::::: ::::::::::::	AGUUUCUAAAUUGGUCUCUAAUUA	1	24	8030	8053	AAATTAGAGACCATTTTAGGAACT	*||||||||||||*|||||:||||	attaatctctggttaaatctttga	1	24	8195	8218	UCAAGGAUUUUACCAGAGAUUAAA	||||o|||||||||||||||||||	AGUUUCUAAAAUGGUCUCUAAUUU
miR-RH116	Chr03:42575431|42584236	Yes	Yes	No	1	24	6239	6262	AAAUUAGAGACCAUUUUAGGAACU	::::. :::::: :::::::::::	AGUUUAUAAAAUUGUCUCUAAUUU	1	24	6239	6262	AAATTAGAGACCATTTTAGGAACT	|||||||||||*||||||*:||||	tttaatctctgttaaaatatttga	-	-	-	-	-	-	-
miR-RH116	Chr03:5981411|5984681	Yes	Yes	No	1	24	869	892	AAAUUAGAGACCAUUUUAGGAACU	::::.::::: :::: :::::::	AGUUUCUAAAUUGGUAUCUAAUUA	1	24	869	892	AAATTAGAGACCATTTTAGGAACT	*|||||||*||||*|||||:||||	attaatctatggttaaatctttga	-	-	-	-	-	-	-
miR-RH116	Chr03:5981509|5984681	Yes	Yes	No	1	24	869	892	AAAUUAGAGACCAUUUUAGGAACU	::::.::::: :::: :::::::	AGUUUCUAAAUUGGUAUCUAAUUA	1	24	869	892	AAATTAGAGACCATTTTAGGAACT	*|||||||*||||*|||||:||||	attaatctatggttaaatctttga	-	-	-	-	-	-	-
miR-RH116	Chr03:5982139|5984681	Yes	Yes	No	1	24	869	892	AAAUUAGAGACCAUUUUAGGAACU	::::.::::: :::: :::::::	AGUUUCUAAAUUGGUAUCUAAUUA	1	24	869	892	AAATTAGAGACCATTTTAGGAACT	*|||||||*||||*|||||:||||	attaatctatggttaaatctttga	-	-	-	-	-	-	-
miR-RH116	Chr04:1058529|1254139	Yes	Yes	Yes	1	24	190598	190621	AAAUUAGAGACCAUUUUAGGAACU	:: .:::: ::::.:: :::::	UUUUAUUAAAUUGGUUUCAAAUUU	1	24	84045	84068	AAATTAGAGACCATTTTAGGAACT	*|||||||*||||*|||||:||||	attaatctatggttaaatctttga	1	24	84210	84233	UCAAGGAUUUUACCAGAGAUUAAA	||||oo.|||||||||||||||||	AGUUUUCAAAAUGGUCUCUAAUUU
miR-RH116	Chr04:37743212|37744632	Yes	Yes	No	1	24	786	809	AAAUUAGAGACCAUUUUAGGAACU	::: .::::::: ::::::::::	AGUCUCUAAAAUAAUCUCUAAUUU	1	24	786	809	AAATTAGAGACCATTTTAGGAACT	||||||||||**|||||||:*|||	tttaatctctaataaaatctctga	-	-	-	-	-	-	-
miR-RH116	Chr04:38778846|38859401	Yes	Yes	No	1	24	55951	55974	AAAUUAGAGACCAUUUUAGGAACU	::::. ::::::: :::.::::::	AGUUUAUAAAAUGAUCUUUAAUUU	1	24	55951	55974	AAATTAGAGACCATTTTAGGAACT	||||||:|||*|||||||*:||||	tttaatttCTAGTAAAATATTTGA	-	-	-	-	-	-	-
miR-RH116	Chr04:47418534|47422936	Yes	Yes	No	1	24	3056	3079	AAAUUAGAGACCAUUUUAGGAACU	: : ..::.:::: ::::::::::	AAUGUUUAGAAUGAUCUCUAAUUU	1	24	3056	3079	AAATTAGAGACCATTTTAGGAACT	||||||||||*||||:||::*|*|	tttaatctctagtaagatttgtaa	-	-	-	-	-	-	-
miR-RH116	Chr04:8919014|9071333	Yes	Yes	Yes	1	24	93224	93247	AAAUUAGAGACCAUUUUAGGAACU	::::..::::::::::::::::::	AGUUUUUAAAAUGGUCUCUAAUUU	1	24	93224	93247	AAATTAGAGACCATTTTAGGAACT	||||||||||||||||||::||||	tttaatctctggtaaaatttttga	1	24	93224	93247	UCAAGGAUUUUACCAGAGAUUAAA	||||oo||||||||||||||||||	AGUUUUUAAAAUGGUCUCUAAUUU
miR-RH116	Chr04:962809|1022947	Yes	Yes	Yes	1	24	28733	28756	AAAUUAGAGACCAUUUUAGGAACU	::::.::::: : :::::::::	AGUUUCUAAAUUAGUCUCUAAUGA	1	24	17086	17109	AAATTAGAGACCATTTTAGGAACT	*|||||||*||||*||||::||||	attaatctatggttaaatttttga	1	24	17251	17274	UCAAGGAUUUUACCAGAGAUUAAA	||||o.||||||||||||||.|||	AGUUUAUAAAAUGGUCUCUAUUUU
miR-RH116	Chr05:1169175|1250059	Yes	Yes	Yes	1	24	14473	14496	AAAUUAGAGACCAUUUUAGGAACU	::::.::::: :::: ::::::::	AGUUUCUAAAUUGGUAUCUAAUUU	1	24	14473	14496	AAATTAGAGACCATTTTAGGAACT	||||||||*||||*|||||:||||	tttaatctatggttaaatctttga	1	24	14473	14496	UCAAGGAUUUUACCAGAGAUUAAA	||||o|||||.||||.||||||||	AGUUUCUAAAUUGGUAUCUAAUUU
miR-RH116	Chr05:1170065|1249038	Yes	Yes	Yes	1	24	13452	13475	AAAUUAGAGACCAUUUUAGGAACU	::::.::::: :::: ::::::::	AGUUUCUAAAUUGGUAUCUAAUUU	1	24	13452	13475	AAATTAGAGACCATTTTAGGAACT	||||||||*||||*|||||:||||	tttaatctatggttaaatctttga	1	24	13452	13475	UCAAGGAUUUUACCAGAGAUUAAA	||||o|||||.||||.||||||||	AGUUUCUAAAUUGGUAUCUAAUUU
miR-RH116	Chr05:1170301|1249267	Yes	Yes	Yes	1	24	13681	13704	AAAUUAGAGACCAUUUUAGGAACU	::::.::::: :::: ::::::::	AGUUUCUAAAUUGGUAUCUAAUUU	1	24	13681	13704	AAATTAGAGACCATTTTAGGAACT	||||||||*||||*|||||:||||	tttaatctatggttaaatctttga	1	24	13681	13704	UCAAGGAUUUUACCAGAGAUUAAA	||||o|||||.||||.||||||||	AGUUUCUAAAUUGGUAUCUAAUUU
miR-RH116	Chr05:1384749|1386795	Yes	Yes	No	1	24	816	839	AAAUUAGAGACCAUUUUAGGAACU	: ::..::::::: : ::::::::	AAUUUUUAAAAUGAUAUCUAAUUU	1	24	816	839	AAATTAGAGACCATTTTAGGAACT	||||||||*|*|||||||::||*|	tttaatctatagtaaaatttttaa	-	-	-	-	-	-	-
miR-RH116	Chr05:1385484|1386795	Yes	Yes	No	1	24	816	839	AAAUUAGAGACCAUUUUAGGAACU	: ::..::::::: : ::::::::	AAUUUUUAAAAUGAUAUCUAAUUU	1	24	816	839	AAATTAGAGACCATTTTAGGAACT	||||||||*|*|||||||::||*|	tttaatctatagtaaaatttttaa	-	-	-	-	-	-	-
miR-RH116	Chr05:18686037|18877997	Yes	Yes	No	1	24	84070	84093	AAAUUAGAGACCAUUUUAGGAACU	::::.::::: : :: :::::::	AGUUUCUAAAUUAGUAUCUAAUUA	1	24	20526	20549	AAATTAGAGACCATTTTAGGAACT	*|||||||*||||*|||||:||||	attaatctatggttaaatctttga	-	-	-	-	-	-	-
miR-RH116	Chr05:19176130|19354828	Yes	No	Yes	1	24	31514	31538	AAAUUAGAGACCAUUUUA-GGAACU	:::. ::::::::::::::::::	UAUUCUGUAAAAUGGUCUCUAAUUU	-	-	-	-	-	-	-	1	24	31515	31538	UCAAGGAUUUUACCAGAGAUUAAA	|.|.o.||||||||||||||||||	AUUCUGUAAAAUGGUCUCUAAUUU
miR-RH116	Chr05:38195077|38204828	Yes	Yes	Yes	1	24	4338	4361	AAAUUAGAGACCAUUUUAGGAACU	::: ..::::.: ::.:.:: :::	AGUAUUUAAAGUAGUUUUUAUUUU	1	24	5396	5419	AAATTAGAGACCATTTTAGGAACT	||||||||:||||||||||**|||	tttaatctttggtaaaatcactga	1	24	5396	5419	UCAAGGAUUUUACCAGAGAUUAAA	|||..||||||||||o||||||||	AGUCACUAAAAUGGUUUCUAAUUU
miR-RH116	Chr05:38196780|38206508	Yes	Yes	Yes	1	24	6018	6041	AAAUUAGAGACCAUUUUAGGAACU	::: ..::::.: ::.:.:: :::	AGUAUUUAAAGUAGUUUUUAUUUU	1	24	7076	7099	AAATTAGAGACCATTTTAGGAACT	||||||||:||||||||||**|||	tttaatctttggtaaaatcactga	1	24	7076	7099	UCAAGGAUUUUACCAGAGAUUAAA	|||..||||||||||o||||||||	AGUCACUAAAAUGGUUUCUAAUUU
miR-RH116	Chr05:38198328|38208412	Yes	Yes	Yes	1	24	7922	7945	AAAUUAGAGACCAUUUUAGGAACU	::: ..::::.: ::.:.:: :::	AGUAUUUAAAGUAGUUUUUAUUUU	1	24	8980	9003	AAATTAGAGACCATTTTAGGAACT	||||||||:||||||||||**|||	tttaatctttggtaaaatcactga	1	24	8980	9003	UCAAGGAUUUUACCAGAGAUUAAA	|||..||||||||||o||||||||	AGUCACUAAAAUGGUUUCUAAUUU
miR-RH116	Chr06:21123898|21147414	Yes	Yes	Yes	1	24	3628	3652	AAAUUAGAGACC-AUUUUAGGAACU	:: .::::::: :::.:::::::	UGUCUCUAAAAUUGGUUUCUAAUUA	1	24	3578	3601	AAATTAGAGACCATTTTAGGAACT	|||||||||||||||||*::||||	tttaatctctggtaaaacttttga	1	24	3578	3601	UCAAGGAUUUUACCAGAGAUUAAA	||||oo.|||||||||||||||||	AGUUUUCAAAAUGGUCUCUAAUUU
miR-RH116	Chr06:23774676|23790000	Yes	Yes	Yes	1	24	13537	13560	AAAUUAGAGACCAUUUUAGGAACU	:::: ::::: : :: :::::::	AGUUACUAAAUUUGUAUCUAAUUA	1	24	13692	13715	AAATTAGAGACCATTTTAGGAACT	||||||||:|||||||||::||||	tttaatctttggtaaaatttttga	1	24	13692	13715	UCAAGGAUUUUACCAGAGAUUAAA	||||oo|||||||||o||||||||	AGUUUUUAAAAUGGUUUCUAAUUU
miR-RH116	Chr07:14479538|14655659	Yes	Yes	No	1	24	14132	14155	AAAUUAGAGACCAUUUUAGGAACU	::::. ::::::::: ::::: ::	AGUUUAUAAAAUGGUAUCUAAAUU	1	24	14132	14155	AAATTAGAGACCATTTTAGGAACT	||*|||||*|||||||||*:||||	TTAAATCTATGGTAAAATATTTGA	-	-	-	-	-	-	-
miR-RH116	Chr07:37607369|37622746	Yes	Yes	Yes	1	24	4555	4578	AAAUUAGAGACCAUUUUAGGAACU	::.::::: :::: :::::::	GAUUUCUAAAUUGGUAUCUAAUUA	1	24	13122	13145	AAATTAGAGACCATTTTAGGAACT	||||||||||*||||||||:*|||	tttaatctctagtaaaatctctga	1	24	13122	13145	UCAAGGAUUUUACCAGAGAUUAAA	|||.o||||||||.||||||||||	AGUCUCUAAAAUGAUCUCUAAUUU
miR-RH116	Chr07:4006113|4049109	Yes	Yes	Yes	1	24	1868	1891	AAAUUAGAGACCAUUUUAGGAACU	::::..:::: :::: :::::::	AGUUUUUAAAUUGGUAUCUAAUUA	1	24	1868	1891	AAATTAGAGACCATTTTAGGAACT	*|||||||*||||*||||::||||	attaatctatggttaaatttttga	1	24	15867	15890	UCAAGGAUUUUACCAGAGAUUAAA	||||o|||||||||||||||||||	AGUUUCUAAAAUGGUCUCUAAUUU
miR-RH116	Chr08:1433183|1470134	Yes	Yes	No	1	24	28959	28982	AAAUUAGAGACCAUUUUAGGAACU	::::. :::::: :: ::::::::	AGUUUGUAAAAUAGUAUCUAAUUU	1	24	28820	28843	AAATTAGAGACCATTTTAGGAACT	*|||||||*||||*||||||||*|	attaatctatggttaaatccttca	-	-	-	-	-	-	-
miR-RH116	Chr08:53943056|53978347	Yes	Yes	No	1	24	8792	8815	AAAUUAGAGACCAUUUUAGGAACU	:: :..:::: : ::.:::::::	AGAUUUUAAAUUAGUUUCUAAUUA	1	24	34537	34560	AAATTAGAGACCATTTTAGGAACT	||||||||:||*||||||::||*|	tttaatctttgataaaatttttaa	-	-	-	-	-	-	-
miR-RH116	Chr08:59284137|59356490	Yes	Yes	Yes	1	24	55728	55751	AAAUUAGAGACCAUUUUAGGAACU	: ::..:::: :::: :::::::	AAUUUUUAAAUUGGUAUCUAAUUA	1	24	8532	8555	AAATTAGAGACCATTTTAGGAACT	|||||||||||||||||||:||||	tttaatctctggtaaaatctttga	1	24	8532	8555	UCAAGGAUUUUACCAGAGAUUAAA	||||o|||||||||||||||||||	AGUUUCUAAAAUGGUCUCUAAUUU
miR-RH116	Chr08:59407889|59446002	Yes	Yes	Yes	1	24	20347	20370	AAAUUAGAGACCAUUUUAGGAACU	.:::.::::: :::: :: ::::	GGUUUCUAAAUUGGUAUCCAAUUA	1	24	22659	22682	AAATTAGAGACCATTTTAGGAACT	*|||||||*||||*|||||:||||	attaatctatggttaaatctttga	1	24	22814	22837	UCAAGGAUUUUACCAGAGAUUAAA	|||.o|||||||||||||||||||	AGUCUCUAAAAUGGUCUCUAAUUU
miR-RH116	Chr08:62102028|62116806	Yes	Yes	Yes	1	24	2261	2284	AAAUUAGAGACCAUUUUAGGAACU	::..:: : : ::.:.::::::	UAUUUUUAUAUUUGUUUUUAAUUU	1	24	5252	5275	AAATTAGAGACCATTTTAGGAACT	*||||||||||||*|||||:||||	attaatctctggttaaatctttga	1	24	5252	5275	UCAAGGAUUUUACCAGAGAUUAAA	||||o|||||.||||||||||||.	AGUUUCUAAAUUGGUCUCUAAUUA
miR-RH116	Chr09:10470567|10513358	Yes	Yes	No	1	24	24412	24435	AAAUUAGAGACCAUUUUAGGAACU	::: .::::::: :: ::::::::	AGUCUCUAAAAUAGUAUCUAAUUU	1	24	24412	24435	AAATTAGAGACCATTTTAGGAACT	||||||||*||*|||||||:*|||	tttaatctatgataaaatctctga	-	-	-	-	-	-	-
miR-RH116	Chr09:14967333|14968570	Yes	Yes	No	1	24	210	233	AAAUUAGAGACCAUUUUAGGAACU	::::.: ::::::::::: ::::	AGUUUCCAAAAUGGUCUCCAAUUA	1	24	210	233	AAATTAGAGACCATTTTAGGAACT	*||||*|||||||||||*|:||||	ATTAACCTCTGGTAAAACCTTTGA	-	-	-	-	-	-	-
miR-RH116	Chr09:14967855|14968570	Yes	Yes	No	1	24	210	233	AAAUUAGAGACCAUUUUAGGAACU	::::.: ::::::::::: ::::	AGUUUCCAAAAUGGUCUCCAAUUA	1	24	210	233	AAATTAGAGACCATTTTAGGAACT	*||||*|||||||||||*|:||||	ATTAACCTCTGGTAAAACCTTTGA	-	-	-	-	-	-	-
miR-RH116	Chr09:14967855|14969346	Yes	Yes	No	1	24	986	1009	AAAUUAGAGACCAUUUUAGGAACU	::::.: ::::::::::: ::::	AGUUUCCAAAAUGGUCUCCAAUUA	1	24	986	1009	AAATTAGAGACCATTTTAGGAACT	*||||*|||||||||||*|:||||	ATTAACCTCTGGTAAAACCTTTGA	-	-	-	-	-	-	-
miR-RH116	Chr09:33335234|33336752	Yes	Yes	No	1	24	978	1001	AAAUUAGAGACCAUUUUAGGAACU	::::.::::: :::: :::::::	AGUUUCUAAAUUGGUAUCUAAUUA	1	24	978	1001	AAATTAGAGACCATTTTAGGAACT	*|||||||*||||*|||||:||||	attaatctatggttaaatctttga	-	-	-	-	-	-	-
miR-RH116	Chr10:1625822|1626862	Yes	Yes	Yes	1	24	268	291	AAAUUAGAGACCAUUUUAGGAACU	::.::::: : :: :::::::	GAUUUCUAAAUUAGUAUCUAAUUA	1	24	422	445	AAATTAGAGACCATTTTAGGAACT	||||||:|||||||||||::*|||	tttaatttctggtaaaatttctga	1	24	422	445	UCAAGGAUUUUACCAGAGAUUAAA	|||.oo|||||||||||o||||||	AGUCUUUAAAAUGGUCUUUAAUUU
miR-RH116	Chr10:1625822|1627221	Yes	Yes	Yes	1	24	268	291	AAAUUAGAGACCAUUUUAGGAACU	::.::::: : :: :::::::	GAUUUCUAAAUUAGUAUCUAAUUA	1	24	422	445	AAATTAGAGACCATTTTAGGAACT	||||||:|||||||||||::*|||	tttaatttctggtaaaatttctga	1	24	422	445	UCAAGGAUUUUACCAGAGAUUAAA	|||.oo|||||||||||o||||||	AGUCUUUAAAAUGGUCUUUAAUUU
miR-RH116	Chr10:3692524|3704490	Yes	Yes	No	1	24	9896	9919	AAAUUAGAGACCAUUUUAGGAACU	::::. :::::: :: ::::::::	AGUUUAUAAAAUAGUAUCUAAUUU	1	24	9896	9919	AAATTAGAGACCATTTTAGGAACT	||||||||*||*||||||*:||||	tttaatctatgataaaatatttga	-	-	-	-	-	-	-
miR-RH116	Chr10:41349566|41395537	Yes	Yes	No	1	24	33321	33344	AAAUUAGAGACCAUUUUAGGAACU	: ::..:::::: :.:.::::::	AAUUUUUAAAAUAAUUUUUAAUUU	1	24	22166	22189	AAATTAGAGACCATTTTAGGAACT	|||||||||||*|||||||:||**	TTTAATCTCTGTTAAAATCTTTTT	-	-	-	-	-	-	-
miR-RH116	Chr10:41798093|41844360	Yes	Yes	Yes	1	24	17280	17303	AAAUUAGAGACCAUUUUAGGAACU	.:::.::::: : :: :::::::	GGUUUCUAAAUUAGUAUCUAAUUA	1	24	16632	16655	AAATTAGAGACCATTTTAGGAACT	||||||||||||||||||::*|*|	tttaatctctggtaaaatttctaa	1	24	35670	35693	UCAAGGAUUUUACCAGAGAUUAAA	||||o|||||||||||||||||||	AGUUUCUAAAAUGGUCUCUAAUUU
miR-RH116	Chr10:8382379|8514860	Yes	Yes	Yes	1	24	26748	26771	AAAUUAGAGACCAUUUUAGGAACU	::: ..:::::: :: :.::::::	AGUCUUUAAAAUAGUAUUUAAUUU	1	24	24566	24589	AAATTAGAGACCATTTTAGGAACT	|*||||||||||||||||*:||||	tataatctctggtaaaatatttga	1	24	24566	24589	UCAAGGAUUUUACCAGAGAUUAAA	||||o.||||||||||||||||.|	AGUUUAUAAAAUGGUCUCUAAUAU
miR-RH116	Chr10:8515529|8616085	Yes	Yes	Yes	1	24	80749	80772	AAAUUAGAGACCAUUUUAGGAACU	.:::.::::: :: : :::::::	GGUUUCUAAAUUGAUAUCUAAUUA	1	24	80904	80927	AAATTAGAGACCATTTTAGGAACT	|||||||||||||||||**:*|||	tttaatctctggtaaaaaatctga	1	24	80904	80927	UCAAGGAUUUUACCAGAGAUUAAA	|||.o..|||||||||||||||||	AGUCUAAAAAAUGGUCUCUAAUUU
miR-RH116	Chr11:1049714|1066684	Yes	Yes	No	1	24	11554	11577	AAAUUAGAGACCAUUUUAGGAACU	::::. :::: :::: :::::::	AGUUUAUAAAUUGGUAUCUAAUUA	1	24	11606	11629	AAATTAGAGACCATTTTAGGAACT	|**|||:||||||||||||:||||	tgcaatttctggtaaaatctttga	-	-	-	-	-	-	-
miR-RH116	Chr11:10897409|10900069	Yes	Yes	No	1	24	1993	2016	AAAUUAGAGACCAUUUUAGGAACU	::::..:::: :::: :::::::	AGUUUUUAAAUUGGUAUCUAAUUA	1	24	1993	2016	AAATTAGAGACCATTTTAGGAACT	*|||||||*||||*||||::||||	attaatctatggttaaatttttga	-	-	-	-	-	-	-
miR-RH116	Chr11:10955299|10966232	Yes	Yes	No	1	24	1935	1957	AAAUUAGAGACCAUUUUAGGAACU	::: .::::::: ::::::::::	AGUCUCUAAAAUA-UCUCUAAUUU	1	24	1825	1848	AAATTAGAGACCATTTTAGGAACT	*|||||||*||||*|||||:||||	attaatctatggttaaatctttga	-	-	-	-	-	-	-
miR-RH116	Chr11:45203333|45212777	Yes	Yes	Yes	1	24	1996	2018	AAAUUAGAGACCAUUUUAGGAACU	: ::.:::::: :::::::::::	AAUUUCUAAAA-GGUCUCUAAUUA	1	24	5614	5637	AAATTAGAGACCATTTTAGGAACT	*|||||||*||||*||||::||||	attaatctatggttaaatttttga	1	24	5779	5802	UCAAGGAUUUUACCAGAGAUUAAA	||||o|||||||||||||||.|||	AGUUUCUAAAAUGGUCUCUAUUUU
miR-RH116	Chr11:45876097|45946932	Yes	Yes	Yes	1	24	22927	22950	AAAUUAGAGACCAUUUUAGGAACU	::::.:::::::::::::::::::	AGUUUCUAAAAUGGUCUCUAAUUU	1	24	22927	22950	AAATTAGAGACCATTTTAGGAACT	|||||||||||||||||||:||||	tttaatctctggtaaaatctttga	1	24	22927	22950	UCAAGGAUUUUACCAGAGAUUAAA	||||o|||||||||||||||||||	AGUUUCUAAAAUGGUCUCUAAUUU
miR-RH116	Chr11:47907562|47966065	Yes	Yes	Yes	1	24	41857	41880	AAAUUAGAGACCAUUUUAGGAACU	.:::.::::: :: : :::::::	GGUUUCUAAAUUGAUAUCUAAUUA	1	24	823	846	AAATTAGAGACCATTTTAGGAACT	*|||||||*||||*|||||:|||:	attaatctatggttaaatctttgg	1	24	45427	45450	UCAAGGAUUUUACCAGAGAUUAAA	|.||o|||||||||||||||||||	AAUUUCUAAAAUGGUCUCUAAUUU
miR-RH116	Chr11:48901686|48930885	Yes	Yes	No	1	24	16011	16033	AAAUUAGAGACCAUUUUAGGAACU	::::.::::::: :::.::::::	AGUUUCUAAAAUA-UCUUUAAUUU	1	24	13468	13491	AAATTAGAGACCATTTTAGGAACT	||||||*|||||||||||*:||||	tttaatatctggtaaaatatttga	-	-	-	-	-	-	-
miR-RH116	Chr11:50894839|50896246	Yes	Yes	Yes	1	24	945	968	AAAUUAGAGACCAUUUUAGGAACU	::::.::::: :::: :::::::	AGUUUCUAAAUUGGUAUCUAAUUA	1	24	945	968	AAATTAGAGACCATTTTAGGAACT	*|||||||*||||*|||||:||||	attaatctatggttaaatctttga	1	24	1110	1133	UCAAGGAUUUUACCAGAGAUUAAA	||||o|||||||||||||||||||	AGUUUCUAAAAUGGUCUCUAAUUU
miR-RH116	Chr11:53142440|53160451	Yes	Yes	Yes	1	24	10304	10327	AAAUUAGAGACCAUUUUAGGAACU	.:::.::::: : :: :::::::	GGUUUCUAAAUUUGUAUCUAAUUA	1	24	3883	3906	AAATTAGAGACCATTTTAGGAACT	|||||||||||||||||||:||||	tttaatctctggtaaaatctttga	1	24	3883	3906	UCAAGGAUUUUACCAGAGAUUAAA	||||o|||||||||||||||||||	AGUUUCUAAAAUGGUCUCUAAUUU
miR-RH116	Chr11:53152058|53160451	Yes	Yes	Yes	1	24	3730	3753	AAAUUAGAGACCAUUUUAGGAACU	::::.:::: :::: :::::::	AGUUUCUAAUUUGGUAUCUAAUUA	1	24	3883	3906	AAATTAGAGACCATTTTAGGAACT	|||||||||||||||||||:||||	tttaatctctggtaaaatctttga	1	24	3883	3906	UCAAGGAUUUUACCAGAGAUUAAA	||||o|||||||||||||||||||	AGUUUCUAAAAUGGUCUCUAAUUU
miR-RH116	Chr11:53152058|53160532	Yes	Yes	Yes	1	24	3811	3834	AAAUUAGAGACCAUUUUAGGAACU	::::.:::: :::: :::::::	AGUUUCUAAUUUGGUAUCUAAUUA	1	24	3964	3987	AAATTAGAGACCATTTTAGGAACT	|||||||||||||||||||:||||	tttaatctctggtaaaatctttga	1	24	3964	3987	UCAAGGAUUUUACCAGAGAUUAAA	||||o|||||||||||||||||||	AGUUUCUAAAAUGGUCUCUAAUUU
miR-RH116	Chr11:5547840|5563030	Yes	Yes	Yes	1	24	6086	6109	AAAUUAGAGACCAUUUUAGGAACU	::: . ::::: :: ::::::::	AGUCUAAAAAAUAGUAUCUAAUUU	1	24	5957	5980	AAATTAGAGACCATTTTAGGAACT	*||||||||||||*||||::||||	gttaatctctggttaaatttttga	1	24	5957	5980	UCAAGGAUUUUACCAGAGAUUAAA	||||oo||||.||||||||||||.	AGUUUUUAAAUUGGUCUCUAAUUG
miR-RH117	Chr02:48797235|48863387	Yes	Yes	Yes	1	24	1494	1517	AAUUGACUUCCGGAUUAUGUAAUC	:::::::::::::::::::: ::	GAUUACAUAAUCCGGAAGUCUUUU	1	24	1494	1517	AATTGACTTCCGGATTATGTAATC	||**||||||||||||||||||||	ttttctgaaggcctaatacattag	1	24	1494	1517	CUAAUGUAUUAGGCCUUCAGUUAA	||||||||||||||||||||..||	GAUUACAUAAUCCGGAAGUCUUUU
miR-RH117	Chr02:48797235|48888770	Yes	Yes	Yes	1	24	26877	26900	AAUUGACUUCCGGAUUAUGUAAUC	:::::::::::::::::::: ::	GAUUACAUAAUCCGGAAGUCUUUU	1	24	26877	26900	AATTGACTTCCGGATTATGTAATC	||**||||||||||||||||||||	ttttctgaaggcctaatacattag	1	24	26877	26900	CUAAUGUAUUAGGCCUUCAGUUAA	||||||||||||||||||||..||	GAUUACAUAAUCCGGAAGUCUUUU
miR-RH117	Chr02:48801020|48866339	Yes	Yes	Yes	1	24	4446	4469	AAUUGACUUCCGGAUUAUGUAAUC	:::::::::::::::::::: ::	GAUUACAUAAUCCGGAAGUCUUUU	1	24	4446	4469	AATTGACTTCCGGATTATGTAATC	||**||||||||||||||||||||	ttttctgaaggcctaatacattag	1	24	4446	4469	CUAAUGUAUUAGGCCUUCAGUUAA	||||||||||||||||||||..||	GAUUACAUAAUCCGGAAGUCUUUU
miR-RH117	Chr04:1058529|1254139	Yes	Yes	No	1	24	60043	60066	AAUUGACUUCCGGAUUAUGUAAUC	:::::.::::: :::::: .:::	GAUUAUAUAAUACGGAAGCUAAUC	1	24	35133	35156	AATTGACTTCCGGATTATGTAATC	*|||:**|||||||||||||||||	ctaatcaaaggcctaatacattag	-	-	-	-	-	-	-
miR-RH117	Chr04:44529267|44549228	Yes	Yes	No	1	24	1938	1961	AAUUGACUUCCGGAUUAUGUAAUC	:::::::::::.::::: .:::	GAUUACAUAAUUCGGAAACUAAUC	1	24	1985	2008	AATTGACTTCCGGATTATGTAATC	||||:||||||||||||::|||||	ttaattgaaggcctaatgtattag	-	-	-	-	-	-	-
miR-RH117	Chr04:44535961|44555182	Yes	Yes	No	1	24	7892	7915	AAUUGACUUCCGGAUUAUGUAAUC	:::::::::::.::::: .:::	GAUUACAUAAUUCGGAAACUAAUC	1	24	7939	7962	AATTGACTTCCGGATTATGTAATC	||||:||||||||||||::|||||	ttaattgaaggcctaatgtattag	-	-	-	-	-	-	-
miR-RH117	Chr04:797865|911813	Yes	Yes	No	1	24	36173	36196	AAUUGACUUCCGGAUUAUGUAAUC	:::::.::::: :::::: .:::	GAUUAUAUAAUACGGAAGCUAAUC	1	24	36030	36054	AATTGACTTCCGGATTATGTAA-TC	*|||:||||*||||||||:|||*||	ctaattgaaagcctaatatattaag	-	-	-	-	-	-	-
miR-RH117	Chr04:962809|1022947	Yes	Yes	No	1	24	43661	43684	AAUUGACUUCCGGAUUAUGUAAUC	::::.:::::::: ::::.:::	AAUUAUAUAAUCCGAAAGUUAAUC	1	24	43660	43684	AATTGACTTCCGGATTATGTAA-TC	*|||:||||*||||||||:|||*||	ctaattgaaagcctaatatattaag	-	-	-	-	-	-	-
miR-RH117	Chr07:4006113|4049109	Yes	Yes	Yes	1	24	30606	30629	AAUUGACUUCCGGAUUAUGUAAUC	:::::..:::::.::::::: ::	GAUUAUGUAAUCUGGAAGUCUUUU	1	24	30478	30501	AATTGACTTCCGGATTATGTAATC	||*|:||||*||:|||||||||||	tttattgaaagcttaatacattag	1	24	30646	30669	CUAAUGUAUUAGGCCUUCAGUUAA	|||||||||||||||||||o|.|.	GAUUACAUAAUCCGGAAGUUAUUC
miR-RH117	Chr08:2636301|2641467	Yes	Yes	Yes	1	24	3615	3638	AAUUGACUUCCGGAUUAUGUAAUC	:::::::::::.::::: .:: :	AAUUACAUAAUCUGGAAGCUAAAU	1	24	3696	3719	AATTGACTTCCGGATTATGTAATC	||||:|||||||||||||:|||||	ttaattgaaggcctaatatattag	1	24	3696	3719	CUAAUGUAUUAGGCCUUCAGUUAA	|||||o|||||||||||||o||||	GAUUAUAUAAUCCGGAAGUUAAUU
miR-RH117	Chr09:10470567|10513358	Yes	Yes	Yes	1	24	7531	7554	AAUUGACUUCCGGAUUAUGUAAUC	:::::..::::::::::::: ::	GAUUAUGUAAUCCGGAAGUCUUUU	1	24	7484	7507	AATTGACTTCCGGATTATGTAATC	||**||||||||||||||||||||	ttttctgaaggcctaatacattag	1	24	7484	7507	CUAAUGUAUUAGGCCUUCAGUUAA	||||||||||||||||||||..||	GAUUACAUAAUCCGGAAGUCUUUU
miR-RH117	Chr09:10504507|10510327	Yes	Yes	Yes	1	24	4500	4523	AAUUGACUUCCGGAUUAUGUAAUC	:::::..::::::::::::: ::	GAUUAUGUAAUCCGGAAGUCUUUU	1	24	4453	4476	AATTGACTTCCGGATTATGTAATC	||**||||||||||||||||||||	ttttctgaaggcctaatacattag	1	24	4453	4476	CUAAUGUAUUAGGCCUUCAGUUAA	||||||||||||||||||||..||	GAUUACAUAAUCCGGAAGUCUUUU
miR-RH117	Chr09:20540911|20542422	Yes	Yes	Yes	1	24	1038	1061	AAUUGACUUCCGGAUUAUGUAAUC	::::::::::::.::::: . ::	GAUUACAUAAUCUGGAAGCUUAUG	1	24	944	967	AATTGACTTCCGGATTATGTAATC	||||:|||||||||||||||||||	ttaattgaaggcctaatacattag	1	24	944	967	CUAAUGUAUUAGGCCUUCAGUUAA	|||||||||||||||||||o||||	GAUUACAUAAUCCGGAAGUUAAUU
miR-RH117	Chr10:38954232|38985838	Yes	Yes	No	1	24	5604	5627	AAUUGACUUCCGGAUUAUGUAAUC	:::::::::::..::::::: ::	GAUUACAUAAUUUGGAAGUCUUUU	1	24	5422	5445	AATTGACTTCCGGATTATGTAATC	||**|||||||:||||||||||||	ttttctgaaggtctaatacattag	-	-	-	-	-	-	-
miR-RH117	Chr11:48901686|48930885	Yes	Yes	No	1	24	11949	11972	AAUUGACUUCCGGAUUAUGUAAUC	:::::::::::: :::: .::::	AAUUACAUAAUCCAGAAGCUAAUU	1	24	11948	11972	AATTGACTTCCGGATTATGTAA-TC	||||:*||||*|||||||||||*||	ttaatcgaagacctaatacattaag	-	-	-	-	-	-	-
miR-RH117	Chr11:50361743|50450697	Yes	Yes	No	1	24	26999	27022	AAUUGACUUCCGGAUUAUGUAAUC	:: .:.::..::::::.::::	UUUUUGGUGAUUUGGAAGUUAAUU	1	24	55779	55803	AATTGACTTCCGGATTATGTAA-TC	||||:||||||::||||::|||*||	ttaattgaaggtttaatgtattaag	-	-	-	-	-	-	-
miR-RH117	Chr11:5547840|5563030	Yes	Yes	No	1	24	8329	8352	AAUUGACUUCCGGAUUAUGUAAUC	:::::.::::::.::::::. :::	GAUUAUAUAAUCUGGAAGUUUAUU	1	24	8329	8352	AATTGACTTCCGGATTATGTAATC	|||*:||||||:||||||:|||||	ttatttgaaggtctaatatattag	-	-	-	-	-	-	-
miR-RH118	Chr02:17551901|17563389	Yes	Yes	No	1	24	5831	5853	AGAGAAACGCAUUGUUGUAGAAUG	:: :: :::: ::::.::::::.:	CAAUC-ACAAGAAUGUGUUUCUUU	1	24	5831	5853	AGAGAAACGCATTGTTGTAGAATG	|:||||||:||||*||||*||*||	TTTCTTTGTGTAAGAACA-CTAAC	-	-	-	-	-	-	-
miR-RH118	Chr02:17554659|17563389	Yes	Yes	No	1	24	3073	3095	AGAGAAACGCAUUGUUGUAGAAUG	:: :: :::: ::::.::::::.:	CAAUC-ACAAGAAUGUGUUUCUUU	1	24	3073	3095	AGAGAAACGCATTGTTGTAGAATG	|:||||||:||||*||||*||*||	TTTCTTTGTGTAAGAACA-CTAAC	-	-	-	-	-	-	-
miR-RH119	Chr02:34818673|34831787	Yes	Yes	Yes	1	24	7262	7285	AUAUGAGAUUGCAGGUAAUAGAGC	:::::::::::::::::::::: :	GCUCUAUUACCUGCAAUCUCAUCU	1	24	7262	7285	ATATGAGATTGCAGGTAATAGAGC	|*||||||||||||||||||||||	TCTACTCTAACGTCCATTATCTCG	1	24	7262	7285	CGAGAUAAUGGACGUUAGAGUAUA	||||||||||||||||||||||.|	GCUCUAUUACCUGCAAUCUCAUCU
miR-RH119	Chr06:16486443|16491003	Yes	Yes	No	1	24	3250	3273	AUAUGAGAUUGCAGGUAAUAGAGC	:.:::::::.:::::::.: :::	GUUCUAUUAUCUGCAAUUUAAUAA	1	24	3250	3273	ATATGAGATTGCAGGTAATAGAGC	*|||*|:|||||||:|||||||:|	aataatttaacgtctattatcttg	-	-	-	-	-	-	-
miR-RH119	Chr06:21123898|21147414	Yes	Yes	Yes	1	24	22336	22359	AUAUGAGAUUGCAGGUAAUAGAGC	:::::::::::::::::::::: :	GCUCUAUUACCUGCAAUCUCAUCU	1	24	8325	8348	ATATGAGATTGCAGGTAATAGAGC	|*||||||||||||||||||||||	TCTACTCTAACGTCCATTATCTCG	1	24	8325	8348	CGAGAUAAUGGACGUUAGAGUAUA	||||||||||||||||||||||.|	GCUCUAUUACCUGCAAUCUCAUCU
miR-RH12	Chr05:3754127|3755338	Yes	Yes	No	1	22	207	228	UCUUCCCUACACCUCCCAUACC	:: ::::::: ::.::::.::	UGUUUGGGAGGGGUGGGGAGGA	1	22	206	228	TCTTCCCTACACCTCCCATAC-C	||:||||:||*|||||||*||*|	AGGAGGGGTGGGGAGGGTTTGTG	-	-	-	-	-	-	-
miR-RH120	Chr09:32632884|32640555	Yes	Yes	No	1	20	118	137	UUGAGCCGCGUCAAUAUCUC	::::::::::.::: .: ::	GAGAUAUUGAUGCGCUUGAA	1	20	118	137	TTGAGCCGCGTCAATATCTC	||*|:*|||:||||||||||	AAGTTCGCGTAGTTATAGAG	-	-	-	-	-	-	-
miR-RH121	Chr01:42037766|42171971	No	Yes	Yes	-	-	-	-	-	-	-	1	18	27869	27886	TTGGTTGCTAATTAGATT	|||||*||||*|||:||*	aaccatcgatgaatttat	1	18	82640	82657	UUAGAUUAAUCGUUGGUU	||||||||||||.o||||	AAUCUAAUUAGCUGCCAA
miR-RH121	Chr01:50527044|50529725	No	Yes	Yes	-	-	-	-	-	-	-	1	18	2107	2124	TTGGTTGCTAATTAGATT	|||||*|||||||||||*	aaccatcgattaatctat	1	18	2107	2124	UUAGAUUAAUCGUUGGUU	.|||||||||||.|||||	UAUCUAAUUAGCUACCAA
miR-RH121	Chr01:50527862|50529725	No	Yes	Yes	-	-	-	-	-	-	-	1	18	1289	1306	TTGGTTGCTAATTAGATT	|||||*|||||||||||*	aaccatcgattaatctat	1	18	1289	1306	UUAGAUUAAUCGUUGGUU	.|||||||||||.|||||	UAUCUAAUUAGCUACCAA
miR-RH121	Chr01:9909698|9919217	No	Yes	Yes	-	-	-	-	-	-	-	1	18	6745	6762	TTGGTTGCTAATTAGATT	|||||*:||||||||||*	aaccattgattaatctat	1	18	6745	6762	UUAGAUUAAUCGUUGGUU	.||||||||||o.|||||	UAUCUAAUUAGUUACCAA
miR-RH121	Chr02:27163637|27231210	No	Yes	Yes	-	-	-	-	-	-	-	1	18	64713	64730	TTGGTTGCTAATTAGATT	|||||*|||||||||||*	aaccatcgattaatctat	1	18	64713	64730	UUAGAUUAAUCGUUGGUU	.|||||||||||.|||||	UAUCUAAUUAGCUACCAA
miR-RH121	Chr02:31090712|31112614	No	Yes	Yes	-	-	-	-	-	-	-	1	18	8598	8615	TTGGTTGCTAATTAGATT	|||||||||||||||||*	aaccaacgattaatctat	1	18	8598	8615	UUAGAUUAAUCGUUGGUU	.|||||||||||||||||	UAUCUAAUUAGCAACCAA
miR-RH121	Chr02:31092245|31114101	No	Yes	Yes	-	-	-	-	-	-	-	1	18	10085	10102	TTGGTTGCTAATTAGATT	|||||||||||||||||*	aaccaacgattaatctat	1	18	10085	10102	UUAGAUUAAUCGUUGGUU	.|||||||||||||||||	UAUCUAAUUAGCAACCAA
miR-RH121	Chr02:44944145|44944608	No	Yes	Yes	-	-	-	-	-	-	-	1	18	141	158	TTGGTTGCTAATTAGATT	|||:||||||||*|||*|	AACTAACGATTACTCTCA	1	18	141	158	UUAGAUUAAUCGUUGGUU	|.|||.||||||||o|||	ACUCUCAUUAGCAAUCAA
miR-RH121	Chr02:48797235|48863387	No	Yes	Yes	-	-	-	-	-	-	-	1	18	28778	28795	TTGGTTGCTAATTAGATT	|||||||||||||||||*	aaccaacgattaatctat	1	18	28778	28795	UUAGAUUAAUCGUUGGUU	.|||||||||||||||||	UAUCUAAUUAGCAACCAA
miR-RH121	Chr02:48797235|48888770	No	Yes	Yes	-	-	-	-	-	-	-	1	18	54161	54178	TTGGTTGCTAATTAGATT	|||||||||||||||||*	aaccaacgattaatctat	1	18	54161	54178	UUAGAUUAAUCGUUGGUU	.|||||||||||||||||	UAUCUAAUUAGCAACCAA
miR-RH121	Chr02:48801020|48866339	No	Yes	Yes	-	-	-	-	-	-	-	1	18	31730	31747	TTGGTTGCTAATTAGATT	|||||||||||||||||*	aaccaacgattaatctat	1	18	31730	31747	UUAGAUUAAUCGUUGGUU	.|||||||||||||||||	UAUCUAAUUAGCAACCAA
miR-RH121	Chr03:335469|367428	No	Yes	Yes	-	-	-	-	-	-	-	1	18	2021	2038	TTGGTTGCTAATTAGATT	*||*||:*||||||||||	TACAAATCATTAATCTAA	1	18	17928	17945	UUAGAUUAAUCGUUGGUU	..||||||||||||||||	UCUCUAAUUAGCAACCAA
miR-RH121	Chr03:345353|394500	No	Yes	Yes	-	-	-	-	-	-	-	1	18	8044	8061	TTGGTTGCTAATTAGATT	||||||||||||||||**	aaccaacgattaatctct	1	18	8044	8061	UUAGAUUAAUCGUUGGUU	..||||||||||||||||	UCUCUAAUUAGCAACCAA
miR-RH121	Chr03:5981411|5984681	No	Yes	Yes	-	-	-	-	-	-	-	1	18	883	900	TTGGTTGCTAATTAGATT	|||:|||||||||||||*	aactaacgattaatctat	1	18	883	900	UUAGAUUAAUCGUUGGUU	.|||||||||||||o|||	UAUCUAAUUAGCAAUCAA
miR-RH121	Chr03:5981509|5984681	No	Yes	Yes	-	-	-	-	-	-	-	1	18	883	900	TTGGTTGCTAATTAGATT	|||:|||||||||||||*	aactaacgattaatctat	1	18	883	900	UUAGAUUAAUCGUUGGUU	.|||||||||||||o|||	UAUCUAAUUAGCAAUCAA
miR-RH121	Chr03:5982139|5984681	No	Yes	Yes	-	-	-	-	-	-	-	1	18	883	900	TTGGTTGCTAATTAGATT	|||:|||||||||||||*	aactaacgattaatctat	1	18	883	900	UUAGAUUAAUCGUUGGUU	.|||||||||||||o|||	UAUCUAAUUAGCAAUCAA
miR-RH121	Chr04:1058529|1254139	No	Yes	Yes	-	-	-	-	-	-	-	1	18	84059	84076	TTGGTTGCTAATTAGATT	|||||||||||||||||*	aaccaacgattaatctat	1	18	84059	84076	UUAGAUUAAUCGUUGGUU	.|||||||||||||||||	UAUCUAAUUAGCAACCAA
miR-RH121	Chr04:37743212|37744632	No	Yes	Yes	-	-	-	-	-	-	-	1	18	645	662	TTGGTTGCTAATTAGATT	|||||*|||||||||||*	aaccatcgattaatctat	1	18	645	662	UUAGAUUAAUCGUUGGUU	.|||||||||||.|||||	UAUCUAAUUAGCUACCAA
miR-RH121	Chr04:44529267|44549228	No	Yes	Yes	-	-	-	-	-	-	-	1	18	5094	5111	TTGGTTGCTAATTAGATT	|||||*:||||||||||*	aaccattgattaatctat	1	18	5094	5111	UUAGAUUAAUCGUUGGUU	.||||||||||o.|||||	UAUCUAAUUAGUUACCAA
miR-RH121	Chr04:44535961|44555182	No	Yes	Yes	-	-	-	-	-	-	-	1	18	11048	11065	TTGGTTGCTAATTAGATT	|||||*:||||||||||*	aaccattgattaatctat	1	18	11048	11065	UUAGAUUAAUCGUUGGUU	.||||||||||o.|||||	UAUCUAAUUAGUUACCAA
miR-RH121	Chr04:47731744|47734874	No	Yes	Yes	-	-	-	-	-	-	-	1	18	502	519	TTGGTTGCTAATTAGATT	||**||||||||||||||	AAAAAACGATTAATCTAA	1	18	502	519	UUAGAUUAAUCGUUGGUU	||||||||||||||..||	AAUCUAAUUAGCAAAAAA
miR-RH121	Chr04:962809|1022947	No	Yes	Yes	-	-	-	-	-	-	-	1	18	17100	17117	TTGGTTGCTAATTAGATT	|||||||||||||||||*	aaccaacgattaatctat	1	18	17100	17117	UUAGAUUAAUCGUUGGUU	.|||||||||||||||||	UAUCUAAUUAGCAACCAA
miR-RH121	Chr05:1169175|1250059	No	Yes	Yes	-	-	-	-	-	-	-	1	18	32460	32477	TTGGTTGCTAATTAGATT	||||*::|||||||:|||	AACCTGTGATTAATTTAA	1	18	44167	44184	UUAGAUUAAUCGUUGGUU	||||.||||||o||o|||	AAUCCAAUUAGUAAUCAA
miR-RH121	Chr05:1170065|1249038	No	Yes	Yes	-	-	-	-	-	-	-	1	18	31439	31456	TTGGTTGCTAATTAGATT	||||*::|||||||:|||	AACCTGTGATTAATTTAA	1	18	43146	43163	UUAGAUUAAUCGUUGGUU	||||.||||||o||o|||	AAUCCAAUUAGUAAUCAA
miR-RH121	Chr05:1170301|1249267	No	Yes	Yes	-	-	-	-	-	-	-	1	18	31668	31685	TTGGTTGCTAATTAGATT	||||*::|||||||:|||	AACCTGTGATTAATTTAA	1	18	43375	43392	UUAGAUUAAUCGUUGGUU	||||.||||||o||o|||	AAUCCAAUUAGUAAUCAA
miR-RH121	Chr05:1384749|1386795	No	Yes	Yes	-	-	-	-	-	-	-	1	18	673	690	TTGGTTGCTAATTAGATT	|||||*||||||||:||*	aaccatcgattaatttat	1	18	673	690	UUAGAUUAAUCGUUGGUU	.||o||||||||.|||||	UAUUUAAUUAGCUACCAA
miR-RH121	Chr05:1385484|1386795	No	Yes	Yes	-	-	-	-	-	-	-	1	18	673	690	TTGGTTGCTAATTAGATT	|||||*||||||||:||*	aaccatcgattaatttat	1	18	673	690	UUAGAUUAAUCGUUGGUU	.||o||||||||.|||||	UAUUUAAUUAGCUACCAA
miR-RH121	Chr05:18686037|18877997	No	Yes	Yes	-	-	-	-	-	-	-	1	18	20540	20557	TTGGTTGCTAATTAGATT	|||||*|||||||||||*	aaccatcgattaatctat	1	18	20540	20557	UUAGAUUAAUCGUUGGUU	.|||||||||||.|||||	UAUCUAAUUAGCUACCAA
miR-RH121	Chr05:38195077|38204828	No	Yes	Yes	-	-	-	-	-	-	-	1	18	5325	5342	TTGGTTGCTAATTAGATT	|||||*||||||||||:|	aaccatcgattaatctga	1	18	5325	5342	UUAGAUUAAUCGUUGGUU	|o||||||||||.|||||	AGUCUAAUUAGCUACCAA
miR-RH121	Chr05:38196780|38206508	No	Yes	Yes	-	-	-	-	-	-	-	1	18	7005	7022	TTGGTTGCTAATTAGATT	|||||*||||||||||:|	aaccatcgattaatctga	1	18	7005	7022	UUAGAUUAAUCGUUGGUU	|o||||||||||.|||||	AGUCUAAUUAGCUACCAA
miR-RH121	Chr05:38198328|38208412	No	Yes	Yes	-	-	-	-	-	-	-	1	18	8909	8926	TTGGTTGCTAATTAGATT	|||||*||||||||||:|	aaccatcgattaatctga	1	18	8909	8926	UUAGAUUAAUCGUUGGUU	|o||||||||||.|||||	AGUCUAAUUAGCUACCAA
miR-RH121	Chr06:23774676|23790000	No	Yes	Yes	-	-	-	-	-	-	-	1	18	2876	2893	TTGGTTGCTAATTAGATT	||||||:|||*|||*||*	AACCAATGATAAATATAT	1	18	13551	13568	UUAGAUUAAUCGUUGGUU	.|||||||||||.||o||	UAUCUAAUUAGCUACUAA
miR-RH121	Chr06:29414030|29421244	No	Yes	Yes	-	-	-	-	-	-	-	1	18	1404	1421	TTGGTTGCTAATTAGATT	|||||*|||||||||||*	aaccatcgattaatctat	1	18	1404	1421	UUAGAUUAAUCGUUGGUU	.|||||||||||.|||||	UAUCUAAUUAGCUACCAA
miR-RH121	Chr07:4006113|4049109	No	Yes	Yes	-	-	-	-	-	-	-	1	18	1882	1899	TTGGTTGCTAATTAGATT	|||:|||||||||||||*	aactaacgattaatctat	1	18	15726	15743	UUAGAUUAAUCGUUGGUU	.||||||||||||||||.	UAUCUAAUUAGCAACCAC
miR-RH121	Chr08:24390070|24400511	No	Yes	Yes	-	-	-	-	-	-	-	1	18	6103	6120	TTGGTTGCTAATTAGATT	|||:|*|||||||||||*	aactatcgattaatctat	1	18	6103	6120	UUAGAUUAAUCGUUGGUU	.|||||||||||.|o|||	UAUCUAAUUAGCUAUCAA
miR-RH121	Chr08:24390070|24411842	No	Yes	Yes	-	-	-	-	-	-	-	1	18	6103	6120	TTGGTTGCTAATTAGATT	|||:|*|||||||||||*	aactatcgattaatctat	1	18	6103	6120	UUAGAUUAAUCGUUGGUU	.|||||||||||.|o|||	UAUCUAAUUAGCUAUCAA
miR-RH121	Chr08:24390070|24429797	No	Yes	Yes	-	-	-	-	-	-	-	1	18	6103	6120	TTGGTTGCTAATTAGATT	|||:|*|||||||||||*	aactatcgattaatctat	1	18	6103	6120	UUAGAUUAAUCGUUGGUU	.|||||||||||.|o|||	UAUCUAAUUAGCUAUCAA
miR-RH121	Chr08:24393692|24397247	No	Yes	Yes	-	-	-	-	-	-	-	1	18	2481	2498	TTGGTTGCTAATTAGATT	|||:|*|||||||||||*	aactatcgattaatctat	1	18	2481	2498	UUAGAUUAAUCGUUGGUU	.|||||||||||.|o|||	UAUCUAAUUAGCUAUCAA
miR-RH121	Chr08:24393692|24400511	No	Yes	Yes	-	-	-	-	-	-	-	1	18	2481	2498	TTGGTTGCTAATTAGATT	|||:|*|||||||||||*	aactatcgattaatctat	1	18	2481	2498	UUAGAUUAAUCGUUGGUU	.|||||||||||.|o|||	UAUCUAAUUAGCUAUCAA
miR-RH121	Chr08:24393692|24411842	No	Yes	Yes	-	-	-	-	-	-	-	1	18	2481	2498	TTGGTTGCTAATTAGATT	|||:|*|||||||||||*	aactatcgattaatctat	1	18	2481	2498	UUAGAUUAAUCGUUGGUU	.|||||||||||.|o|||	UAUCUAAUUAGCUAUCAA
miR-RH121	Chr08:24393692|24429797	No	Yes	Yes	-	-	-	-	-	-	-	1	18	2481	2498	TTGGTTGCTAATTAGATT	|||:|*|||||||||||*	aactatcgattaatctat	1	18	2481	2498	UUAGAUUAAUCGUUGGUU	.|||||||||||.|o|||	UAUCUAAUUAGCUAUCAA
miR-RH121	Chr08:24394270|24397247	No	Yes	Yes	-	-	-	-	-	-	-	1	18	1903	1920	TTGGTTGCTAATTAGATT	|||:|*|||||||||||*	aactatcgattaatctat	1	18	1903	1920	UUAGAUUAAUCGUUGGUU	.|||||||||||.|o|||	UAUCUAAUUAGCUAUCAA
miR-RH121	Chr08:24395652|24397247	No	Yes	Yes	-	-	-	-	-	-	-	1	18	521	538	TTGGTTGCTAATTAGATT	|||:|*|||||||||||*	aactatcgattaatctat	1	18	521	538	UUAGAUUAAUCGUUGGUU	.|||||||||||.|o|||	UAUCUAAUUAGCUAUCAA
miR-RH121	Chr08:59284137|59356490	No	Yes	Yes	-	-	-	-	-	-	-	1	18	12507	12524	TTGGTTGCTAATTAGATT	||||||||||||||:|||	aaccaacgattaatttaa	1	18	12507	12524	UUAGAUUAAUCGUUGGUU	|||o||||||||||||||	AAUUUAAUUAGCAACCAA
miR-RH121	Chr08:59407889|59446002	No	Yes	Yes	-	-	-	-	-	-	-	1	18	20361	20378	TTGGTTGCTAATTAGATT	|||||||||||||*|||*	aaccaacgattaacctat	1	18	22673	22690	UUAGAUUAAUCGUUGGUU	.|||||||||||||||||	UAUCUAAUUAGCAACCAA
miR-RH121	Chr08:62102028|62116806	No	Yes	Yes	-	-	-	-	-	-	-	1	18	5266	5283	TTGGTTGCTAATTAGATT	||||||||||||||||**	aaccaacgattaatctct	1	18	5266	5283	UUAGAUUAAUCGUUGGUU	..||||||||||||||||	UCUCUAAUUAGCAACCAA
miR-RH121	Chr09:33335234|33336752	No	Yes	Yes	-	-	-	-	-	-	-	1	18	992	1009	TTGGTTGCTAATTAGATT	||:||||||||||||||*	aatcaacgattaatctat	1	18	992	1009	UUAGAUUAAUCGUUGGUU	.||||||||||||||o||	UAUCUAAUUAGCAACUAA
miR-RH121	Chr10:41798093|41844360	No	Yes	Yes	-	-	-	-	-	-	-	1	18	17294	17311	TTGGTTGCTAATTAGATT	|||||||||||||||||*	aaccaacgattaatctat	1	18	17294	17311	UUAGAUUAAUCGUUGGUU	.|||||||||||||||||	UAUCUAAUUAGCAACCAA
miR-RH121	Chr10:8382379|8514860	No	Yes	Yes	-	-	-	-	-	-	-	1	18	16157	16174	TTGGTTGCTAATTAGATT	||:||||*||||||*|||	aatcaacaattaatgtaa	1	18	57018	57035	UUAGAUUAAUCGUUGGUU	.|||||||||||.|||||	UAUCUAAUUAGCUACCAA
miR-RH121	Chr10:8515529|8616085	No	Yes	Yes	-	-	-	-	-	-	-	1	18	80763	80780	TTGGTTGCTAATTAGATT	|||||*:||||||||||*	aaccattgattaatctat	1	18	80763	80780	UUAGAUUAAUCGUUGGUU	.||||||||||o.|||||	UAUCUAAUUAGUUACCAA
miR-RH121	Chr11:1049714|1066684	No	Yes	Yes	-	-	-	-	-	-	-	1	18	11568	11585	TTGGTTGCTAATTAGATT	||||||:||||||||||*	aaccaatgattaatctat	1	18	11568	11585	UUAGAUUAAUCGUUGGUU	.||||||||||o||||||	UAUCUAAUUAGUAACCAA
miR-RH121	Chr11:10955299|10966232	No	Yes	Yes	-	-	-	-	-	-	-	1	18	1839	1856	TTGGTTGCTAATTAGATT	|||||*|||||||||||*	aaccatcgattaatctat	1	18	1839	1856	UUAGAUUAAUCGUUGGUU	.|||||||||||.|||||	UAUCUAAUUAGCUACCAA
miR-RH121	Chr11:45203333|45212777	No	Yes	Yes	-	-	-	-	-	-	-	1	18	5628	5645	TTGGTTGCTAATTAGATT	|||||||||||||||||*	aaccaacgattaatctat	1	18	5628	5645	UUAGAUUAAUCGUUGGUU	.|||||||||||||||||	UAUCUAAUUAGCAACCAA
miR-RH121	Chr11:47907562|47966065	No	Yes	Yes	-	-	-	-	-	-	-	1	18	837	854	TTGGTTGCTAATTAGATT	|||||||*|||||||||*	aaccaacaattaatctat	1	18	837	854	UUAGAUUAAUCGUUGGUU	.|||||||||.|||||||	UAUCUAAUUAACAACCAA
miR-RH121	Chr11:48901686|48930885	No	Yes	Yes	-	-	-	-	-	-	-	1	18	5160	5177	TTGGTTGCTAATTAGATT	*|:||||*||||||*|||	CATCAACCATTAATATAA	1	18	13327	13344	UUAGAUUAAUCGUUGGUU	.|||||||||||.|||||	UAUCUAAUUAGCCACCAA
miR-RH121	Chr11:50361743|50450697	No	Yes	Yes	-	-	-	-	-	-	-	1	18	57101	57118	TTGGTTGCTAATTAGATT	|||:|*|||||||||||*	aactatcgattaatctat	1	18	57101	57118	UUAGAUUAAUCGUUGGUU	.|||||||||||.|o|||	UAUCUAAUUAGCUAUCAA
miR-RH121	Chr11:50894839|50896246	No	Yes	Yes	-	-	-	-	-	-	-	1	18	959	976	TTGGTTGCTAATTAGATT	||:||||||||||||||*	aatcaacgattaatctat	1	18	959	976	UUAGAUUAAUCGUUGGUU	.||||||||||||||o||	UAUCUAAUUAGCAACUAA
miR-RH121	Chr11:53142440|53160451	No	Yes	Yes	-	-	-	-	-	-	-	1	18	3744	3761	TTGGTTGCTAATTAGATT	|||||||||||||||||*	aaccaacgattaatctat	1	18	3744	3761	UUAGAUUAAUCGUUGGUU	.|||||||||||||||||	UAUCUAAUUAGCAACCAA
miR-RH121	Chr11:53152058|53160451	No	Yes	Yes	-	-	-	-	-	-	-	1	18	3744	3761	TTGGTTGCTAATTAGATT	|||||||||||||||||*	aaccaacgattaatctat	1	18	3744	3761	UUAGAUUAAUCGUUGGUU	.|||||||||||||||||	UAUCUAAUUAGCAACCAA
miR-RH121	Chr11:53152058|53160532	No	Yes	Yes	-	-	-	-	-	-	-	1	18	3825	3842	TTGGTTGCTAATTAGATT	|||||||||||||||||*	aaccaacgattaatctat	1	18	3825	3842	UUAGAUUAAUCGUUGGUU	.|||||||||||||||||	UAUCUAAUUAGCAACCAA
miR-RH122	Chr01:2540713|2545997	Yes	Yes	No	1	24	3266	3289	AAAUUAGAGACCAUUUUAGAAACA	:::::::::: ::::::::::	AAUUUCUAAAAUAAUCUCUAAUUU	1	24	3265	3289	AAATTAGAGACCATTTTAGAAA-CA	||||||||||**||||||||||**|	tttaatctctaataaaatctttaat	-	-	-	-	-	-	-
miR-RH122	Chr01:31780426|31817218	Yes	Yes	Yes	1	24	31852	31875	AAAUUAGAGACCAUUUUAGAAACA	::::::::: :::: :::::::	AGUUUCUAAAUUGGUAUCUAAUUA	1	24	31851	31875	AAATTAGAGACCATTTTAGAAAC-A	*|||||||*||||*|||||||||*|	attaatctatggttaaatctttgat	1	24	32007	32030	ACAAAGAUUUUACCAGAGAUUAAA	.||.||||||||||||||||||||	AGUCUCUAAAAUGGUCUCUAAUUU
miR-RH122	Chr01:42037766|42171971	Yes	Yes	Yes	1	24	107348	107371	AAAUUAGAGACCAUUUUAGAAACA	:: ::::::::::::::::::::	AGUCUCUAAAAUGGUCUCUAAUUU	1	24	82783	82807	AAATTAGAGACCATTTTAGAAAC-A	||||||||||||||||||||*||*|	tttaatctctggtaaaatctctgat	1	24	82784	82807	ACAAAGAUUUUACCAGAGAUUAAA	.||.||||||||||||||||||||	AGUCUCUAAAAUGGUCUCUAAUUU
miR-RH122	Chr01:50527044|50529725	Yes	Yes	No	1	24	2231	2254	AAAUUAGAGACCAUUUUAGAAACA	::::: ::::: :: ::::::::	AGUUUCCAAAAUAGUAUCUAAUUU	1	24	2092	2116	AAATTAGAGACCATTTTAGAAAC-A	*|||||||*||||*|||||||||*|	attaatctatggttaaatctttgat	-	-	-	-	-	-	-
miR-RH122	Chr01:50527862|50529725	Yes	Yes	No	1	24	1413	1436	AAAUUAGAGACCAUUUUAGAAACA	::::: ::::: :: ::::::::	AGUUUCCAAAAUAGUAUCUAAUUU	1	24	1274	1298	AAATTAGAGACCATTTTAGAAAC-A	*|||||||*||||*|||||||||*|	attaatctatggttaaatctttgat	-	-	-	-	-	-	-
miR-RH122	Chr01:9909698|9919217	Yes	Yes	Yes	1	24	6731	6754	AAAUUAGAGACCAUUUUAGAAACA	::::::::: :::: :::::::	AGUUUCUAAAUUGGUAUCUAAUUA	1	24	6730	6754	AAATTAGAGACCATTTTAGAAAC-A	*|||||||*||||*|||||||||*|	attaatctatggttaaatctttgat	1	24	6886	6909	ACAAAGAUUUUACCAGAGAUUAAA	.||.||||||||||||||||||||	AGUCUCUAAAAUGGUCUCUAAUUU
miR-RH122	Chr02:27163637|27231210	Yes	Yes	Yes	1	24	64814	64837	AAAUUAGAGACCAUUUUAGAAACA	::::::::::: :::::::::::	AGUUUCUAAAAUUGUCUCUAAUUU	1	24	39501	39525	AAATTAGAGACCATTTTAGAAAC-A	|||:|||||||||||:||||*||*|	tttgatctctggtaagatctctgat	1	24	64814	64837	ACAAAGAUUUUACCAGAGAUUAAA	.|||||||||||.|||||||||||	AGUUUCUAAAAUUGUCUCUAAUUU
miR-RH122	Chr02:31090712|31112614	Yes	Yes	No	1	24	8584	8607	AAAUUAGAGACCAUUUUAGAAACA	::::::::: :::: :::::::	AGUUUCUAAAUUGGUAUCUAAUUA	1	24	8583	8607	AAATTAGAGACCATTTTAGAAAC-A	*|||||||*||||*|||||||||*|	attaatctatggttaaatctttgat	-	-	-	-	-	-	-
miR-RH122	Chr02:31092245|31114101	Yes	Yes	No	1	24	10071	10094	AAAUUAGAGACCAUUUUAGAAACA	::::::::: :::: :::::::	AGUUUCUAAAUUGGUAUCUAAUUA	1	24	10070	10094	AAATTAGAGACCATTTTAGAAAC-A	*|||||||*||||*|||||||||*|	attaatctatggttaaatctttgat	-	-	-	-	-	-	-
miR-RH122	Chr02:48797235|48863387	Yes	Yes	No	1	24	28764	28787	AAAUUAGAGACCAUUUUAGAAACA	::::::::: :::: :::::::	AGUUUCUAAAUUGGUAUCUAAUUA	1	24	28763	28787	AAATTAGAGACCATTTTAGAAAC-A	*|||||||*||||*|||||||||*|	attaatctatggttaaatctttgat	-	-	-	-	-	-	-
miR-RH122	Chr02:48797235|48888770	Yes	Yes	No	1	24	54147	54170	AAAUUAGAGACCAUUUUAGAAACA	::::::::: :::: :::::::	AGUUUCUAAAUUGGUAUCUAAUUA	1	24	54146	54170	AAATTAGAGACCATTTTAGAAAC-A	*|||||||*||||*|||||||||*|	attaatctatggttaaatctttgat	-	-	-	-	-	-	-
miR-RH122	Chr02:48801020|48866339	Yes	Yes	No	1	24	31716	31739	AAAUUAGAGACCAUUUUAGAAACA	::::::::: :::: :::::::	AGUUUCUAAAUUGGUAUCUAAUUA	1	24	31715	31739	AAATTAGAGACCATTTTAGAAAC-A	*|||||||*||||*|||||||||*|	attaatctatggttaaatctttgat	-	-	-	-	-	-	-
miR-RH122	Chr03:13766952|13770613	Yes	Yes	No	1	24	2304	2327	AAAUUAGAGACCAUUUUAGAAACA	::::::::: : ::::::::::	AGUUUCUAAAUUAGUCUCUAAUUA	1	24	2303	2327	AAATTAGAGACCATTTTAGAAAC-A	*||||||||||*|*|||||||||*|	ATTAATCTCTGATTAAATCTTTGAT	-	-	-	-	-	-	-
miR-RH122	Chr03:335469|367428	Yes	Yes	Yes	1	24	17914	17937	AAAUUAGAGACCAUUUUAGAAACA	::::::::: ::::::::::::	AGUUUCUAAAUUGGUCUCUAAUUA	1	24	17913	17937	AAATTAGAGACCATTTTAGAAAC-A	*||||||||||||*|||||||||*|	attaatctctggttaaatctttgat	1	24	18079	18102	ACAAAGAUUUUACCAGAGAUUAAA	.|||||||||||||||||||||||	AGUUUCUAAAAUGGUCUCUAAUUU
miR-RH122	Chr03:345353|394500	Yes	Yes	Yes	1	24	8030	8053	AAAUUAGAGACCAUUUUAGAAACA	::::::::: ::::::::::::	AGUUUCUAAAUUGGUCUCUAAUUA	1	24	8029	8053	AAATTAGAGACCATTTTAGAAAC-A	*||||||||||||*|||||||||*|	attaatctctggttaaatctttgat	1	24	8195	8218	ACAAAGAUUUUACCAGAGAUUAAA	.|||||||||||||||||||||||	AGUUUCUAAAAUGGUCUCUAAUUU
miR-RH122	Chr03:42575431|42584236	Yes	Yes	No	1	24	6239	6262	AAAUUAGAGACCAUUUUAGAAACA	:::: :::::: :::::::::::	AGUUUAUAAAAUUGUCUCUAAUUU	1	24	6238	6262	AAATTAGAGACCATTTTAGAAAC-A	|||||||||||*||||||*||||*|	tttaatctctgttaaaatatttgat	-	-	-	-	-	-	-
miR-RH122	Chr03:5981411|5984681	Yes	Yes	No	1	24	869	892	AAAUUAGAGACCAUUUUAGAAACA	::::::::: :::: :::::::	AGUUUCUAAAUUGGUAUCUAAUUA	1	24	868	892	AAATTAGAGACCATTTTAGAAAC-A	*|||||||*||||*|||||||||*|	attaatctatggttaaatctttgat	-	-	-	-	-	-	-
miR-RH122	Chr03:5981509|5984681	Yes	Yes	No	1	24	869	892	AAAUUAGAGACCAUUUUAGAAACA	::::::::: :::: :::::::	AGUUUCUAAAUUGGUAUCUAAUUA	1	24	868	892	AAATTAGAGACCATTTTAGAAAC-A	*|||||||*||||*|||||||||*|	attaatctatggttaaatctttgat	-	-	-	-	-	-	-
miR-RH122	Chr03:5982139|5984681	Yes	Yes	No	1	24	869	892	AAAUUAGAGACCAUUUUAGAAACA	::::::::: :::: :::::::	AGUUUCUAAAUUGGUAUCUAAUUA	1	24	868	892	AAATTAGAGACCATTTTAGAAAC-A	*|||||||*||||*|||||||||*|	attaatctatggttaaatctttgat	-	-	-	-	-	-	-
miR-RH122	Chr04:1058529|1254139	Yes	Yes	Yes	1	24	190598	190621	AAAUUAGAGACCAUUUUAGAAACA	: :: .:::: ::::.:: :::::	UUUUAUUAAAUUGGUUUCAAAUUU	1	24	84044	84068	AAATTAGAGACCATTTTAGAAAC-A	*|||||||*||||*|||||||||*|	attaatctatggttaaatctttgat	1	24	84210	84233	ACAAAGAUUUUACCAGAGAUUAAA	.||||o.|||||||||||||||||	AGUUUUCAAAAUGGUCUCUAAUUU
miR-RH122	Chr04:37743212|37744632	Yes	Yes	No	1	24	786	809	AAAUUAGAGACCAUUUUAGAAACA	:: :::::::: ::::::::::	AGUCUCUAAAAUAAUCUCUAAUUU	1	24	785	809	AAATTAGAGACCATTTTAGAAAC-A	||||||||||**||||||||*||*|	tttaatctctaataaaatctctgat	-	-	-	-	-	-	-
miR-RH122	Chr04:38778846|38859401	Yes	Yes	No	1	24	55951	55974	AAAUUAGAGACCAUUUUAGAAACA	:::: ::::::: :::.::::::	AGUUUAUAAAAUGAUCUUUAAUUU	1	24	55950	55974	AAATTAGAGACCATTTTAGAAAC-A	||||||:|||*|||||||*||||*|	tttaatttCTAGTAAAATATTTGAT	-	-	-	-	-	-	-
miR-RH122	Chr04:8919014|9071333	Yes	Yes	Yes	1	24	93224	93247	AAAUUAGAGACCAUUUUAGAAACA	::::.::::::::::::::::::	AGUUUUUAAAAUGGUCUCUAAUUU	1	24	93223	93247	AAATTAGAGACCATTTTAGAAAC-A	||||||||||||||||||:||||*|	tttaatctctggtaaaatttttgat	1	24	93224	93247	ACAAAGAUUUUACCAGAGAUUAAA	.||||o||||||||||||||||||	AGUUUUUAAAAUGGUCUCUAAUUU
miR-RH122	Chr04:962809|1022947	Yes	Yes	No	1	24	28733	28756	AAAUUAGAGACCAUUUUAGAAACA	::::::::: : :::::::::	AGUUUCUAAAUUAGUCUCUAAUGA	1	24	17250	17274	AAATTAGAGACCATTTTAGAAAC-A	|||*||||||||||||||*||||*|	ttttatctctggtaaaatatttgat	-	-	-	-	-	-	-
miR-RH122	Chr05:1169175|1250059	Yes	Yes	No	1	24	14473	14496	AAAUUAGAGACCAUUUUAGAAACA	::::::::: :::: ::::::::	AGUUUCUAAAUUGGUAUCUAAUUU	1	24	14472	14496	AAATTAGAGACCATTTTAGAAAC-A	||||||||*||||*|||||||||*|	tttaatctatggttaaatctttgat	-	-	-	-	-	-	-
miR-RH122	Chr05:1170065|1249038	Yes	Yes	No	1	24	13452	13475	AAAUUAGAGACCAUUUUAGAAACA	::::::::: :::: ::::::::	AGUUUCUAAAUUGGUAUCUAAUUU	1	24	13451	13475	AAATTAGAGACCATTTTAGAAAC-A	||||||||*||||*|||||||||*|	tttaatctatggttaaatctttgat	-	-	-	-	-	-	-
miR-RH122	Chr05:1170301|1249267	Yes	Yes	No	1	24	13681	13704	AAAUUAGAGACCAUUUUAGAAACA	::::::::: :::: ::::::::	AGUUUCUAAAUUGGUAUCUAAUUU	1	24	13680	13704	AAATTAGAGACCATTTTAGAAAC-A	||||||||*||||*|||||||||*|	tttaatctatggttaaatctttgat	-	-	-	-	-	-	-
miR-RH122	Chr05:18686037|18877997	Yes	Yes	No	1	24	20682	20705	AAAUUAGAGACCAUUUUAGAAACA	::::::: :::::: :::::: :	AGUUUCUAUAAUGGUAUCUAAUCU	1	24	20525	20549	AAATTAGAGACCATTTTAGAAAC-A	*|||||||*||||*|||||||||*|	attaatctatggttaaatctttgat	-	-	-	-	-	-	-
miR-RH122	Chr05:19176130|19354828	Yes	Yes	No	1	24	31565	31589	AAAUUAGAGACC-AUUUUAGAAACA	::: :::::::: :::.:::: :::	UGUCUCUAAAAUUGGUUUCUAUUUU	1	24	31514	31538	AAATTAGAGACCATTTTAGA-AACA	||||||||||||||||||*|*||*|	tttaatctctggtaaaatgtcttat	-	-	-	-	-	-	-
miR-RH122	Chr05:2090813|2104126	Yes	Yes	No	1	24	3452	3475	AAAUUAGAGACCAUUUUAGAAACA	:: ::::. ::: :::::::::::	UGAUUCUGCAAUUGUCUCUAAUUU	1	24	3452	3475	AAATTAGAGACCATTTTAGAAACA	|||||||||||*|||*:||||*||	TTTAATCTCTGTTAACGTCTTAGT	-	-	-	-	-	-	-
miR-RH122	Chr05:2097119|2102796	Yes	Yes	No	1	24	2122	2145	AAAUUAGAGACCAUUUUAGAAACA	:: ::::. ::: :::::::::::	UGAUUCUGCAAUUGUCUCUAAUUU	1	24	2122	2145	AAATTAGAGACCATTTTAGAAACA	|||||||||||*|||*:||||*||	TTTAATCTCTGTTAACGTCTTAGT	-	-	-	-	-	-	-
miR-RH122	Chr05:29653535|29656408	Yes	Yes	Yes	1	24	111	134	AAAUUAGAGACCAUUUUAGAAACA	.:::::::.:.: ::::	UUGUGGCGAAAUGGUUUUUCAUUU	1	24	2167	2190	AAATTAGAGACCATTTTAGAAACA	||||:|||:|||**||||||||||	TTTAGTCTTTGGACAAATCTTTGT	1	24	2167	2190	ACAAAGAUUUUACCAGAGAUUAAA	||||||||||..|||o|||o||||	UGUUUCUAAACAGGUUUCUGAUUU
miR-RH122	Chr05:29655026|29656408	Yes	Yes	Yes	1	24	676	699	AAAUUAGAGACCAUUUUAGAAACA	:::::::::: :::.:::.::::	UGUUUCUAAACAGGUUUCUGAUUU	1	24	676	699	AAATTAGAGACCATTTTAGAAACA	||||:|||:|||**||||||||||	TTTAGTCTTTGGACAAATCTTTGT	1	24	676	699	ACAAAGAUUUUACCAGAGAUUAAA	||||||||||..|||o|||o||||	UGUUUCUAAACAGGUUUCUGAUUU
miR-RH122	Chr05:29655026|29662916	Yes	Yes	Yes	1	24	676	699	AAAUUAGAGACCAUUUUAGAAACA	:::::::::: :::.:::.::::	UGUUUCUAAACAGGUUUCUGAUUU	1	24	676	699	AAATTAGAGACCATTTTAGAAACA	||||:|||:|||**||||||||||	TTTAGTCTTTGGACAAATCTTTGT	1	24	676	699	ACAAAGAUUUUACCAGAGAUUAAA	||||||||||..|||o|||o||||	UGUUUCUAAACAGGUUUCUGAUUU
miR-RH122	Chr05:29655026|29663224	Yes	Yes	Yes	1	24	676	699	AAAUUAGAGACCAUUUUAGAAACA	:::::::::: :::.:::.::::	UGUUUCUAAACAGGUUUCUGAUUU	1	24	676	699	AAATTAGAGACCATTTTAGAAACA	||||:|||:|||**||||||||||	TTTAGTCTTTGGACAAATCTTTGT	1	24	676	699	ACAAAGAUUUUACCAGAGAUUAAA	||||||||||..|||o|||o||||	UGUUUCUAAACAGGUUUCUGAUUU
miR-RH122	Chr05:29655026|29665544	Yes	Yes	Yes	1	24	676	699	AAAUUAGAGACCAUUUUAGAAACA	:::::::::: :::.:::.::::	UGUUUCUAAACAGGUUUCUGAUUU	1	24	676	699	AAATTAGAGACCATTTTAGAAACA	||||:|||:|||**||||||||||	TTTAGTCTTTGGACAAATCTTTGT	1	24	676	699	ACAAAGAUUUUACCAGAGAUUAAA	||||||||||..|||o|||o||||	UGUUUCUAAACAGGUUUCUGAUUU
miR-RH122	Chr05:29655026|29666351	Yes	Yes	Yes	1	24	676	699	AAAUUAGAGACCAUUUUAGAAACA	:::::::::: :::.:::.::::	UGUUUCUAAACAGGUUUCUGAUUU	1	24	676	699	AAATTAGAGACCATTTTAGAAACA	||||:|||:|||**||||||||||	TTTAGTCTTTGGACAAATCTTTGT	1	24	676	699	ACAAAGAUUUUACCAGAGAUUAAA	||||||||||..|||o|||o||||	UGUUUCUAAACAGGUUUCUGAUUU
miR-RH122	Chr05:38195077|38204828	Yes	Yes	No	1	24	4338	4361	AAAUUAGAGACCAUUUUAGAAACA	:: :.::::.: ::.:.:: :::	AGUAUUUAAAGUAGUUUUUAUUUU	1	24	5395	5419	AAATTAGAGACCATTTTAGAAAC-A	||||||||:||||||||||**||*|	tttaatctttggtaaaatcactgat	-	-	-	-	-	-	-
miR-RH122	Chr05:38196780|38206508	Yes	Yes	No	1	24	6018	6041	AAAUUAGAGACCAUUUUAGAAACA	:: :.::::.: ::.:.:: :::	AGUAUUUAAAGUAGUUUUUAUUUU	1	24	7075	7099	AAATTAGAGACCATTTTAGAAAC-A	||||||||:||||||||||**||*|	tttaatctttggtaaaatcactgat	-	-	-	-	-	-	-
miR-RH122	Chr05:38198328|38208412	Yes	Yes	No	1	24	7922	7945	AAAUUAGAGACCAUUUUAGAAACA	:: :.::::.: ::.:.:: :::	AGUAUUUAAAGUAGUUUUUAUUUU	1	24	8979	9003	AAATTAGAGACCATTTTAGAAAC-A	||||||||:||||||||||**||*|	tttaatctttggtaaaatcactgat	-	-	-	-	-	-	-
miR-RH122	Chr06:21123898|21147414	Yes	No	Yes	1	24	3628	3652	AAAUUAGAGACC-AUUUUAGAAACA	::: :::::::: :::.:::::::	UGUCUCUAAAAUUGGUUUCUAAUUA	-	-	-	-	-	-	-	1	24	3578	3601	ACAAAGAUUUUACCAGAGAUUAAA	.||||o.|||||||||||||||||	AGUUUUCAAAAUGGUCUCUAAUUU
miR-RH122	Chr06:23774676|23790000	Yes	Yes	Yes	1	24	13537	13560	AAAUUAGAGACCAUUUUAGAAACA	::: ::::: : :: :::::::	AGUUACUAAAUUUGUAUCUAAUUA	1	24	13691	13715	AAATTAGAGACCATTTTAGAAAC-A	||||||||:|||||||||:||||*|	tttaatctttggtaaaatttttgat	1	24	13692	13715	ACAAAGAUUUUACCAGAGAUUAAA	.||||o|||||||||o||||||||	AGUUUUUAAAAUGGUUUCUAAUUU
miR-RH122	Chr07:14479538|14655659	Yes	Yes	No	1	24	14132	14155	AAAUUAGAGACCAUUUUAGAAACA	:::: ::::::::: ::::: ::	AGUUUAUAAAAUGGUAUCUAAAUU	1	24	14131	14155	AAATTAGAGACCATTTTAGAAAC-A	||*|||||*|||||||||*||||*|	TTAAATCTATGGTAAAATATTTGAT	-	-	-	-	-	-	-
miR-RH122	Chr07:37607369|37622746	Yes	Yes	No	1	24	4555	4578	AAAUUAGAGACCAUUUUAGAAACA	:::::::: :::: :::::::	GAUUUCUAAAUUGGUAUCUAAUUA	1	24	4554	4578	AAATTAGAGACCATTTTAGAAA-CA	*|||||||*||||*||||||||*||	attaatctatggttaaatctttagt	-	-	-	-	-	-	-
miR-RH122	Chr07:37764831|37766869	Yes	Yes	No	1	24	720	743	AAAUUAGAGACCAUUUUAGAAACA	: :::.:.::.::::.:.::::::	UCUUUUUGAAGUGGUUUUUAAUUU	1	24	720	743	AAATTAGAGACCATTTTAGAAACA	||||||:|:||||:||:|:|||*|	TTTAATTTTTGGTGAAGTTTTTCT	-	-	-	-	-	-	-
miR-RH122	Chr07:4006113|4049109	Yes	Yes	Yes	1	24	504	527	AAAUUAGAGACCAUUUUAGAAACA	: ::: : ::::::::::::: :	UAUUUAUUAAAUGGUCUCUAAAUA	1	24	2020	2043	AAATTAGAGACCATTTTAGAAACA	||||||||:|*||||||||||||*	tttaatctttagtaaaatctttga	1	24	15867	15890	ACAAAGAUUUUACCAGAGAUUAAA	.|||||||||||||||||||||||	AGUUUCUAAAAUGGUCUCUAAUUU
miR-RH122	Chr08:1433183|1470134	Yes	Yes	No	1	24	28959	28982	AAAUUAGAGACCAUUUUAGAAACA	:::: :::::: :: ::::::::	AGUUUGUAAAAUAGUAUCUAAUUU	1	24	28958	28982	AAATTAGAGACCATTTTAGAAAC-A	||||||||*||*||||||*||||*|	tttaatctatgataaaatgtttgat	-	-	-	-	-	-	-
miR-RH122	Chr08:59284137|59356490	Yes	Yes	Yes	1	24	55728	55751	AAAUUAGAGACCAUUUUAGAAACA	:::.:::: :::: :::::::	AAUUUUUAAAUUGGUAUCUAAUUA	1	24	8531	8555	AAATTAGAGACCATTTTAGAAAC-A	|||||||||||||||||||||||*|	tttaatctctggtaaaatctttgat	1	24	8532	8555	ACAAAGAUUUUACCAGAGAUUAAA	.|||||||||||||||||||||||	AGUUUCUAAAAUGGUCUCUAAUUU
miR-RH122	Chr08:59407889|59446002	Yes	Yes	Yes	1	24	20347	20370	AAAUUAGAGACCAUUUUAGAAACA	::::::::: :::: :: ::::	GGUUUCUAAAUUGGUAUCCAAUUA	1	24	22658	22682	AAATTAGAGACCATTTTAGAAAC-A	*|||||||*||||*|||||||||*|	attaatctatggttaaatctttgat	1	24	22814	22837	ACAAAGAUUUUACCAGAGAUUAAA	.||.||||||||||||||||||||	AGUCUCUAAAAUGGUCUCUAAUUU
miR-RH122	Chr08:62102028|62116806	Yes	Yes	Yes	1	24	2261	2284	AAAUUAGAGACCAUUUUAGAAACA	: :::.:: : : ::.:.::::::	UAUUUUUAUAUUUGUUUUUAAUUU	1	24	5251	5275	AAATTAGAGACCATTTTAGAAAC-A	*||||||||||||*|||||||||*|	attaatctctggttaaatctttgat	1	24	5252	5275	ACAAAGAUUUUACCAGAGAUUAAA	.|||||||||.||||||||||||.	AGUUUCUAAAUUGGUCUCUAAUUA
miR-RH122	Chr09:10470567|10513358	Yes	Yes	No	1	24	24412	24435	AAAUUAGAGACCAUUUUAGAAACA	:: :::::::: :: ::::::::	AGUCUCUAAAAUAGUAUCUAAUUU	1	24	24411	24435	AAATTAGAGACCATTTTAGAAAC-A	||||||||*||*||||||||*||*|	tttaatctatgataaaatctctgat	-	-	-	-	-	-	-
miR-RH122	Chr09:14967333|14968570	Yes	Yes	No	1	24	210	233	AAAUUAGAGACCAUUUUAGAAACA	::::: ::::::::::: ::::	AGUUUCCAAAAUGGUCUCCAAUUA	1	24	210	233	AAATTAGAGACCATTTTAGAAACA	*||||*|||||||||||*|||||*	ATTAACCTCTGGTAAAACCTTTGA	-	-	-	-	-	-	-
miR-RH122	Chr09:14967855|14968570	Yes	Yes	No	1	24	210	233	AAAUUAGAGACCAUUUUAGAAACA	::::: ::::::::::: ::::	AGUUUCCAAAAUGGUCUCCAAUUA	1	24	210	233	AAATTAGAGACCATTTTAGAAACA	*||||*|||||||||||*|||||*	ATTAACCTCTGGTAAAACCTTTGA	-	-	-	-	-	-	-
miR-RH122	Chr09:14967855|14969346	Yes	Yes	No	1	24	986	1009	AAAUUAGAGACCAUUUUAGAAACA	::::: ::::::::::: ::::	AGUUUCCAAAAUGGUCUCCAAUUA	1	24	986	1009	AAATTAGAGACCATTTTAGAAACA	*||||*|||||||||||*|||||*	ATTAACCTCTGGTAAAACCTTTGA	-	-	-	-	-	-	-
miR-RH122	Chr09:33335234|33336752	Yes	Yes	No	1	24	978	1001	AAAUUAGAGACCAUUUUAGAAACA	::::::::: :::: :::::::	AGUUUCUAAAUUGGUAUCUAAUUA	1	24	977	1001	AAATTAGAGACCATTTTAGAAAC-A	*|||||||*||||*|||||||||*|	attaatctatggttaaatctttgat	-	-	-	-	-	-	-
miR-RH122	Chr10:1625822|1626862	Yes	Yes	No	1	24	268	291	AAAUUAGAGACCAUUUUAGAAACA	:::::::: : :: :::::::	GAUUUCUAAAUUAGUAUCUAAUUA	1	24	421	445	AAATTAGAGACCATTTTAGAAAC-A	||||||:|||||||||||:|*||*|	tttaatttctggtaaaatttctgat	-	-	-	-	-	-	-
miR-RH122	Chr10:1625822|1627221	Yes	Yes	No	1	24	268	291	AAAUUAGAGACCAUUUUAGAAACA	:::::::: : :: :::::::	GAUUUCUAAAUUAGUAUCUAAUUA	1	24	421	445	AAATTAGAGACCATTTTAGAAAC-A	||||||:|||||||||||:|*||*|	tttaatttctggtaaaatttctgat	-	-	-	-	-	-	-
miR-RH122	Chr10:3692524|3704490	Yes	Yes	No	1	24	9896	9919	AAAUUAGAGACCAUUUUAGAAACA	:::: :::::: :: ::::::::	AGUUUAUAAAAUAGUAUCUAAUUU	1	24	9895	9919	AAATTAGAGACCATTTTAGAAAC-A	||||||||*||*||||||*||||*|	tttaatctatgataaaatatttgat	-	-	-	-	-	-	-
miR-RH122	Chr10:41349566|41395537	Yes	Yes	Yes	1	24	33321	33344	AAAUUAGAGACCAUUUUAGAAACA	:::.:::::: :.:.::::::	AAUUUUUAAAAUAAUUUUUAAUUU	1	24	22166	22189	AAATTAGAGACCATTTTAGAAACA	|||||||||||*||||||||||*|	TTTAATCTCTGTTAAAATCTTTTT	1	24	22166	22189	ACAAAGAUUUUACCAGAGAUUAAA	|.||||||||||.|||||||||||	UUUUUCUAAAAUUGUCUCUAAUUU
miR-RH122	Chr10:41798093|41844360	Yes	Yes	Yes	1	24	17280	17303	AAAUUAGAGACCAUUUUAGAAACA	::::::::: : :: :::::::	GGUUUCUAAAUUAGUAUCUAAUUA	1	24	17429	17453	AAATTAGAGACCATTTTAGAAAC-A	|||*||||*|||||||||||*||*|	tttcatctatggtaaaatctatgat	1	24	35670	35693	ACAAAGAUUUUACCAGAGAUUAAA	.|||||||||||||||||||||||	AGUUUCUAAAAUGGUCUCUAAUUU
miR-RH122	Chr10:8382379|8514860	Yes	Yes	Yes	1	24	57158	57182	AAAUUAGAGACCA-UUUUAGAAACA	:: ::::::: ::::.:.::::::	AGUCUCUAAAAAUGGUUUUUAAUUU	1	24	24565	24589	AAATTAGAGACCATTTTAGAAAC-A	|*||||||||||||||||*||||*|	tataatctctggtaaaatatttgat	1	24	24566	24589	ACAAAGAUUUUACCAGAGAUUAAA	.||||.||||||||||||||||.|	AGUUUAUAAAAUGGUCUCUAAUAU
miR-RH122	Chr10:8515529|8616085	Yes	Yes	No	1	24	80749	80772	AAAUUAGAGACCAUUUUAGAAACA	::::::::: :: : :::::::	GGUUUCUAAAUUGAUAUCUAAUUA	1	24	80903	80927	AAATTAGAGACCATTTTAGAAAC-A	|||||||||||||||||**|*||*|	tttaatctctggtaaaaaatctgat	-	-	-	-	-	-	-
miR-RH122	Chr11:1049714|1066684	Yes	Yes	No	1	24	11554	11577	AAAUUAGAGACCAUUUUAGAAACA	:::: :::: :::: :::::::	AGUUUAUAAAUUGGUAUCUAAUUA	1	24	11605	11629	AAATTAGAGACCATTTTAGAAAC-A	|**|||:||||||||||||||||*|	tgcaatttctggtaaaatctttgat	-	-	-	-	-	-	-
miR-RH122	Chr11:10955299|10966232	Yes	Yes	No	1	24	1935	1957	AAAUUAGAGACCAUUUUAGAAACA	:: :::::::: ::::::::::	AGUCUCUAAAAUA-UCUCUAAUUU	1	24	1824	1848	AAATTAGAGACCATTTTAGAAAC-A	*|||||||*||||*|||||||||*|	attaatctatggttaaatctttgat	-	-	-	-	-	-	-
miR-RH122	Chr11:45203333|45212777	Yes	Yes	Yes	1	24	1996	2018	AAAUUAGAGACCAUUUUAGAAACA	::::::::: :::::::::::	AAUUUCUAAAA-GGUCUCUAAUUA	1	24	5778	5802	AAATTAGAGACCATTTTAGAAAC-A	|||*|||||||||||||||||||*|	ttttatctctggtaaaatctttgat	1	24	5779	5802	ACAAAGAUUUUACCAGAGAUUAAA	.|||||||||||||||||||.|||	AGUUUCUAAAAUGGUCUCUAUUUU
miR-RH122	Chr11:45876097|45946932	Yes	Yes	Yes	1	24	22927	22950	AAAUUAGAGACCAUUUUAGAAACA	:::::::::::::::::::::::	AGUUUCUAAAAUGGUCUCUAAUUU	1	24	22926	22950	AAATTAGAGACCATTTTAGAAAC-A	|||||||||||||||||||||||*|	tttaatctctggtaaaatctttgat	1	24	22927	22950	ACAAAGAUUUUACCAGAGAUUAAA	.|||||||||||||||||||||||	AGUUUCUAAAAUGGUCUCUAAUUU
miR-RH122	Chr11:47907562|47966065	Yes	Yes	Yes	1	24	41857	41880	AAAUUAGAGACCAUUUUAGAAACA	::::::::: :: : :::::::	GGUUUCUAAAUUGAUAUCUAAUUA	1	24	822	846	AAATTAGAGACCATTTTAGAAA-CA	*|||||||*||||*||||||||*||	attaatctatggttaaatctttggt	1	24	45427	45450	ACAAAGAUUUUACCAGAGAUUAAA	..||||||||||||||||||||||	AAUUUCUAAAAUGGUCUCUAAUUU
miR-RH122	Chr11:48901686|48930885	Yes	Yes	No	1	24	16011	16033	AAAUUAGAGACCAUUUUAGAAACA	::::::::::: :::.::::::	AGUUUCUAAAAUA-UCUUUAAUUU	1	24	13467	13491	AAATTAGAGACCATTTTAGAAAC-A	||||||*|||||||||||*||||*|	tttaatatctggtaaaatatttgat	-	-	-	-	-	-	-
miR-RH122	Chr11:50894839|50896246	Yes	Yes	Yes	1	24	945	968	AAAUUAGAGACCAUUUUAGAAACA	::::::::: :::: :::::::	AGUUUCUAAAUUGGUAUCUAAUUA	1	24	944	968	AAATTAGAGACCATTTTAGAAAC-A	*|||||||*||||*|||||||||*|	attaatctatggttaaatctttgat	1	24	1110	1133	ACAAAGAUUUUACCAGAGAUUAAA	.|||||||||||||||||||||||	AGUUUCUAAAAUGGUCUCUAAUUU
miR-RH122	Chr11:53142440|53160451	Yes	Yes	Yes	1	24	10304	10327	AAAUUAGAGACCAUUUUAGAAACA	::::::::: : :: :::::::	GGUUUCUAAAUUUGUAUCUAAUUA	1	24	3882	3906	AAATTAGAGACCATTTTAGAAAC-A	|||||||||||||||||||||||*|	tttaatctctggtaaaatctttgat	1	24	3883	3906	ACAAAGAUUUUACCAGAGAUUAAA	.|||||||||||||||||||||||	AGUUUCUAAAAUGGUCUCUAAUUU
miR-RH122	Chr11:53152058|53160451	Yes	Yes	Yes	1	24	3730	3753	AAAUUAGAGACCAUUUUAGAAACA	:::::::: :::: :::::::	AGUUUCUAAUUUGGUAUCUAAUUA	1	24	3882	3906	AAATTAGAGACCATTTTAGAAAC-A	|||||||||||||||||||||||*|	tttaatctctggtaaaatctttgat	1	24	3883	3906	ACAAAGAUUUUACCAGAGAUUAAA	.|||||||||||||||||||||||	AGUUUCUAAAAUGGUCUCUAAUUU
miR-RH122	Chr11:53152058|53160532	Yes	Yes	Yes	1	24	3811	3834	AAAUUAGAGACCAUUUUAGAAACA	:::::::: :::: :::::::	AGUUUCUAAUUUGGUAUCUAAUUA	1	24	3963	3987	AAATTAGAGACCATTTTAGAAAC-A	|||||||||||||||||||||||*|	tttaatctctggtaaaatctttgat	1	24	3964	3987	ACAAAGAUUUUACCAGAGAUUAAA	.|||||||||||||||||||||||	AGUUUCUAAAAUGGUCUCUAAUUU
miR-RH122	Chr11:5547840|5563030	Yes	Yes	Yes	1	24	5957	5980	AAAUUAGAGACCAUUUUAGAAACA	::::.:::: ::::::::::::	AGUUUUUAAAUUGGUCUCUAAUUG	1	24	5956	5980	AAATTAGAGACCATTTTAGAAAC-A	*||||||||||||*||||:||||*|	gttaatctctggttaaatttttgat	1	24	5957	5980	ACAAAGAUUUUACCAGAGAUUAAA	.||||o||||.||||||||||||.	AGUUUUUAAAUUGGUCUCUAAUUG
miR-RH122	Chr11:6599103|6602862	Yes	Yes	No	1	24	169	191	AAAUUAGAGACCAUUUUAGAAACA	:::::: :::::: :.:::..:::	UGUUUC-AAAAUGAUUUCUGGUUU	1	24	169	191	AAATTAGAGACCATTTTAGAAACA	|||::|||:|*||||||*||||||	TTTGGTCTTTAGTAAAA-CTTTGT	-	-	-	-	-	-	-
miR-RH122	Chr11:6601203|6602862	Yes	Yes	No	1	24	169	191	AAAUUAGAGACCAUUUUAGAAACA	:::::: :::::: :.:::..:::	UGUUUC-AAAAUGAUUUCUGGUUU	1	24	169	191	AAATTAGAGACCATTTTAGAAACA	|||::|||:|*||||||*||||||	TTTGGTCTTTAGTAAAA-CTTTGT	-	-	-	-	-	-	-
miR-RH123	Chr03:53145507|53146765	No	Yes	Yes	-	-	-	-	-	-	-	1	18	549	566	CAGCCAAGGATGACTTGC	*|*|||||||||||:|||	ATAGGTTCCTACTGGACG	1	18	549	566	CGUUCAGUAGGAACCGAC	|||o|||||||||||.|.	GCAGGUCAUCCUUGGAUA
miR-RH123	Chr09:26648184|26660101	No	Yes	Yes	-	-	-	-	-	-	-	1	18	4694	4711	CAGCCAAGGATGACTTGC	*|:|||||||||*|*|||	cttggttcctaccgtacg	1	18	4694	4711	CGUUCAGUAGGAACCGAC	|||.|.|||||||||o|.	GCAUGCCAUCCUUGGUUC
miR-RH123	Chr10:41491949|41493078	No	Yes	Yes	-	-	-	-	-	-	-	1	18	286	303	CAGCCAAGGATGACTTGC	||||||||*||||*||:|	GTCGGTTCGTACTCAATG	1	18	286	303	CGUUCAGUAGGAACCGAC	|o||.||||.||||||||	GUAACUCAUGCUUGGCUG
miR-RH124	Chr01:31780426|31817218	Yes	Yes	No	1	24	31670	31693	AAAAGACUUCUAGAUUAUGUAAUC	::: ..::::.: ::: :.::::	AAUUUUGUAAUUUUGAAUUUUUUU	1	24	1175	1198	AAAAGACTTCTAGATTATGTAATC	||||:|||*|||:|||||::|||*	TTTTTTGATGATTTAATATGTTAT	-	-	-	-	-	-	-
miR-RH124	Chr02:48797235|48863387	Yes	Yes	Yes	1	24	1626	1649	AAAAGACUUCUAGAUUAUGUAAUC	:::::..::::: .:::: :::::	GAUUAUGUAAUCCGGAAGCCUUUU	1	24	1494	1517	AAAAGACTTCTAGATTATGTAATC	||||||||||:*||||||||||||	ttttctgaaggcctaatacattag	1	24	1494	1517	CUAAUGUAUUAGAUCUUCAGAAAA	||||||||||||.o||||||||||	GAUUACAUAAUCCGGAAGUCUUUU
miR-RH124	Chr02:48797235|48888770	Yes	Yes	Yes	1	24	27009	27032	AAAAGACUUCUAGAUUAUGUAAUC	:::::..::::: .:::: :::::	GAUUAUGUAAUCCGGAAGCCUUUU	1	24	26877	26900	AAAAGACTTCTAGATTATGTAATC	||||||||||:*||||||||||||	ttttctgaaggcctaatacattag	1	24	26877	26900	CUAAUGUAUUAGAUCUUCAGAAAA	||||||||||||.o||||||||||	GAUUACAUAAUCCGGAAGUCUUUU
miR-RH124	Chr02:48801020|48866339	Yes	Yes	Yes	1	24	4578	4601	AAAAGACUUCUAGAUUAUGUAAUC	:::::..::::: .:::: :::::	GAUUAUGUAAUCCGGAAGCCUUUU	1	24	4446	4469	AAAAGACTTCTAGATTATGTAATC	||||||||||:*||||||||||||	ttttctgaaggcctaatacattag	1	24	4446	4469	CUAAUGUAUUAGAUCUUCAGAAAA	||||||||||||.o||||||||||	GAUUACAUAAUCCGGAAGUCUUUU
miR-RH124	Chr03:49764335|49784865	Yes	Yes	No	1	24	5962	5986	AAAAGACUUCUAGAUUAUGUA-AUC	::: :::::.: ::::::::::: :	GAUAUACAUGAACUAGAAGUCUUAU	1	24	5962	5986	AAAAGACTTCTAGATTATGTA-ATC	|*|||||||||||*|:|||||*|||	TATTCTGAAGATCAAGTACATATAG	-	-	-	-	-	-	-
miR-RH124	Chr03:49770314|49782310	Yes	Yes	No	1	24	3407	3431	AAAAGACUUCUAGAUUAUGUA-AUC	::: :::::.: ::::::::::: :	GAUAUACAUGAACUAGAAGUCUUAU	1	24	3407	3431	AAAAGACTTCTAGATTATGTA-ATC	|*|||||||||||*|:|||||*|||	TATTCTGAAGATCAAGTACATATAG	-	-	-	-	-	-	-
miR-RH124	Chr03:49770314|49784865	Yes	Yes	No	1	24	5962	5986	AAAAGACUUCUAGAUUAUGUA-AUC	::: :::::.: ::::::::::: :	GAUAUACAUGAACUAGAAGUCUUAU	1	24	5962	5986	AAAAGACTTCTAGATTATGTA-ATC	|*|||||||||||*|:|||||*|||	TATTCTGAAGATCAAGTACATATAG	-	-	-	-	-	-	-
miR-RH124	Chr03:49771771|49784865	Yes	Yes	No	1	24	5962	5986	AAAAGACUUCUAGAUUAUGUA-AUC	::: :::::.: ::::::::::: :	GAUAUACAUGAACUAGAAGUCUUAU	1	24	5962	5986	AAAAGACTTCTAGATTATGTA-ATC	|*|||||||||||*|:|||||*|||	TATTCTGAAGATCAAGTACATATAG	-	-	-	-	-	-	-
miR-RH124	Chr03:49773783|49784865	Yes	Yes	No	1	24	5962	5986	AAAAGACUUCUAGAUUAUGUA-AUC	::: :::::.: ::::::::::: :	GAUAUACAUGAACUAGAAGUCUUAU	1	24	5962	5986	AAAAGACTTCTAGATTATGTA-ATC	|*|||||||||||*|:|||||*|||	TATTCTGAAGATCAAGTACATATAG	-	-	-	-	-	-	-
miR-RH124	Chr07:4006113|4049109	Yes	Yes	Yes	1	24	30646	30669	AAAAGACUUCUAGAUUAUGUAAUC	:::::::::::: .:::::. ::	GAUUACAUAAUCCGGAAGUUAUUC	1	24	30525	30548	AAAAGACTTCTAGATTATGTAATC	|||||||||||*||||||:|||||	ttttctgaagacctaatatattag	1	24	30525	30548	CUAAUGUAUUAGAUCUUCAGAAAA	|||||o||||||.|||||||||||	GAUUAUAUAAUCCAGAAGUCUUUU
miR-RH124	Chr08:59284137|59356490	Yes	Yes	No	1	24	37490	37513	AAAAGACUUCUAGAUUAUGUAAUC	:::::.. :::.:::::: .::::	GAUUAUGCAAUUUAGAAGAUUUUU	1	24	37355	37378	AAAAGACTTCTAGATTATGTAATC	||||:|||||||||||*::||||*	TTTTTTGAAGATCTAACGTATTAA	-	-	-	-	-	-	-
miR-RH124	Chr09:10470567|10513358	Yes	Yes	Yes	1	24	40651	40674	AAAAGACUUCUAGAUUAUGUAAUC	:: :::::::.:: :: :.:::	AAUAACAUAAUUUAUAAUUUUUUA	1	24	7484	7507	AAAAGACTTCTAGATTATGTAATC	||||||||||:*||||||||||||	ttttctgaaggcctaatacattag	1	24	7484	7507	CUAAUGUAUUAGAUCUUCAGAAAA	||||||||||||.o||||||||||	GAUUACAUAAUCCGGAAGUCUUUU
miR-RH124	Chr09:10504507|10510327	Yes	Yes	Yes	1	24	4584	4607	AAAAGACUUCUAGAUUAUGUAAUC	:::::..::::: .:::: :::::	GAUUAUGUAAUCCGGAAGCCUUUU	1	24	4453	4476	AAAAGACTTCTAGATTATGTAATC	||||||||||:*||||||||||||	ttttctgaaggcctaatacattag	1	24	4453	4476	CUAAUGUAUUAGAUCUUCAGAAAA	||||||||||||.o||||||||||	GAUUACAUAAUCCGGAAGUCUUUU
miR-RH124	Chr10:38954232|38985838	Yes	Yes	No	1	24	5507	5530	AAAAGACUUCUAGAUUAUGUAAUC	:::::::::::: . :::::::::	GAUUACAUAAUCCGAAAGUCUUUU	1	24	5422	5445	AAAAGACTTCTAGATTATGTAATC	||||||||||:|||||||||||||	ttttctgaaggtctaatacattag	-	-	-	-	-	-	-
miR-RH124	Chr11:1049714|1066684	Yes	Yes	Yes	1	24	4779	4802	AAAAGACUUCUAGAUUAUGUAAUC	:.:::::::::.:::: ::.::::	GGUUACAUAAUUUAGAUGUUUUUU	1	24	4779	4802	AAAAGACTTCTAGATTATGTAATC	||||:||*||||:|||||||||:|	TTTTTTGTAGATTTAATACATTGG	1	24	4779	4802	CUAAUGUAUUAGAUCUUCAGAAAA	|o|||||||||o||||.||o||||	GGUUACAUAAUUUAGAUGUUUUUU
miR-RH124	Chr11:5547840|5563030	Yes	Yes	No	1	24	8376	8399	AAAAGACUUCUAGAUUAUGUAAUC	:::::::::::: . :.::.::::	GAUUACAUAAUCCGAAGGUUUUUU	1	24	8329	8352	AAAAGACTTCTAGATTATGTAATC	||*|:|||||:|||||||:|||||	ttatttgaaggtctaatatattag	-	-	-	-	-	-	-
miR-RH124	Chr11:8666648|8709477	Yes	Yes	No	1	24	3771	3794	AAAAGACUUCUAGAUUAUGUAAUC	:::...:::: :: ::::.::::	AAUUGUGUAAUGUAAAAGUUUUUU	1	24	3989	4012	AAAAGACTTCTAGATTATGTAATC	|||*|*||||||:||||||||||*	TTTACCGAAGATTTAATACATTAC	-	-	-	-	-	-	-
miR-RH124	Chr11:8683573|8709477	Yes	Yes	No	1	24	3771	3794	AAAAGACUUCUAGAUUAUGUAAUC	:::...:::: :: ::::.::::	AAUUGUGUAAUGUAAAAGUUUUUU	1	24	3989	4012	AAAAGACTTCTAGATTATGTAATC	|||*|*||||||:||||||||||*	TTTACCGAAGATTTAATACATTAC	-	-	-	-	-	-	-
miR-RH125	Chr01:2540713|2545997	Yes	Yes	No	1	24	3261	3284	AGAGACCAUUUUAGAAACUAAAAU	::::: :::::::::: :::::	UUUUUAAUUUCUAAAAUAAUCUCU	1	24	3261	3284	AGAGACCATTTTAGAAACTAAAAT	|||||**||||||||||*|||||*	tctctaataaaatctttaattttt	-	-	-	-	-	-	-
miR-RH125	Chr01:31780426|31817218	Yes	Yes	Yes	1	24	31815	31838	AGAGACCAUUUUAGAAACUAAAAU	: ::: ::::::::: : ::.:::	ACUUUUGUUUCUAAAUUAGUUUCU	1	24	32002	32025	AGAGACCATTTTAGAAACTAAAAT	|||||||||||||||*||||||||	tctctggtaaaatctctgatttta	1	24	32002	32025	UAAAAUCAAAGAUUUUACCAGAGA	||||||||.|||||||||||||||	AUUUUAGUCUCUAAAAUGGUCUCU
miR-RH125	Chr01:42037766|42171971	Yes	Yes	Yes	1	24	107343	107366	AGAGACCAUUUUAGAAACUAAAAU	::::::: :::::::::::::::	UUUUUAGUCUCUAAAAUGGUCUCU	1	24	82779	82802	AGAGACCATTTTAGAAACTAAAAT	|||||||||||||||*|||||||*	tctctggtaaaatctctgattttt	1	24	82779	82802	UAAAAUCAAAGAUUUUACCAGAGA	.|||||||.|||||||||||||||	UUUUUAGUCUCUAAAAUGGUCUCU
miR-RH125	Chr01:9909698|9919217	Yes	Yes	Yes	1	24	6694	6717	AGAGACCAUUUUAGAAACUAAAAU	: ::.::::::::: : ::.:.:	UUAUUGGUUUCUAAAUUAGUUUUU	1	24	6881	6904	AGAGACCATTTTAGAAACTAAAAT	|||||||||||||||*|||||||*	tctctggtaaaatctctgattttt	1	24	6881	6904	UAAAAUCAAAGAUUUUACCAGAGA	.|||||||.|||||||||||||||	UUUUUAGUCUCUAAAAUGGUCUCU
miR-RH125	Chr02:27163637|27231210	Yes	Yes	Yes	1	24	62733	62756	AGAGACCAUUUUAGAAACUAAAAU	::.::::::::: : ::.:::	AAAUUGGUUUCUAAAUUAGUUUCU	1	24	39497	39520	AGAGACCATTTTAGAAACTAAAAT	||||||||||:||||*|||||||*	tctctggtaagatctctgattttt	1	24	64809	64832	UAAAAUCAAAGAUUUUACCAGAGA	.||||||||||||||||.||||||	UUUUUAGUUUCUAAAAUUGUCUCU
miR-RH125	Chr03:13766952|13770613	Yes	Yes	No	1	24	2242	2265	AGAGACCAUUUUAGAAACUAAAAU	:::: :::::: :::: :::	AAAUUAGAAUCUAAAUUGGUAUCU	1	24	2298	2322	AGAGACCATTTTAGAAACTAA-AAT	||||||*|*||||||||||||*|*|	TCTCTGATTAAATCTTTGATTATCA	-	-	-	-	-	-	-
miR-RH125	Chr03:335469|367428	Yes	Yes	Yes	1	24	9106	9129	AGAGACCAUUUUAGAAACUAAAAU	: ::::: :.:::::: ::.:.:	UUAUUAGUAUUUAAAAUAGUUUUU	1	24	17910	17932	AGAGACCATTTTAGAAACTAAAAT	||||||||*||||||||||*|**|	tctctggttaaatctttga-taaa	1	24	18074	18097	UAAAAUCAAAGAUUUUACCAGAGA	o|||||||||||||||||||||||	GUUUUAGUUUCUAAAAUGGUCUCU
miR-RH125	Chr03:345353|394500	Yes	Yes	Yes	1	24	24146	24169	AGAGACCAUUUUAGAAACUAAAAU	::::::: ::.:::: : ::.:::	AUUUUAGAUUUUAAAUUAGUUUCU	1	24	8026	8048	AGAGACCATTTTAGAAACTAAAAT	||||||||*||||||||||*|**|	tctctggttaaatctttga-taaa	1	24	8190	8213	UAAAAUCAAAGAUUUUACCAGAGA	o|||||||||||||||||||||||	GUUUUAGUUUCUAAAAUGGUCUCU
miR-RH125	Chr03:42575431|42584236	Yes	Yes	No	1	24	6234	6257	AGAGACCAUUUUAGAAACUAAAAU	::::::::: :::::: ::::::	UUUUUAGUUUAUAAAAUUGUCUCU	1	24	6234	6257	AGAGACCATTTTAGAAACTAAAAT	||||||*||||||*|||||||||*	tctctgttaaaatatttgattttt	-	-	-	-	-	-	-
miR-RH125	Chr04:1058529|1254139	Yes	Yes	Yes	1	24	84254	84279	AGAGACCA--UUUUAGAAACUAAAAU	:::::.:::::::::: ::::.:::	AUUUUGGUUUCUAAAAAUUGGUUUCU	1	24	84205	84228	AGAGACCATTTTAGAAACTAAAAT	||||||||||||*:|||||||||:	tctctggtaaaacttttgattttg	1	24	84205	84228	UAAAAUCAAAGAUUUUACCAGAGA	o|||||||||o.||||||||||||	GUUUUAGUUUUCAAAAUGGUCUCU
miR-RH125	Chr04:38778846|38859401	Yes	Yes	No	1	24	54385	54408	AGAGACCAUUUUAGAAACUAAAAU	::::::: ::.:::: : ::.:::	AUUUUAGAUUUUAAAUUAGUUUCU	1	24	55946	55969	AGAGACCATTTTAGAAACTAAAAT	|:|||*|||||||*|||||||||*	tttCTAGTAAAATATTTGATTTTT	-	-	-	-	-	-	-
miR-RH125	Chr04:8919014|9071333	Yes	Yes	Yes	1	24	93219	93242	AGAGACCAUUUUAGAAACUAAAAU	::::::::.:::::::::::::	UAUUUAGUUUUUAAAAUGGUCUCU	1	24	93220	93242	AGAGACCATTTTAGAAACTAAAAT	|||||||||||||:|||||*||||	tctctggtaaaatttttga-ttta	1	24	93219	93242	UAAAAUCAAAGAUUUUACCAGAGA	..||||||||o|||||||||||||	UAUUUAGUUUUUAAAAUGGUCUCU
miR-RH125	Chr04:962809|1022947	Yes	Yes	Yes	1	24	44561	44584	AGAGACCAUUUUAGAAACUAAAAU	::::.: : ::.::::: :::.:	UUUUUGGAUCCUGAAAUGUUCUUU	1	24	17246	17269	AGAGACCATTTTAGAAACTAAAAT	|||||||||||||*|||||||||*	tctctggtaaaatatttgattttt	1	24	17246	17269	UAAAAUCAAAGAUUUUACCAGAGA	.|||||||||.|||||||||||||	UUUUUAGUUUAUAAAAUGGUCUCU
miR-RH125	Chr05:18686037|18877997	Yes	Yes	No	1	24	20727	20751	AGAGACC-AUUUUAGAAACUAAAAU	:::: ::::.:::::: :::.:::	UUUUUUGUUUUUAAAAUUGGUUUCU	1	24	20677	20700	AGAGACCATTTTAGAAACTAAAAT	|||*||||||*||||||||||||*	tctatggtaatatctttgattttt	-	-	-	-	-	-	-
miR-RH125	Chr05:19176130|19354828	Yes	Yes	No	1	24	31510	31533	AGAGACCAUUUUAGAAACUAAAAU	::::: : : :::::::::::::	UUUUUAUUCUGUAAAAUGGUCUCU	1	24	31510	31533	AGAGACCATTTTAGAAACTAAAAT	|||||||||||||*|*|*|||||*	tctctggtaaaatgtcttattttt	-	-	-	-	-	-	-
miR-RH125	Chr05:38195077|38204828	Yes	Yes	Yes	1	24	4333	4356	AGAGACCAUUUUAGAAACUAAAAU	: ::::: :.::::.: ::.:.:	UUAUUAGUAUUUAAAGUAGUUUUU	1	24	5391	5414	AGAGACCATTTTAGAAACTAAAAT	|||:||||||||||**|||||||*	tctttggtaaaatcactgattttc	1	24	5391	5414	UAAAAUCAAAGAUUUUACCAGAGA	.|||||||..||||||||||o|||	CUUUUAGUCACUAAAAUGGUUUCU
miR-RH125	Chr05:38196780|38206508	Yes	Yes	Yes	1	24	6013	6036	AGAGACCAUUUUAGAAACUAAAAU	: ::::: :.::::.: ::.:.:	UUAUUAGUAUUUAAAGUAGUUUUU	1	24	7071	7094	AGAGACCATTTTAGAAACTAAAAT	|||:||||||||||**|||||||*	tctttggtaaaatcactgattttc	1	24	7071	7094	UAAAAUCAAAGAUUUUACCAGAGA	.|||||||..||||||||||o|||	CUUUUAGUCACUAAAAUGGUUUCU
miR-RH125	Chr05:38198328|38208412	Yes	Yes	Yes	1	24	7917	7940	AGAGACCAUUUUAGAAACUAAAAU	: ::::: :.::::.: ::.:.:	UUAUUAGUAUUUAAAGUAGUUUUU	1	24	8975	8998	AGAGACCATTTTAGAAACTAAAAT	|||:||||||||||**|||||||*	tctttggtaaaatcactgattttc	1	24	8975	8998	UAAAAUCAAAGAUUUUACCAGAGA	.|||||||..||||||||||o|||	CUUUUAGUCACUAAAAUGGUUUCU
miR-RH125	Chr06:21123898|21147414	Yes	Yes	Yes	1	24	3573	3596	AGAGACCAUUUUAGAAACUAAAAU	: ::::::::. ::::::::::::	AAUUUAGUUUUCAAAAUGGUCUCU	1	24	3573	3596	AGAGACCATTTTAGAAACTAAAAT	||||||||||||*:||||||||*|	tctctggtaaaacttttgatttaa	1	24	3573	3596	UAAAAUCAAAGAUUUUACCAGAGA	|.||||||||o.||||||||||||	AAUUUAGUUUUCAAAAUGGUCUCU
miR-RH125	Chr06:23774676|23790000	Yes	Yes	Yes	1	24	14382	14405	AGAGACCAUUUUAGAAACUAAAAU	:: :::::::::: :: :::	AAAAUAAUUUCUAAAAUAGUAUCU	1	24	13688	13710	AGAGACCATTTTAGAAACTAAAAT	|||:|||||||||:|||||*|||:	tctttggtaaaatttttga-tttg	1	24	13687	13710	UAAAAUCAAAGAUUUUACCAGAGA	..||||||||o|||||||||o|||	UGUUUAGUUUUUAAAAUGGUUUCU
miR-RH125	Chr06:29414030|29421244	Yes	Yes	No	1	24	1353	1376	AGAGACCAUUUUAGAAACUAAAAU	::::.::::::::: : ::.:.:	UUUUUGGUUUCUAAAUUAGUUUUU	1	24	1939	1962	AGAGACCATTTTAGAAACTAAAAT	|*|:|||||||||||*|||||||*	tatttggtaaaatctctgattttt	-	-	-	-	-	-	-
miR-RH125	Chr07:10017049|10022170	Yes	Yes	No	1	24	4262	4285	AGAGACCAUUUUAGAAACUAAAAU	: ::.::::.:::: : ::.:::	UUAUUGGUUUUUAAAUUAGUUUCU	1	24	4426	4449	AGAGACCATTTTAGAAACTAAAAT	|||*||*||||||||||||||||*	tctatgataaaatctttgattttt	-	-	-	-	-	-	-
miR-RH125	Chr07:14479538|14655659	Yes	Yes	No	1	24	14127	14150	AGAGACCAUUUUAGAAACUAAAAU	::::::::: ::::::::: :::	UUUUUAGUUUAUAAAAUGGUAUCU	1	24	14126	14150	AGAGACCATTTTAGAAACT-AAAAT	|||*|||||||||*|||||*|||||	TCTATGGTAAAATATTTGATTTTTA	-	-	-	-	-	-	-
miR-RH125	Chr07:37607369|37622746	Yes	Yes	No	1	24	4518	4541	AGAGACCAUUUUAGAAACUAAAAU	: :::.:::::::.: : ::.:::	AAUUUGGUUUCUAGAUUAGUUUCU	1	24	13117	13140	AGAGACCATTTTAGAAACTAAAAT	|||||*|||||||||*|||*||||	tctctagtaaaatctctgaattta	-	-	-	-	-	-	-
miR-RH125	Chr07:4006113|4049109	Yes	Yes	Yes	1	24	15675	15698	AGAGACCAUUUUAGAAACUAAAAU	::.::::::::: : ::.:::	AAAUUGGUUUCUAAAUUAGUUUCU	1	24	2014	2038	AGAGACCATTTTAGAAAC-TAAAAT	|||:|*||||||||||||*|||||*	tctttagtaaaatctttgaattttt	1	24	15862	15885	UAAAAUCAAAGAUUUUACCAGAGA	o|||||||||||||||||||||||	GUUUUAGUUUCUAAAAUGGUCUCU
miR-RH125	Chr08:59284137|59356490	Yes	Yes	Yes	1	24	37923	37946	AGAGACCAUUUUAGAAACUAAAAU	::::: :::.:::::: :: :.:	UUUUUAAUUUUUAAAAUAGUAUUU	1	24	8527	8550	AGAGACCATTTTAGAAACTAAAAT	||||||||||||||||||||||*|	tctctggtaaaatctttgatttga	1	24	8527	8550	UAAAAUCAAAGAUUUUACCAGAGA	|.||||||||||||||||||||||	AGUUUAGUUUCUAAAAUGGUCUCU
miR-RH125	Chr08:59407889|59446002	Yes	Yes	Yes	1	24	22622	22645	AGAGACCAUUUUAGAAACUAAAAU	:::::.::::::::: : ::.::	AUUUUGGUUUCUAAAUUAGUUUCC	1	24	22809	22832	AGAGACCATTTTAGAAACTAAAAT	|||||||||||||||*|||||||*	tctctggtaaaatctctgattttt	1	24	22809	22832	UAAAAUCAAAGAUUUUACCAGAGA	.|||||||.|||||||||||||||	UUUUUAGUCUCUAAAAUGGUCUCU
miR-RH125	Chr08:62102028|62116806	Yes	Yes	No	1	24	5247	5270	AGAGACCAUUUUAGAAACUAAAAU	::::::::::: ::::::::	UAAAUAGUUUCUAAAUUGGUCUCU	1	24	5248	5270	AGAGACCATTTTAGAAACTAAAAT	||||||||*||||||||||*|**|	tctctggttaaatctttga-taaa	-	-	-	-	-	-	-
miR-RH125	Chr09:33335234|33336752	Yes	No	Yes	1	24	973	996	AGAGACCAUUUUAGAAACUAAAAU	::::::::::: :::: :::	UAAAUAGUUUCUAAAUUGGUAUCU	-	-	-	-	-	-	-	1	24	1128	1150	UAAAAUCAAAGAUUUUACCAGAGA	o||||||||||||||||.||||||	GUUUUAGUUUCUAAAAU-GUCUCU
miR-RH125	Chr10:1625822|1626862	Yes	Yes	Yes	1	24	417	440	AGAGACCAUUUUAGAAACUAAAAU	::::::: :.:::::::::::.:	UUUUUAGUCUUUAAAAUGGUCUUU	1	24	417	440	AGAGACCATTTTAGAAACTAAAAT	|:|||||||||||:|*|||||||*	tttctggtaaaatttctgattttt	1	24	417	440	UAAAAUCAAAGAUUUUACCAGAGA	.|||||||.|o|||||||||||o|	UUUUUAGUCUUUAAAAUGGUCUUU
miR-RH125	Chr10:1625822|1627221	Yes	Yes	Yes	1	24	417	440	AGAGACCAUUUUAGAAACUAAAAU	::::::: :.:::::::::::.:	UUUUUAGUCUUUAAAAUGGUCUUU	1	24	417	440	AGAGACCATTTTAGAAACTAAAAT	|:|||||||||||:|*|||||||*	tttctggtaaaatttctgattttt	1	24	417	440	UAAAAUCAAAGAUUUUACCAGAGA	.|||||||.|o|||||||||||o|	UUUUUAGUCUUUAAAAUGGUCUUU
miR-RH125	Chr10:41349566|41395537	Yes	Yes	No	1	24	29728	29751	AGAGACCAUUUUAGAAACUAAAAU	:::: :: :::::::: :: :::	UUUUUUGUCUCUAAAAUAGUAUCU	1	24	22161	22184	AGAGACCATTTTAGAAACTAAAAT	||||||*||||||||||**||||*	TCTCTGTTAAAATCTTTTTTTTTT	-	-	-	-	-	-	-
miR-RH125	Chr10:41798093|41844360	Yes	Yes	Yes	1	24	29118	29141	AGAGACCAUUUUAGAAACUAAAAU	:::::: ::: ::::::::.:.:	AUUUUAUUUUGGAAAAUGGUUUUU	1	24	16627	16650	AGAGACCATTTTAGAAACTAAAAT	|||||||||||||:|*|*|||||*	tctctggtaaaatttctaattttt	1	24	35665	35688	UAAAAUCAAAGAUUUUACCAGAGA	..||||||||||||||||||||||	UAUUUAGUUUCUAAAAUGGUCUCU
miR-RH125	Chr10:42248709|42264009	Yes	Yes	No	1	24	10483	10506	AGAGACCAUUUUAGAAACUAAAAU	: .::::::::: : ::.:::	UAAUAGGUUUCUAAAUUAGUUUCU	1	24	10673	10696	AGAGACCATTTTAGAAACTAAAAT	|||:|*|||||||:|||*||||||	tctttagtaaaatttttaatttta	-	-	-	-	-	-	-
miR-RH125	Chr10:42250058|42265283	Yes	Yes	No	1	24	9134	9157	AGAGACCAUUUUAGAAACUAAAAU	: .::::::::: : ::.:::	UAAUAGGUUUCUAAAUUAGUUUCU	1	24	9324	9347	AGAGACCATTTTAGAAACTAAAAT	|||:|*|||||||:|||*||||||	tctttagtaaaatttttaatttta	-	-	-	-	-	-	-
miR-RH125	Chr10:8382379|8514860	Yes	Yes	Yes	1	24	57204	57228	AGAGACC-AUUUUAGAAACUAAAAU	:::: ::::::::::: :::.:.:	UUUUUUGUUUCUAAAAUUGGUUUUU	1	24	24561	24584	AGAGACCATTTTAGAAACTAAAAT	|||||||||||||*|||||||||*	tctctggtaaaatatttgattttt	1	24	24561	24584	UAAAAUCAAAGAUUUUACCAGAGA	.|||||||||.|||||||||||||	UUUUUAGUUUAUAAAAUGGUCUCU
miR-RH125	Chr10:8515529|8616085	Yes	Yes	Yes	1	24	80712	80735	AGAGACCAUUUUAGAAACUAAAAU	::::.::::::::: : ::.:::	CUUUUGGUUUCUAAAUUAGUUUCU	1	24	80899	80922	AGAGACCATTTTAGAAACTAAAAT	||||||||||||**|*||||||||	tctctggtaaaaaatctgatttta	1	24	80899	80922	UAAAAUCAAAGAUUUUACCAGAGA	||||||||.|..||||||||||||	AUUUUAGUCUAAAAAAUGGUCUCU
miR-RH125	Chr11:1049714|1066684	Yes	Yes	Yes	1	24	11549	11572	AGAGACCAUUUUAGAAACUAAAAU	:::::: :::: :::: :::	UAAAUAGUUUAUAAAUUGGUAUCU	1	24	11601	11624	AGAGACCATTTTAGAAACTAAAAT	|:|||||||||||||||||||||*	tttctggtaaaatctttgattttt	1	24	11601	11624	UAAAAUCAAAGAUUUUACCAGAGA	.|||||||||||||||||||||o|	UUUUUAGUUUCUAAAAUGGUCUUU
miR-RH125	Chr11:45203333|45212777	Yes	Yes	Yes	1	24	5567	5590	AGAGACCAUUUUAGAAACUAAAAU	: :::. :::::::: : ::.:::	AAUUUGAUUUCUAAAUUAGUUUCU	1	24	5774	5797	AGAGACCATTTTAGAAACTAAAAT	|||||||||||||||||||||||*	tctctggtaaaatctttgattttt	1	24	5774	5797	UAAAAUCAAAGAUUUUACCAGAGA	.|||||||||||||||||||||||	UUUUUAGUUUCUAAAAUGGUCUCU
miR-RH125	Chr11:45876097|45946932	Yes	Yes	Yes	1	24	22922	22945	AGAGACCAUUUUAGAAACUAAAAU	.:::::::::::::::::::::::	GUUUUAGUUUCUAAAAUGGUCUCU	1	24	22922	22945	AGAGACCATTTTAGAAACTAAAAT	|||||||||||||||||||||||:	tctctggtaaaatctttgattttg	1	24	22922	22945	UAAAAUCAAAGAUUUUACCAGAGA	o|||||||||||||||||||||||	GUUUUAGUUUCUAAAAUGGUCUCU
miR-RH125	Chr11:47907562|47966065	Yes	Yes	Yes	1	24	41820	41843	AGAGACCAUUUUAGAAACUAAAAU	::::. :::::::: : ::.:::	UUUUUGCUUUCUAAAUUAGUUUCU	1	24	973	996	AGAGACCATTTTAGAAACTAAAAT	||||||*||||||||||||||||*	tctctgataaaatctttgattttt	1	24	973	996	UAAAAUCAAAGAUUUUACCAGAGA	.||||||||||||||||.||||||	UUUUUAGUUUCUAAAAUAGUCUCU
miR-RH125	Chr11:48901686|48930885	Yes	Yes	No	1	24	16006	16028	AGAGACCAUUUUAGAAACUAAAAU	:::::::::::::::: :::.:	UUUUUAGUUUCUAAAAUA-UCUUU	1	24	13463	13486	AGAGACCATTTTAGAAACTAAAAT	|*|||||||||||*|||||||||*	tatctggtaaaatatttgattttt	-	-	-	-	-	-	-
miR-RH125	Chr11:50894839|50896246	Yes	Yes	Yes	1	24	1154	1179	AGAGACCA--UUUUAGAAACUAAAAU	:::::::::::::::: ::::.:::	AUUUUAGUUUCUAAAAAUUGGUUUCU	1	24	1105	1128	AGAGACCATTTTAGAAACTAAAAT	|||||||||||||||||||||||*	tctctggtaaaatctttgattttt	1	24	1105	1128	UAAAAUCAAAGAUUUUACCAGAGA	.|||||||||||||||||||||||	UUUUUAGUUUCUAAAAUGGUCUCU
miR-RH125	Chr11:53142440|53160451	Yes	Yes	Yes	1	24	5609	5634	AGAGACCA--UUUUAGAAACUAAAAU	:::::.:::::::::: ::::.:::	AUUUUGGUUUCUAAAAAUUGGUUUCU	1	24	3878	3901	AGAGACCATTTTAGAAACTAAAAT	|||||||||||||||||||||||*	tctctggtaaaatctttgattttt	1	24	3878	3901	UAAAAUCAAAGAUUUUACCAGAGA	.|||||||||||||||||||||||	UUUUUAGUUUCUAAAAUGGUCUCU
miR-RH125	Chr11:53152058|53160451	Yes	Yes	Yes	1	24	5609	5634	AGAGACCA--UUUUAGAAACUAAAAU	:::::.:::::::::: ::::.:::	AUUUUGGUUUCUAAAAAUUGGUUUCU	1	24	3878	3901	AGAGACCATTTTAGAAACTAAAAT	|||||||||||||||||||||||*	tctctggtaaaatctttgattttt	1	24	3878	3901	UAAAAUCAAAGAUUUUACCAGAGA	.|||||||||||||||||||||||	UUUUUAGUUUCUAAAAUGGUCUCU
miR-RH125	Chr11:53152058|53160532	Yes	Yes	Yes	1	24	5690	5715	AGAGACCA--UUUUAGAAACUAAAAU	:::::.:::::::::: ::::.:::	AUUUUGGUUUCUAAAAAUUGGUUUCU	1	24	3959	3982	AGAGACCATTTTAGAAACTAAAAT	|||||||||||||||||||||||*	tctctggtaaaatctttgattttt	1	24	3959	3982	UAAAAUCAAAGAUUUUACCAGAGA	.|||||||||||||||||||||||	UUUUUAGUUUCUAAAAUGGUCUCU
miR-RH125	Chr11:5547840|5563030	Yes	Yes	No	1	24	5920	5943	AGAGACCAUUUUAGAAACUAAAAU	: ::: :::::::: : ::.:::	UUAUUAAUUUCUAAAUUUGUUUCU	1	24	5951	5975	AGAGACCATTTTAGAAACTA-AAAT	||||||||*||||:||||||***||	tctctggttaaatttttgataaata	-	-	-	-	-	-	-
miR-RH126	Chr02:27163637|27231210	Yes	Yes	No	1	21	55330	55350	UGAUUGAGCCGUGCCAAUAUC	.:.::::::: : :::::::	UGUGUUGGCACUGAUCAAUCA	1	21	55331	55350	TGATTGAGCCGTGCCAATATC	|||||||*|*|||||||:|*|	actaactagtcacggttgt-g	-	-	-	-	-	-	-
miR-RH126	Chr03:335469|367428	Yes	Yes	No	1	21	27736	27756	UGAUUGAGCCGUGCCAAUAUC	:::::: ::.: ::::::::	AAUAUUGCCAUGACUCAAUCA	1	21	27736	27756	TGATTGAGCCGTGCCAATATC	||||||||*|:||*||||||*	ACTAACTCAGTACCGTTATAA	-	-	-	-	-	-	-
miR-RH126	Chr03:345353|394500	Yes	Yes	No	1	21	17852	17872	UGAUUGAGCCGUGCCAAUAUC	:::::: ::.: ::::::::	AAUAUUGCCAUGACUCAAUCA	1	21	17852	17872	TGATTGAGCCGTGCCAATATC	||||||||*|:||*||||||*	ACTAACTCAGTACCGTTATAA	-	-	-	-	-	-	-
miR-RH126	Chr03:362741|364309	Yes	Yes	No	1	21	464	484	UGAUUGAGCCGUGCCAAUAUC	:::::: ::.: ::::::::	AAUAUUGCCAUGACUCAAUCA	1	21	464	484	TGATTGAGCCGTGCCAATATC	||||||||*|:||*||||||*	ACTAACTCAGTACCGTTATAA	-	-	-	-	-	-	-
miR-RH126	Chr10:3389107|3434999	Yes	Yes	No	1	21	8583	8603	UGAUUGAGCCGUGCCAAUAUC	:::::::::::: ::::: :	UAUAUUGGCACGGAUCAAUAA	1	21	8583	8603	TGATTGAGCCGTGCCAATATC	|*|||||*||||||||||||*	aataactaggcacggttatat	-	-	-	-	-	-	-
miR-RH128	Chr01:42037766|42171971	Yes	Yes	Yes	1	24	107145	107168	UUAGAAACCAAUAAUUUUUGUAGU	:::: : ::: : :::::::::::	ACUAAACAAAGUUUUGGUUUCUAA	1	24	27799	27821	TTAGAAACCAATAATTTTTGTAGT	|||||*|*|||||||||||*||*|	aatctatagttattaaaaa-ataa	1	24	82578	82601	UGAUGUUUUUAAUAACCAAAGAUU	||||.||||.||.|||||||||||	ACUAAAAAAUUUUUUGGUUUCUAA
miR-RH128	Chr01:48872546|48873476	Yes	Yes	No	1	24	400	423	UUAGAAACCAAUAAUUUUUGUAGU	:::: ::::::::::: : :::::	ACUAAAAAAAUUAUUGAUAUCUAA	1	24	400	423	TTAGAAACCAATAATTTTTGTAGT	|||||*|*|||||||||||*||||	aatctatagttattaaaaaaatca	-	-	-	-	-	-	-
miR-RH128	Chr01:9909698|9919217	Yes	Yes	Yes	1	24	8036	8059	UUAGAAACCAAUAAUUUUUGUAGU	:.:: :::::::::: :: :.:::	AUUAAAAAAAUUAUUAGUAUUUAA	1	24	6684	6707	TTAGAAACCAATAATTTTTGTAGT	|||||||||||||||||||*||||	aatctttggttattaaaaaaatca	1	24	6684	6707	UGAUGUUUUUAAUAACCAAAGAUU	||||.|||||||||||||||||||	ACUAAAAAAAUUAUUGGUUUCUAA
miR-RH128	Chr02:27163637|27231210	Yes	Yes	Yes	1	24	23897	23920	UUAGAAACCAAUAAUUUUUGUAGU	.: :::::: :::::::::.:	CUUCCAAAAAAUAUUGGUUUUUCU	1	24	62723	62746	TTAGAAACCAATAATTTTTGTAGT	||||||||||||**|||||*||||	aatctttggttaaaaaaaaaatca	1	24	62723	62746	UGAUGUUUUUAAUAACCAAAGAUU	||||.|||||..||||||||||||	ACUAAAAAAAAAAUUGGUUUCUAA
miR-RH128	Chr02:2920991|2927723	Yes	No	Yes	1	24	4704	4726	UUAGAAACCAAUAAUUUUUGUAGU	:::::::::::: ::: :::::::	ACUACAAAAAUU-UUGAUUUCUAA	-	-	-	-	-	-	-	1	24	4704	4726	UGAUGUUUUUAAUAACCAAAGAUU	||||||||||||.|||.|||||||	ACUACAAAAAUU-UUGAUUUCUAA
miR-RH128	Chr03:27053316|27054397	Yes	Yes	No	1	24	872	895	UUAGAAACCAAUAAUUUUUGUAGU	:::: ::::::: ::::.:::	UACACAAUAAUUAUUUGUUUUUAA	1	24	873	895	TTAGAAACCAATAATTTTTGTAGT	|||:||||*|||||||*||||*||	AATTTTTGTTTATTAATAACA-CA	-	-	-	-	-	-	-
miR-RH128	Chr03:27053752|27054397	Yes	Yes	No	1	24	436	459	UUAGAAACCAAUAAUUUUUGUAGU	:::: ::::::: ::::.:::	UACACAAUAAUUAUUUGUUUUUAA	1	24	437	459	TTAGAAACCAATAATTTTTGTAGT	|||:||||*|||||||*||||*||	AATTTTTGTTTATTAATAACA-CA	-	-	-	-	-	-	-
miR-RH128	Chr03:345353|394500	Yes	Yes	No	1	24	24037	24060	UUAGAAACCAAUAAUUUUUGUAGU	:::: .::::::::: :: :::::	ACUAAGAAAAUUAUUAGUAUCUAA	1	24	24037	24060	TTAGAAACCAATAATTTTTGTAGT	|||||*||*|||||||||:*||||	aatctatgattattaaaagaatca	-	-	-	-	-	-	-
miR-RH128	Chr04:37743212|37744632	Yes	Yes	Yes	1	24	584	607	UUAGAAACCAAUAAUUUUUGUAGU	:::: ::::: ::::::::::::	ACUAAAAAAAAAAUUGGUUUCUAA	1	24	584	607	TTAGAAACCAATAATTTTTGTAGT	||||||||||||**|||||*||||	aatctttggttaaaaaaaaaatca	1	24	584	607	UGAUGUUUUUAAUAACCAAAGAUU	||||.|||||..||||||||||||	ACUAAAAAAAAAAUUGGUUUCUAA
miR-RH128	Chr04:38778846|38859401	Yes	Yes	No	1	24	72387	72410	UUAGAAACCAAUAAUUUUUGUAGU	:::: ::::::::::::: :. ::	ACUAAAAAAAUUAUUGGUAUUAAA	1	24	72387	72410	TTAGAAACCAATAATTTTTGTAGT	||*:|*|||||||||||||*||||	aaattatggttattaaaaaaatca	-	-	-	-	-	-	-
miR-RH128	Chr04:44529267|44549228	Yes	Yes	Yes	1	24	2423	2446	UUAGAAACCAAUAAUUUUUGUAGU	:::: :: :::::::::: :::::	ACUAAAAUAAUUAUUGGUAUCUAA	1	24	2423	2446	TTAGAAACCAATAATTTTTGTAGT	|||||*||||||||||*||*||||	aatctatggttattaataaaatca	1	24	5033	5056	UGAUGUUUUUAAUAACCAAAGAUU	||||.|||||||||||||.|||||	ACUAAAAAAAUUAUUGGUAUCUAA
miR-RH128	Chr04:44535961|44555182	Yes	Yes	Yes	1	24	8377	8400	UUAGAAACCAAUAAUUUUUGUAGU	:::: :: :::::::::: :::::	ACUAAAAUAAUUAUUGGUAUCUAA	1	24	8377	8400	TTAGAAACCAATAATTTTTGTAGT	|||||*||||||||||*||*||||	aatctatggttattaataaaatca	1	24	10987	11010	UGAUGUUUUUAAUAACCAAAGAUU	||||.|||||||||||||.|||||	ACUAAAAAAAUUAUUGGUAUCUAA
miR-RH128	Chr05:1169175|1250059	Yes	Yes	No	1	24	14426	14449	UUAGAAACCAAUAAUUUUUGUAGU	::::.:::::::::: :::.:::	ACUAUAAAAAUUAUUAAUUUUUAA	1	24	14426	14449	TTAGAAACCAATAATTTTTGTAGT	|||:|||**||||||||||:||||	aatttttaattattaaaaatatca	-	-	-	-	-	-	-
miR-RH128	Chr05:1170065|1249038	Yes	Yes	No	1	24	13405	13428	UUAGAAACCAAUAAUUUUUGUAGU	::::.:::::::::: :::.:::	ACUAUAAAAAUUAUUAAUUUUUAA	1	24	13405	13428	TTAGAAACCAATAATTTTTGTAGT	|||:|||**||||||||||:||||	aatttttaattattaaaaatatca	-	-	-	-	-	-	-
miR-RH128	Chr05:1170301|1249267	Yes	Yes	No	1	24	13634	13657	UUAGAAACCAAUAAUUUUUGUAGU	::::.:::::::::: :::.:::	ACUAUAAAAAUUAUUAAUUUUUAA	1	24	13634	13657	TTAGAAACCAATAATTTTTGTAGT	|||:|||**||||||||||:||||	aatttttaattattaaaaatatca	-	-	-	-	-	-	-
miR-RH128	Chr05:19176130|19354828	Yes	Yes	Yes	1	24	31369	31392	UUAGAAACCAAUAAUUUUUGUAGU	:::: ::::: ::::::::::::	ACUAAAAAAAAAAUUGGUUUCUAA	1	24	31369	31392	TTAGAAACCAATAATTTTTGTAGT	||||||||||||**|||||*||||	aatctttggttaaaaaaaaaatca	1	24	31369	31392	UGAUGUUUUUAAUAACCAAAGAUU	||||.|||||..||||||||||||	ACUAAAAAAAAAAUUGGUUUCUAA
miR-RH128	Chr05:882751|900880	Yes	Yes	No	1	24	10917	10940	UUAGAAACCAAUAAUUUUUGUAGU	:::: ::::::::::::: : :::	ACUAAAAAAAUUAUUGGUAUAUAA	1	24	7069	7093	TTAGAAACCAATAATTTTTGT-AGT	|||:||||*||||||||||*|*|||	aatttttgattattaaaaaaattca	-	-	-	-	-	-	-
miR-RH128	Chr06:23774676|23790000	Yes	Yes	No	1	24	13889	13912	UUAGAAACCAAUAAUUUUUGUAGU	:::: ::::: ::: :::::::	ACUAAAAAAAAAAUUAGUUUCUAU	1	24	14241	14263	TTAGAAACCAATAATTTTTGTAGT	|||||||||||*|*|||||*||||	aatctttggttttaaaaaa-atca	-	-	-	-	-	-	-
miR-RH128	Chr06:29414030|29421244	Yes	Yes	No	1	24	3410	3433	UUAGAAACCAAUAAUUUUUGUAGU	: ::.::: ::::::::. :.	CUGAAAAGAAUAAUUGGUUUUGAG	1	24	1343	1366	TTAGAAACCAATAATTTTTGTAGT	|||||||||||*||||*||*||||	aatctttggtttttaataaaatca	-	-	-	-	-	-	-
miR-RH128	Chr07:10017049|10022170	Yes	Yes	Yes	1	24	4252	4275	UUAGAAACCAAUAAUUUUUGUAGU	:::: :::::::::::::::.:::	ACUAAAAAAAUUAUUGGUUUUUAA	1	24	4252	4275	TTAGAAACCAATAATTTTTGTAGT	|||:|||||||||||||||*||||	aatttttggttattaaaaaaatca	1	24	4252	4275	UGAUGUUUUUAAUAACCAAAGAUU	||||.|||||||||||||||o|||	ACUAAAAAAAUUAUUGGUUUUUAA
miR-RH128	Chr07:39609619|39612055	Yes	Yes	Yes	1	24	1244	1267	UUAGAAACCAAUAAUUUUUGUAGU	:.:: ::::::::::::: :::::	AUUAAAAAAAUUAUUGGUAUCUAA	1	24	1244	1267	TTAGAAACCAATAATTTTTGTAGT	|||||*|||||||||||||*||:|	aatctatggttattaaaaaaatta	1	24	1244	1267	UGAUGUUUUUAAUAACCAAAGAUU	|o||.|||||||||||||.|||||	AUUAAAAAAAUUAUUGGUAUCUAA
miR-RH128	Chr07:39610210|39612055	Yes	Yes	Yes	1	24	653	676	UUAGAAACCAAUAAUUUUUGUAGU	:.:: ::::::::::::: :::::	AUUAAAAAAAUUAUUGGUAUCUAA	1	24	653	676	TTAGAAACCAATAATTTTTGTAGT	|||||*|||||||||||||*||:|	aatctatggttattaaaaaaatta	1	24	653	676	UGAUGUUUUUAAUAACCAAAGAUU	|o||.|||||||||||||.|||||	AUUAAAAAAAUUAUUGGUAUCUAA
miR-RH128	Chr07:7623074|7634845	Yes	Yes	No	1	24	6851	6874	UUAGAAACCAAUAAUUUUUGUAGU	::::::::::::::::	UUUUUUUAAAUUAUUGGUUUCUAU	1	24	6851	6874	TTAGAAACCAATAATTTTTGTAGT	*||||||||||||||||**:*|:*	TATCTTTGGTTATTAAATTTTTTT	-	-	-	-	-	-	-
miR-RH128	Chr07:7623988|7630095	Yes	Yes	No	1	24	2101	2124	UUAGAAACCAAUAAUUUUUGUAGU	::::::::::::::::	UUUUUUUAAAUUAUUGGUUUCUAU	1	24	2101	2124	TTAGAAACCAATAATTTTTGTAGT	*||||||||||||||||**:*|:*	TATCTTTGGTTATTAAATTTTTTT	-	-	-	-	-	-	-
miR-RH128	Chr07:7625137|7629890	Yes	Yes	No	1	24	1896	1919	UUAGAAACCAAUAAUUUUUGUAGU	::::::::::::::::	UUUUUUUAAAUUAUUGGUUUCUAU	1	24	1896	1919	TTAGAAACCAATAATTTTTGTAGT	*||||||||||||||||**:*|:*	TATCTTTGGTTATTAAATTTTTTT	-	-	-	-	-	-	-
miR-RH128	Chr07:7625137|7630095	Yes	Yes	No	1	24	2101	2124	UUAGAAACCAAUAAUUUUUGUAGU	::::::::::::::::	UUUUUUUAAAUUAUUGGUUUCUAU	1	24	2101	2124	TTAGAAACCAATAATTTTTGTAGT	*||||||||||||||||**:*|:*	TATCTTTGGTTATTAAATTTTTTT	-	-	-	-	-	-	-
miR-RH128	Chr07:7625640|7630095	Yes	Yes	No	1	24	2101	2124	UUAGAAACCAAUAAUUUUUGUAGU	::::::::::::::::	UUUUUUUAAAUUAUUGGUUUCUAU	1	24	2101	2124	TTAGAAACCAATAATTTTTGTAGT	*||||||||||||||||**:*|:*	TATCTTTGGTTATTAAATTTTTTT	-	-	-	-	-	-	-
miR-RH128	Chr08:59284137|59356490	Yes	Yes	No	1	24	33289	33312	UUAGAAACCAAUAAUUUUUG-UAGU	:::: .::::::: :::::::::::	ACUAAUAAAAAUU-UUGGUUUCUAA	1	24	33289	33312	TTAGAAACCAATAATTTTTGTAGT	|||||||||||*|*||||**||||	aatctttggttttaaaaataatca	-	-	-	-	-	-	-
miR-RH128	Chr08:59407889|59446002	Yes	Yes	Yes	1	24	22612	22635	UUAGAAACCAAUAAUUUUUGUAGU	:::: ::::: : :::::::::::	ACUAAAAAAAAUUUUGGUUUCUAA	1	24	20300	20323	TTAGAAACCAATAATTTTTGTAGT	|||||||||||*|||||*|*||||	aatctttggtttttaaataaatca	1	24	20300	20323	UGAUGUUUUUAAUAACCAAAGAUU	||||.|.|||||.|||||||||||	ACUAAAUAAAUUUUUGGUUUCUAA
miR-RH128	Chr08:8771583|8850390	Yes	Yes	No	1	24	72214	72239	UUAGAAACCAAUAA--UUUUUGUAGU	:: ::::::: ::::: ::::::::	ACAACAAAAAAGUUAUUAGUUUCUAA	1	24	72217	72239	TTAGAAACCAATAATTTTTGTAGT	||||||||*|||||:||||*|*||	AATCTTTGATTATTGAAAA-AACA	-	-	-	-	-	-	-
miR-RH128	Chr09:17551218|17555976	Yes	Yes	No	1	24	3718	3740	UUAGAAACCAAUAAUUUUUGUAGU	.::: :.:::::::::::: .::.	GCUA-AGAAAUUAUUGGUUAUUAG	1	24	3718	3740	TTAGAAACCAATAATTTTTGTAGT	:||:*||||||||||||:|*|||:	GATTATTGGTTATTAAAGA-ATCG	-	-	-	-	-	-	-
miR-RH128	Chr09:30151692|30159218	Yes	Yes	No	1	24	6728	6751	UUAGAAACCAAUAAUUUUUGUAGU	:: : ::. : :::::::::::	GAUAAAUAAGAUCUUGGUUUCUAA	1	24	2334	2356	TTAGAAACCAATAATTTTTGTAGT	:||:||||||||||:||*::*||:	GATTTTTGGTTATTGAATGT-TCG	-	-	-	-	-	-	-
miR-RH128	Chr10:38954232|38985838	Yes	Yes	No	1	24	9598	9621	UUAGAAACCAAUAAUUUUUGUAGU	:::: ::::::::::: ::::::	ACUAAAAAAAUUAUUGAAUUCUAA	1	24	9598	9621	TTAGAAACCAATAATTTTTGTAGT	||||||**|||||||||||*||||	aatcttaagttattaaaaaaatca	-	-	-	-	-	-	-
miR-RH128	Chr10:41349566|41395537	Yes	Yes	No	1	24	45101	45124	UUAGAAACCAAUAAUUUUUGUAGU	: ::..::..::.::: :::.:..	AAUAUGAAGGUUGUUGUUUUUUGG	1	24	39552	39575	TTAGAAACCAATAATTTTTGTAGT	|||||*|*|||||||||||*||:|	aatctatagttattaaaaaaatta	-	-	-	-	-	-	-
miR-RH128	Chr10:41798093|41844360	Yes	Yes	No	1	24	31904	31927	UUAGAAACCAAUAAUUUUUGUAGU	:.:: : :::::::: :::.:::	AUUAAAUAAAUUAUUAAUUUUUAA	1	24	17233	17256	TTAGAAACCAATAATTTTTGTAGT	|||||||||||*|||||*|*||:|	aatctttggtttttaaataaatta	-	-	-	-	-	-	-
miR-RH128	Chr10:8017912|8019138	Yes	Yes	Yes	1	24	718	741	UUAGAAACCAAUAAUUUUUGUAGU	:.:: ::::::::::::: :::::	AUUAAAAAAAUUAUUGGUAUCUAA	1	24	718	741	TTAGAAACCAATAATTTTTGTAGT	|||||*|||||||||||||*||:|	aatctatggttattaaaaaaatta	1	24	718	741	UGAUGUUUUUAAUAACCAAAGAUU	|o||.|||||||||||||.|||||	AUUAAAAAAAUUAUUGGUAUCUAA
miR-RH128	Chr10:8382379|8514860	Yes	Yes	No	1	24	56957	56980	UUAGAAACCAAUAAUUUUUGUAGU	:::: :::::::::: :::.:::	ACUAAAAAAAUUAUUAUUUUUUAA	1	24	56957	56980	TTAGAAACCAATAATTTTTGTAGT	|||:|||**||||||||||*||||	aattttttattattaaaaaaatca	-	-	-	-	-	-	-
miR-RH128	Chr11:1049714|1066684	Yes	Yes	Yes	1	24	11507	11530	UUAGAAACCAAUAAUUUUUGUAGU	:::: ::::: ::::::::::::	ACUAAAAAAAAAAUUGGUUUCUAA	1	24	11507	11530	TTAGAAACCAATAATTTTTGTAGT	||||||||||||**|||||*||||	aatctttggttaaaaaaaaaatca	1	24	11507	11530	UGAUGUUUUUAAUAACCAAAGAUU	||||.|||||..||||||||||||	ACUAAAAAAAAAAUUGGUUUCUAA
miR-RH128	Chr11:47907562|47966065	Yes	Yes	No	1	24	41810	41833	UUAGAAACCAAUAAUUUUUGUAGU	:::: : ::::: ::: :::::::	ACUAAAUAAAUUUUUGCUUUCUAA	1	24	776	799	TTAGAAACCAATAATTTTTGTAGT	||||||||*||*|||||*|*||||	aatctttgttttttaaacaaatca	-	-	-	-	-	-	-
miR-RH128	Chr11:48901686|48930885	Yes	Yes	No	1	24	15848	15871	UUAGAAACCAAUAAUUUUUGUAGU	:: :: :::: :::::::::::	UAUAAAAUAAUUUUUGGUUUCUAA	1	24	15849	15871	TTAGAAACCAATAATTTTTGTAGT	|||||||||||*||||*||*||*|	aatctttggtttttaataaaat-a	-	-	-	-	-	-	-
miR-RH128	Chr11:50361743|50450697	Yes	Yes	No	1	24	57030	57053	UUAGAAACCAAUAAUUUUUGUAGU	:: ::::::::::::: :::::	GAUAAAAAAAUUAUUGGUAUCUAA	1	24	57031	57053	TTAGAAACCAATAATTTTTGTAGT	|||||*|||||||||||||*||*|	aatctatggttattaaaaaaat-a	-	-	-	-	-	-	-
miR-RH128	Chr11:50894839|50896246	Yes	Yes	No	1	24	888	910	UUAGAAACCAAUAAUUUUUGUAGU	:::: ::::: ::::::::::::	ACUA-AAAAAAAAUUGGUUUCUAA	1	24	888	910	TTAGAAACCAATAATTTTTGTAGT	||||||||||||**|||||*||||	aatctttggttaaaaaaaa-atca	-	-	-	-	-	-	-
miR-RH128	Chr11:53142440|53160451	Yes	Yes	Yes	1	24	13024	13047	UUAGAAACCAAUAAUUUUUGUAGU	.:: ::::: :::::: :.:::	UUUAAAAAAAAAAUUGGUAUUUAA	1	24	10257	10280	TTAGAAACCAATAATTTTTGTAGT	|||||||||||*||||||**||||	aatctttggtttttaaaacaatca	1	24	10257	10280	UGAUGUUUUUAAUAACCAAAGAUU	||||..||||||.|||||||||||	ACUAACAAAAUUUUUGGUUUCUAA
miR-RH128	Chr11:8666648|8709477	Yes	Yes	No	1	24	15959	15982	UUAGAAACCAAUAAUUUUUGUAGU	::.: ::::::::::: :::::	UAUAUAUAAAUUAUUGGUAUCUAA	1	24	15960	15982	TTAGAAACCAATAATTTTTGTAGT	|||||*|||||||||||*|:||*|	aatctatggttattaaatatat-a	-	-	-	-	-	-	-
miR-RH128	Chr11:8683573|8709477	Yes	Yes	No	1	24	16247	16270	UUAGAAACCAAUAAUUUUUGUAGU	:::::..:::::::: :. :.	CUAACAAAGGUUAUUGGUGUUGAG	1	24	15960	15982	TTAGAAACCAATAATTTTTGTAGT	|||||*|||||||||||*|:||*|	aatctatggttattaaatatat-a	-	-	-	-	-	-	-
miR-RH129	Chr01:31780426|31817218	Yes	Yes	No	1	24	15402	15425	AUUAAAAUAUAGGCACUUAUGAGA	:: :::: .::.:::::::::	AUCCACAAGUAUCUGUAUUUUAAU	1	24	15403	15425	ATTAAAATATAGGCACTTATGAGA	|||||||||:||:*||||*||*||	taattttatgtctatgaacac-ct	-	-	-	-	-	-	-
miR-RH129	Chr01:3604836|3651097	Yes	Yes	Yes	1	24	16795	16818	AUUAAAAUAUAGGCACUUAUGAGA	.:::::::::.::::::::::::	AUUCAUAAGUGUCUAUAUUUUAAU	1	24	16796	16818	ATTAAAATATAGGCACTTATGAGA	||||||||||||:|||||||||*|	taattttatatctgtgaatact-t	1	24	16795	16818	AGAGUAUUCACGGAUAUAAAAUUA	.o|||||||||o||||||||||||	AUUCAUAAGUGUCUAUAUUUUAAU
miR-RH129	Chr01:42037766|42171971	Yes	Yes	Yes	1	24	79048	79071	AUUAAAAUAUAGGCACUUAUGAGA	:::::::::::.::::::::::::	UCUCAUAAGUGUCUAUAUUUUAAU	1	24	16842	16866	ATTAAAATATAGGCACTTATGA-GA	||||||||||||||||||||||*||	taattttatatccgtgaatactcct	1	24	16843	16866	AGAGUAUUCACGGAUAUAAAAUUA	.|||||||||||||||||||||||	CCUCAUAAGUGCCUAUAUUUUAAU
miR-RH129	Chr02:27163637|27231210	Yes	Yes	Yes	1	24	57047	57070	AUUAAAAUAUAGGCACUUAUGAGA	:::::::::::::::::::::::	CCUCAUAAGUGCCUAUAUUUUAAU	1	24	23493	23517	ATTAAAATATAGGCACTTATGA-GA	||||||||||||||||||||||*||	taattttatatccgtgaatactcct	1	24	23494	23517	AGAGUAUUCACGGAUAUAAAAUUA	.|||||||||||||||||||||||	CCUCAUAAGUGCCUAUAUUUUAAU
miR-RH129	Chr03:11829335|11837352	Yes	Yes	No	1	24	6267	6290	AUUAAAAUAUAGGCACUUAUGAGA	.:::::::: .::::::::::::	CUUCAUAAGUUUCUAUAUUUUAAU	1	24	6266	6290	ATTAAAATATAGGCACTTATG-AGA	||||||||||||:*|||||||*|||	taattttatatctttgaatacttct	-	-	-	-	-	-	-
miR-RH129	Chr03:11832104|11837352	Yes	Yes	No	1	24	3498	3521	AUUAAAAUAUAGGCACUUAUGAGA	.:::::::: .::::::::::::	CUUCAUAAGUUUCUAUAUUUUAAU	1	24	3497	3521	ATTAAAATATAGGCACTTATG-AGA	||||||||||||:*|||||||*|||	taattttatatctttgaatacttct	-	-	-	-	-	-	-
miR-RH129	Chr03:33361758|33382347	Yes	Yes	No	1	24	4513	4536	AUUAAAAUAUAGGCACUUAUGAGA	.:::::::::..:.: :::::::	AUUCAUAAGUGUUUGUCUUUUAAU	1	24	4514	4536	ATTAAAATATAGGCACTTATGAGA	|||||||*|:|::|||||||||*|	taattttctgtttgtgaatact-t	-	-	-	-	-	-	-
miR-RH129	Chr05:20588101|20589541	Yes	Yes	No	1	24	1139	1162	AUUAAAAUAUAGGCACUUAUGAGA	::: ::::: :.:::::::::::	ACUCUUAAGUUCUUAUAUUUUAAU	1	24	1139	1162	ATTAAAATATAGGCACTTATGAGA	|||||||||||:|*|||||*|||*	TAATTTTATATTCTTGAATTCTCA	-	-	-	-	-	-	-
miR-RH129	Chr05:34931463|34980903	Yes	Yes	Yes	1	24	31551	31574	AUUAAAAUAUAGGCACUUAUGAGA	::::::::::..:::::::::::	ACUCAUAAGUGUUUAUAUUUUAAU	1	24	4300	4324	ATTAAAATATAGGCACTTATGAG-A	||||||||||||:||||||||||*|	taattttatatctgtgaatactcat	1	24	4301	4324	AGAGUAUUCACGGAUAUAAAAUUA	.||||||||||o||||||||||||	ACUCAUAAGUGUCUAUAUUUUAAU
miR-RH129	Chr05:34959497|34980903	Yes	Yes	Yes	1	24	3517	3540	AUUAAAAUAUAGGCACUUAUGAGA	::::::::::..:::::::::::	ACUCAUAAGUGUUUAUAUUUUAAU	1	24	3516	3540	ATTAAAATATAGGCACTTATGAG-A	|||||||||||::||||||||||*|	taattttatatttgtgaatactcat	1	24	3517	3540	AGAGUAUUCACGGAUAUAAAAUUA	.||||||||||oo|||||||||||	ACUCAUAAGUGUUUAUAUUUUAAU
miR-RH129	Chr05:34959773|34981325	Yes	Yes	Yes	1	24	3241	3264	AUUAAAAUAUAGGCACUUAUGAGA	::::::::::..:::::::::::	ACUCAUAAGUGUUUAUAUUUUAAU	1	24	3240	3264	ATTAAAATATAGGCACTTATGAG-A	|||||||||||::||||||||||*|	taattttatatttgtgaatactcat	1	24	3241	3264	AGAGUAUUCACGGAUAUAAAAUUA	.||||||||||oo|||||||||||	ACUCAUAAGUGUUUAUAUUUUAAU
miR-RH129	Chr06:25231381|25234504	Yes	Yes	No	1	24	1584	1607	AUUAAAAUAUAGGCACUUAUGAGA	:: :: :::::.::::::: :::	ACUAAUCAGUGCUUAUAUUUAAAU	1	24	1584	1607	ATTAAAATATAGGCACTTATGAGA	|||*|||||||:|||||*||*||*	TAAATTTATATTCGTGACTAATCA	-	-	-	-	-	-	-
miR-RH129	Chr08:48242587|48259564	Yes	Yes	Yes	1	24	3724	3747	AUUAAAAUAUAGGCACUUAUGAGA	:::::::::::::::::::::::	CCUCAUAAGUGCCUAUAUUUUAAU	1	24	3723	3747	ATTAAAATATAGGCACTTATGA-GA	||||||||||||||||||||||*||	taattttatatccgtgaatactcct	1	24	3724	3747	AGAGUAUUCACGGAUAUAAAAUUA	.|||||||||||||||||||||||	CCUCAUAAGUGCCUAUAUUUUAAU
miR-RH129	Chr08:48242677|48259564	Yes	Yes	Yes	1	24	3634	3657	AUUAAAAUAUAGGCACUUAUGAGA	:::::::::::::::::::::::	CCUCAUAAGUGCCUAUAUUUUAAU	1	24	3633	3657	ATTAAAATATAGGCACTTATGA-GA	||||||||||||||||||||||*||	taattttatatccgtgaatactcct	1	24	3634	3657	AGAGUAUUCACGGAUAUAAAAUUA	.|||||||||||||||||||||||	CCUCAUAAGUGCCUAUAUUUUAAU
miR-RH129	Chr08:8771583|8850390	Yes	Yes	Yes	1	24	50701	50724	AUUAAAAUAUAGGCACUUAUGAGA	::::: :::::.::::::::::::	UCUCACAAGUGUCUAUAUUUUAAU	1	24	50701	50724	ATTAAAATATAGGCACTTATGAGA	||||||||||||:|||||*|||||	taattttatatctgtgaacactct	1	24	50701	50724	AGAGUAUUCACGGAUAUAAAAUUA	|||||.|||||o||||||||||||	UCUCACAAGUGUCUAUAUUUUAAU
miR-RH129	Chr10:3389107|3434999	Yes	Yes	Yes	1	24	9479	9502	AUUAAAAUAUAGGCACUUAUGAGA	::.::::::::::::::::::::	CCUUAUAAGUGCCUAUAUUUUAAU	1	24	9478	9502	ATTAAAATATAGGCACTTATGA-GA	||||||||||||||||||||:|*||	taattttatatccgtgaatattcct	1	24	9479	9502	AGAGUAUUCACGGAUAUAAAAUUA	.||o||||||||||||||||||||	CCUUAUAAGUGCCUAUAUUUUAAU
miR-RH129	Chr10:3692524|3704490	Yes	Yes	No	1	24	8670	8694	AUUAAAAUAUAGGCACUU-AUGAGA	: ::: :: :::::.:::::::::	ACACAUGAAUUGCCUGUAUUUUAAU	1	24	8670	8694	ATTAAAATATAGGCACTT-ATGAGA	|||||||||:|||||*||*|||*|*	TAATTTTATGTCCGTTAAGTACACA	-	-	-	-	-	-	-
miR-RH13	Chr01:40661443|40661892	Yes	Yes	No	1	20	94	113	UGACAGAAGAGAGUGAGCAC	::: .::::::.:::::	AGUCUCUUUCUCUUUUGUCA	1	20	95	113	TGACAGAAGAGAGTGAGCAC	|||||:||||||:*|||*||	ACTGTTTTCTCTTTCTC-TG	-	-	-	-	-	-	-
miR-RH13	Chr01:45778114|45781976	Yes	Yes	No	1	20	372	391	UGACAGAAGAGAGUGAGCAC	: .:::.:.::::.:::::	AUCUUCAUUUUCUUUUGUCA	1	20	372	391	TGACAGAAGAGAGTGAGCAC	|||||:||||:|:|||:*|*	ACTGTTTTCTTTTACTTCTA	-	-	-	-	-	-	-
miR-RH13	Chr01:48156423|48157386	Yes	Yes	No	1	20	29	48	UGACAGAAGAGAGUGAGCAC	: ::::::.:::::: :::	UUUCUCACUUUCUUCUUUCA	1	20	29	48	TGACAGAAGAGAGTGAGCAC	|||*||||||:||||||*|*	Actttcttctttcactcttt	-	-	-	-	-	-	-
miR-RH13	Chr01:49024985|49026952	Yes	Yes	No	1	20	581	600	UGACAGAAGAGAGUGAGCAC	: ::::::.:.:::: :::	UUACUCACUUUUUUCUUUCA	1	20	581	600	TGACAGAAGAGAGTGAGCAC	|||*||||:|:||||||*|*	ACTTTCTTTTTTCACTCATT	-	-	-	-	-	-	-
miR-RH13	Chr03:39390110|39390752	Yes	Yes	No	1	20	31	50	UGACAGAAGAGAGUGAGCAC	:::::.:::.:: :::::	AAGCUCAUUCUUUUGUGUCA	1	20	30	50	TGACAGAAGAGAGTGAGC-AC	|||||*||:|||:|||||**|	ACTGTGTTTTCTTACTCGAAG	-	-	-	-	-	-	-
miR-RH13	Chr04:19011288|19015067	Yes	Yes	No	1	20	238	257	UGACAGAAGAGAGUGAGCAC	:: ::.:.::::::.:::.	GUUCUUAUUCUCUUUUGUUU	1	20	238	257	TGACAGAAGAGAGTGAGCAC	*:|||:||||||:|:||*||	TTTGTTTTCTCTTATTCTTG	-	-	-	-	-	-	-
miR-RH13	Chr04:43029909|43034212	Yes	Yes	No	1	20	3185	3203	UGACAGAAGAGAGUGAGCAC	::: ::::::::::.: :::	GUG-UCACUCUCUUUUUUCA	1	20	3185	3203	TGACAGAAGAGAGTGAGCAC	|||*|:||||||||||*|||	ACTTTTTTCTCTCACT-GTG	-	-	-	-	-	-	-
miR-RH13	Chr05:11980156|11984386	Yes	Yes	No	1	20	3864	3883	UGACAGAAGAGAGUGAGCAC	: :.:::.:.:.:::::::	GAGUUCAUUUUUUUCUGUCU	1	20	3864	3883	TGACAGAAGAGAGTGAGCAC	*|||||||:|:|:|||:|*|	TCTGTCTTTTTTTACTTGAG	-	-	-	-	-	-	-
miR-RH13	Chr05:38923098|38926773	Yes	Yes	No	1	20	797	816	UGACAGAAGAGAGUGAGCAC	:::::.: :::.:: :::::	GUGCUUAGUCUUUUAUGUCA	1	20	797	816	TGACAGAAGAGAGTGAGCAC	|||||*||:|||*|:|||||	ACTGTATTTTCTGATTCGTG	-	-	-	-	-	-	-
miR-RH13	Chr07:36875978|36890872	Yes	Yes	No	1	20	2953	2972	UGACAGAAGAGAGUGAGCAC	:.:::::: :::.: :::	UCGUUCACUCCCUUUUAUCA	1	20	3094	3113	TGACAGAAGAGAGTGAGCAC	|||*|||||*||||||:||*	ACTTTCTTCCCTCACTTGTC	-	-	-	-	-	-	-
miR-RH13	Chr07:36877622|36890763	Yes	Yes	No	1	20	2844	2863	UGACAGAAGAGAGUGAGCAC	:.:::::: :::.: :::	UCGUUCACUCCCUUUUAUCA	1	20	2985	3004	TGACAGAAGAGAGTGAGCAC	|||*|||||*||||||:||*	ACTTTCTTCCCTCACTTGTC	-	-	-	-	-	-	-
miR-RH13	Chr07:36877622|36890872	Yes	Yes	No	1	20	2953	2972	UGACAGAAGAGAGUGAGCAC	:.:::::: :::.: :::	UCGUUCACUCCCUUUUAUCA	1	20	3094	3113	TGACAGAAGAGAGTGAGCAC	|||*|||||*||||||:||*	ACTTTCTTCCCTCACTTGTC	-	-	-	-	-	-	-
miR-RH13	Chr07:36877622|36890952	Yes	Yes	No	1	20	3033	3052	UGACAGAAGAGAGUGAGCAC	:.:::::: :::.: :::	UCGUUCACUCCCUUUUAUCA	1	20	3174	3193	TGACAGAAGAGAGTGAGCAC	|||*|||||*||||||:||*	ACTTTCTTCCCTCACTTGTC	-	-	-	-	-	-	-
miR-RH13	Chr07:37178572|37182636	Yes	Yes	No	1	20	2866	2885	UGACAGAAGAGAGUGAGCAC	::::::::.:::: ::	AGUCUCACUCUUUUCUUUCU	1	20	2867	2885	TGACAGAAGAGAGTGAGCAC	*||*||||:||||||||*||	TCTTTCTTTTCTCACTC-TG	-	-	-	-	-	-	-
miR-RH13	Chr07:39758066|39760256	Yes	Yes	No	1	20	1669	1688	UGACAGAAGAGAGUGAGCAC	:::::::: : ::.:::::	UUGCUCACUGUAUUUUGUCA	1	20	1668	1688	TGACAGAAGAGAGTGAGC-AC	|||||:||*|*|||||||*||	ACTGTTTTATGTCACTCGTTG	-	-	-	-	-	-	-
miR-RH13	Chr08:1433183|1470134	Yes	Yes	No	1	20	27078	27097	UGACAGAAGAGAGUGAGCAC	::::.:.::::::: ::	UCUCUCAUUUUCUUCUGCCA	1	20	27079	27097	TGACAGAAGAGAGTGAGCAC	||*|||||||:|:||||*|*	ACCGTCTTCTTTTACTC-TC	-	-	-	-	-	-	-
miR-RH13	Chr08:46904893|46910012	Yes	No	Yes	1	20	2306	2326	UGACAGAAGAGAGU-GAGCAC	:::::: :::.::::::::.	GUGCUCCACUUUCUUCUGUUU	-	-	-	-	-	-	-	1	20	2306	2326	CACGA-GUGAGAGAAGACAGU	|||||.||||o||||||||o.	GUGCUCCACUUUCUUCUGUUU
miR-RH13	Chr08:54786014|54787508	Yes	Yes	No	1	20	580	599	UGACAGAAGAGAGUGAGCAC	:::.:::.:.:::::: :	AGGCUUACUUUUUUCUGUGA	1	20	581	599	TGACAGAAGAGAGTGAGCAC	|*||||||:|:|||:|||*|	AGTGTCTTTTTTCATTCG-G	-	-	-	-	-	-	-
miR-RH13	Chr09:10105675|10107020	Yes	Yes	No	1	20	620	639	UGACAGAAGAGAGUGAGCAC	::: :::::::.::::	UCUCUCUCUCUCUUUUGUCU	1	20	621	639	TGACAGAAGAGAGTGAGCAC	*||||:|||||||*|||*|*	TCTGTTTTCTCTCTCTC-TC	-	-	-	-	-	-	-
miR-RH13	Chr09:20114046|20115045	Yes	Yes	No	1	20	350	369	UGACAGAAGAGAGUGAGCAC	: ::::::. :::.:::::	UUCCUCACUUGCUUUUGUCA	1	20	350	369	TGACAGAAGAGAGTGAGCAC	|||||:|||*:||||||*|*	ACTGTTTTCGTTCACTCCTT	-	-	-	-	-	-	-
miR-RH13	Chr09:27407325|27410110	Yes	Yes	No	1	20	2363	2382	UGACAGAAGAGAGUGAGCAC	:::.:.. ::::::::::.:	GUGUUUGGUCUCUUCUGUUA	1	20	2363	2382	TGACAGAAGAGAGTGAGCAC	|:||||||||||*::|:|||	ATTGTCTTCTCTGGTTTGTG	-	-	-	-	-	-	-
miR-RH13	Chr10:7607867|7632092	Yes	Yes	No	1	20	85	104	UGACAGAAGAGAGUGAGCAC	:::.:::.::::::: :	UAGCUUACUUUCUUCUGGCU	1	20	84	104	TGACAGAAGAGAGTGAGC-AC	*|*|||||||:|||:|||*||	TCGGTCTTCTTTCATTCGATG	-	-	-	-	-	-	-
miR-RH13	Chr10:7625321|7632092	Yes	Yes	No	1	20	85	104	UGACAGAAGAGAGUGAGCAC	:::.:::.::::::: :	UAGCUUACUUUCUUCUGGCU	1	20	84	104	TGACAGAAGAGAGTGAGC-AC	*|*|||||||:|||:|||*||	TCGGTCTTCTTTCATTCGATG	-	-	-	-	-	-	-
miR-RH13	Chr10:7629979|7632092	Yes	Yes	No	1	20	85	104	UGACAGAAGAGAGUGAGCAC	:::.:::.::::::: :	UAGCUUACUUUCUUCUGGCU	1	20	84	104	TGACAGAAGAGAGTGAGC-AC	*|*|||||||:|||:|||*||	TCGGTCTTCTTTCATTCGATG	-	-	-	-	-	-	-
miR-RH13	Chr10:7629979|7635008	Yes	Yes	No	1	20	3001	3020	UGACAGAAGAGAGUGAGCAC	:::.:::.::::::: :	UAGCUUACUUUCUUCUGGCU	1	20	3000	3020	TGACAGAAGAGAGTGAGC-AC	*|*|||||||:|||:|||*||	TCGGTCTTCTTTCATTCGATG	-	-	-	-	-	-	-
miR-RH13	Chr10:7631752|7634496	Yes	Yes	No	1	20	2489	2508	UGACAGAAGAGAGUGAGCAC	:::.:::.::::::: :	UAGCUUACUUUCUUCUGGCU	1	20	2488	2508	TGACAGAAGAGAGTGAGC-AC	*|*|||||||:|||:|||*||	TCGGTCTTCTTTCATTCGATG	-	-	-	-	-	-	-
miR-RH13	Chr10:7631752|7635008	Yes	Yes	No	1	20	3001	3020	UGACAGAAGAGAGUGAGCAC	:::.:::.::::::: :	UAGCUUACUUUCUUCUGGCU	1	20	3000	3020	TGACAGAAGAGAGTGAGC-AC	*|*|||||||:|||:|||*||	TCGGTCTTCTTTCATTCGATG	-	-	-	-	-	-	-
miR-RH13	scaffold_15:680125|680889	Yes	Yes	No	1	20	170	189	UGACAGAAGAGAGUGAGCAC	:: :..:::::::::::.	AGGCACGUUCUCUUCUGUCG	1	20	171	189	TGACAGAAGAGAGTGAGCAC	:|||||||||||::|*||*|	GCTGTCTTCTCTTGCACG-G	-	-	-	-	-	-	-
miR-RH130	Chr01:2540713|2545997	Yes	Yes	No	1	24	3262	3285	UAGAGAUCAUUUUAGAGACUAAAA	::::: :.:::::::: :::::::	UUUUAAUUUCUAAAAUAAUCUCUA	1	24	3262	3285	TAGAGATCATTTTAGAGACTAAAA	|||||||*||||||||:|*|||||	atctctaataaaatctttaatttt	-	-	-	-	-	-	-
miR-RH130	Chr01:31780426|31817218	Yes	Yes	Yes	1	24	31816	31839	UAGAGAUCAUUUUAGAGACUAAAA	::: ::.:::::: : .:.::::	CUUUUGUUUCUAAAUUAGUUUCUA	1	24	32003	32026	TAGAGATCATTTTAGAGACTAAAA	||||||:|||||||||||||||||	atctctggtaaaatctctgatttt	1	24	32003	32026	AAAAUCAGAGAUUUUACUAGAGAU	|||||||||||||||||o||||||	UUUUAGUCUCUAAAAUGGUCUCUA
miR-RH130	Chr01:42037766|42171971	Yes	Yes	Yes	1	24	27851	27874	UAGAGAUCAUUUUAGAGACUAAAA	:::::.:::::: :::: :.::	AAUUAGUUUCUAAAUUGAUAUUUA	1	24	82780	82803	TAGAGATCATTTTAGAGACTAAAA	||||||:|||||||||||||||||	atctctggtaaaatctctgatttt	1	24	82780	82803	AAAAUCAGAGAUUUUACUAGAGAU	|||||||||||||||||o||||||	UUUUAGUCUCUAAAAUGGUCUCUA
miR-RH130	Chr01:9909698|9919217	Yes	Yes	Yes	1	24	6695	6718	UAGAGAUCAUUUUAGAGACUAAAA	: ::.::.:::::: : .:.:.::	UAUUGGUUUCUAAAUUAGUUUUUA	1	24	6882	6905	TAGAGATCATTTTAGAGACTAAAA	||||||:|||||||||||||||||	atctctggtaaaatctctgatttt	1	24	6882	6905	AAAAUCAGAGAUUUUACUAGAGAU	|||||||||||||||||o||||||	UUUUAGUCUCUAAAAUGGUCUCUA
miR-RH130	Chr02:27163637|27231210	Yes	Yes	Yes	1	24	39548	39572	UAGAGAUC-AUUUUAGAGACUAAAA	:::: :::::::::: :.:.::::	UUUUUCUCUCUAAAAUUGGUUUCUA	1	24	39498	39521	TAGAGATCATTTTAGAGACTAAAA	||||||:||||:||||||||||||	atctctggtaagatctctgatttt	1	24	39498	39521	AAAAUCAGAGAUUUUACUAGAGAU	||||||||||||o||||o||||||	UUUUAGUCUCUAGAAUGGUCUCUA
miR-RH130	Chr02:31090712|31112614	Yes	Yes	No	1	24	8580	8603	UAGAGAUCAUUUUAGAGACUAAAA	::::.:::::: ::.: ::::	AAAUAGUUUCUAAAUUGGUAUCUA	1	24	8733	8757	TAGAGATCATTTTAGAGACTA-AAA	||*|||:||||||*|||||||*|||	atatctggtaaaacctctgatcttt	-	-	-	-	-	-	-
miR-RH130	Chr02:31092245|31114101	Yes	Yes	No	1	24	10067	10090	UAGAGAUCAUUUUAGAGACUAAAA	::::.:::::: ::.: ::::	AAAUAGUUUCUAAAUUGGUAUCUA	1	24	10220	10244	TAGAGATCATTTTAGAGACTA-AAA	||*|||:||||||*|||||||*|||	atatctggtaaaacctctgatcttt	-	-	-	-	-	-	-
miR-RH130	Chr02:48797235|48863387	Yes	Yes	No	1	24	28718	28741	UAGAGAUCAUUUUAGAGACUAAAA	:::.::.:::::: : .:.::::	AUUUGGUUUCUAAAUUAGUUUCUA	1	24	7860	7883	TAGAGATCATTTTAGAGACTAAAA	||:||||*||||||||:|**||||	ATTTCTACTAAAATCTTTTTTTTT	-	-	-	-	-	-	-
miR-RH130	Chr02:48797235|48888770	Yes	Yes	No	1	24	54101	54124	UAGAGAUCAUUUUAGAGACUAAAA	:::.::.:::::: : .:.::::	AUUUGGUUUCUAAAUUAGUUUCUA	1	24	33243	33266	TAGAGATCATTTTAGAGACTAAAA	||:||||*||||||||:|**||||	ATTTCTACTAAAATCTTTTTTTTT	-	-	-	-	-	-	-
miR-RH130	Chr02:48801020|48866339	Yes	Yes	No	1	24	31670	31693	UAGAGAUCAUUUUAGAGACUAAAA	:::.::.:::::: : .:.::::	AUUUGGUUUCUAAAUUAGUUUCUA	1	24	10812	10835	TAGAGATCATTTTAGAGACTAAAA	||:||||*||||||||:|**||||	ATTTCTACTAAAATCTTTTTTTTT	-	-	-	-	-	-	-
miR-RH130	Chr03:335469|367428	Yes	Yes	Yes	1	24	9107	9130	UAGAGAUCAUUUUAGAGACUAAAA	: ::::: :.:::::: .:.:.::	UAUUAGUAUUUAAAAUAGUUUUUA	1	24	18075	18098	TAGAGATCATTTTAGAGACTAAAA	||||||:|||||||||:|||||||	atctctggtaaaatctttgatttt	1	24	18075	18098	AAAAUCAGAGAUUUUACUAGAGAU	|||||||o|||||||||o||||||	UUUUAGUUUCUAAAAUGGUCUCUA
miR-RH130	Chr03:345353|394500	Yes	Yes	Yes	1	24	8026	8049	UAGAGAUCAUUUUAGAGACUAAAA	::::.:::::: ::.::::::	AAAUAGUUUCUAAAUUGGUCUCUA	1	24	8191	8214	TAGAGATCATTTTAGAGACTAAAA	||||||:|||||||||:|||||||	atctctggtaaaatctttgatttt	1	24	8191	8214	AAAAUCAGAGAUUUUACUAGAGAU	|||||||o|||||||||o||||||	UUUUAGUUUCUAAAAUGGUCUCUA
miR-RH130	Chr03:42575431|42584236	Yes	Yes	No	1	24	6235	6258	UAGAGAUCAUUUUAGAGACUAAAA	:::::::.: :::::: .::::::	UUUUAGUUUAUAAAAUUGUCUCUA	1	24	6235	6258	TAGAGATCATTTTAGAGACTAAAA	||||||:*||||||*|:|||||||	atctctgttaaaatatttgatttt	-	-	-	-	-	-	-
miR-RH130	Chr04:1058529|1254139	Yes	Yes	Yes	1	24	192727	192750	UAGAGAUCAUUUUAGAGACUAAAA	:::: :::.:::: :::: :.::	UUUUUUUCUUUAAAUUGAUAUUUA	1	24	84206	84229	TAGAGATCATTTTAGAGACTAAAA	||||||:||||||*:|:|||||||	atctctggtaaaacttttgatttt	1	24	84206	84229	AAAAUCAGAGAUUUUACUAGAGAU	|||||||o|o.||||||o||||||	UUUUAGUUUUCAAAAUGGUCUCUA
miR-RH130	Chr04:37743212|37744632	Yes	Yes	Yes	1	24	368	391	UAGAGAUCAUUUUAGAGACUAAAA	: ::: : :::::::: .:.:.::	UAUUAAUAUCUAAAAUAGUUUUUA	1	24	781	805	TAGAGATCATTTTAGAGACTAAA-A	|||||||*|||||||||||||||*|	atctctaataaaatctctgatttat	1	24	782	805	AAAAUCAGAGAUUUUACUAGAGAU	.|||||||||||||||.|||||||	AUUUAGUCUCUAAAAUAAUCUCUA
miR-RH130	Chr04:38778846|38859401	Yes	Yes	Yes	1	24	55986	56009	UAGAGAUCAUUUUAGAGACUAAAA	:::::::::::::::: : .:.:	UUUUAGUCUCUAAAAUUAGUUUUU	1	24	55947	55970	TAGAGATCATTTTAGAGACTAAAA	||:|||||||||||*|:|||||||	atttCTAGTAAAATATTTGATTTT	1	24	69444	69467	AAAAUCAGAGAUUUUACUAGAGAU	||||||||||||||||.||.||||	UUUUAGUCUCUAAAAUAAUAUCUA
miR-RH130	Chr04:47418534|47422936	Yes	Yes	Yes	1	24	3052	3075	UAGAGAUCAUUUUAGAGACUAAAA	::::: : :.::.:::::::::::	UUUUAAUGUUUAGAAUGAUCUCUA	1	24	3052	3075	TAGAGATCATTTTAGAGACTAAAA	|||||||||||:||:|*|*|||||	atctctagtaagatttgtaatttt	1	24	3052	3075	AAAAUCAGAGAUUUUACUAGAGAU	|||||.|.|o||o|||||||||||	UUUUAAUGUUUAGAAUGAUCUCUA
miR-RH130	Chr04:8919014|9071333	Yes	Yes	Yes	1	24	93220	93243	UAGAGAUCAUUUUAGAGACUAAAA	::::::.:.:::::::.::::::	AUUUAGUUUUUAAAAUGGUCUCUA	1	24	93219	93243	TAGAGATCATTTTAGAGACTAAA-A	||||||:|||||||:|:||||||*|	atctctggtaaaatttttgatttat	1	24	93220	93243	AAAAUCAGAGAUUUUACUAGAGAU	.||||||o|o|||||||o||||||	AUUUAGUUUUUAAAAUGGUCUCUA
miR-RH130	Chr04:962809|1022947	Yes	Yes	Yes	1	24	44562	44585	UAGAGAUCAUUUUAGAGACUAAAA	::::.: . ::.::::: :::.::	UUUUGGAUCCUGAAAUGUUCUUUA	1	24	17247	17270	TAGAGATCATTTTAGAGACTAAAA	||||||:|||||||*|:|||||||	atctctggtaaaatatttgatttt	1	24	17247	17270	AAAAUCAGAGAUUUUACUAGAGAU	|||||||o|.|||||||o||||||	UUUUAGUUUAUAAAAUGGUCUCUA
miR-RH130	Chr05:1384749|1386795	Yes	Yes	No	1	24	812	835	UAGAGAUCAUUUUAGAGACUAAAA	::::: :.:.::::::::: ::::	UUUUAAUUUUUAAAAUGAUAUCUA	1	24	812	835	TAGAGATCATTTTAGAGACTAAAA	||||*|||||||||:|:|*|||||	atctatagtaaaatttttaatttt	-	-	-	-	-	-	-
miR-RH130	Chr05:1385484|1386795	Yes	Yes	No	1	24	812	835	UAGAGAUCAUUUUAGAGACUAAAA	::::: :.:.::::::::: ::::	UUUUAAUUUUUAAAAUGAUAUCUA	1	24	812	835	TAGAGATCATTTTAGAGACTAAAA	||||*|||||||||:|:|*|||||	atctatagtaaaatttttaatttt	-	-	-	-	-	-	-
miR-RH130	Chr05:18686037|18877997	Yes	Yes	No	1	24	20728	20752	UAGAGAUC-AUUUUAGAGACUAAAA	:::: ::.:.:::::: :.:.::::	UUUUUGUUUUUAAAAUUGGUUUCUA	1	24	20678	20701	TAGAGATCATTTTAGAGACTAAAA	||||*|:||||*||||:|||||||	atctatggtaatatctttgatttt	-	-	-	-	-	-	-
miR-RH130	Chr05:19176130|19354828	Yes	Yes	Yes	1	24	31561	31585	UAGAGAUC-AUUUUAGAGACUAAAA	:::: ::::::::::: :.:.::::	UUUUUGUCUCUAAAAUUGGUUUCUA	1	24	31511	31534	TAGAGATCATTTTAGAGACTAAAA	||||||:|||||||*|||*|||||	atctctggtaaaatgtcttatttt	1	24	31511	31534	AAAAUCAGAGAUUUUACUAGAGAU	|||||.|||.|||||||o||||||	UUUUAUUCUGUAAAAUGGUCUCUA
miR-RH130	Chr05:38195077|38204828	Yes	Yes	Yes	1	24	4334	4357	UAGAGAUCAUUUUAGAGACUAAAA	: ::::: :.::::.: .:.:.::	UAUUAGUAUUUAAAGUAGUUUUUA	1	24	5392	5415	TAGAGATCATTTTAGAGACTAAAA	||||:|:||||||||*||||||||	atctttggtaaaatcactgatttt	1	24	5392	5415	AAAAUCAGAGAUUUUACUAGAGAU	||||||||.||||||||o|o||||	UUUUAGUCACUAAAAUGGUUUCUA
miR-RH130	Chr05:38196780|38206508	Yes	Yes	Yes	1	24	6014	6037	UAGAGAUCAUUUUAGAGACUAAAA	: ::::: :.::::.: .:.:.::	UAUUAGUAUUUAAAGUAGUUUUUA	1	24	7072	7095	TAGAGATCATTTTAGAGACTAAAA	||||:|:||||||||*||||||||	atctttggtaaaatcactgatttt	1	24	7072	7095	AAAAUCAGAGAUUUUACUAGAGAU	||||||||.||||||||o|o||||	UUUUAGUCACUAAAAUGGUUUCUA
miR-RH130	Chr05:38198328|38208412	Yes	Yes	Yes	1	24	7918	7941	UAGAGAUCAUUUUAGAGACUAAAA	: ::::: :.::::.: .:.:.::	UAUUAGUAUUUAAAGUAGUUUUUA	1	24	8976	8999	TAGAGATCATTTTAGAGACTAAAA	||||:|:||||||||*||||||||	atctttggtaaaatcactgatttt	1	24	8976	8999	AAAAUCAGAGAUUUUACUAGAGAU	||||||||.||||||||o|o||||	UUUUAGUCACUAAAAUGGUUUCUA
miR-RH130	Chr05:545769|548567	Yes	Yes	No	1	24	2129	2152	UAGAGAUCAUUUUAGAGACUAAAA	::::: :::::::::: :: :.::	UUUUAAUCUCUAAAAUAAUAUUUA	1	24	2129	2152	TAGAGATCATTTTAGAGACTAAAA	||:|*||*||||||||||*|||||	atttataataaaatctctaatttt	-	-	-	-	-	-	-
miR-RH130	Chr06:21123898|21147414	Yes	Yes	Yes	1	24	3624	3648	UAGAGAUC-AUUUUAGAGACUAAAA	:::: ::::::::::: :.:.::::	UUUUUGUCUCUAAAAUUGGUUUCUA	1	24	3574	3597	TAGAGATCATTTTAGAGACTAAAA	||||||:||||||*:|:||||||*	atctctggtaaaacttttgattta	1	24	3574	3597	AAAAUCAGAGAUUUUACUAGAGAU	.||||||o|o.||||||o||||||	AUUUAGUUUUCAAAAUGGUCUCUA
miR-RH130	Chr06:23774676|23790000	Yes	Yes	Yes	1	24	14433	14457	UAGAGAUC-AUUUUAGAGACUAAAA	:::: :::::::::: :::.:.::	UUUUUCUCUCUAAAAUUGAUUUUUA	1	24	13687	13711	TAGAGATCATTTTAGAGACTAAA-A	||||:|:|||||||:|:||||||*|	atctttggtaaaatttttgatttgt	1	24	13688	13711	AAAAUCAGAGAUUUUACUAGAGAU	.||||||o|o|||||||o|o||||	GUUUAGUUUUUAAAAUGGUUUCUA
miR-RH130	Chr06:29414030|29421244	Yes	Yes	Yes	1	24	1354	1377	UAGAGAUCAUUUUAGAGACUAAAA	::::.::.:::::: : .:.:.::	UUUUGGUUUCUAAAUUAGUUUUUA	1	24	1940	1963	TAGAGATCATTTTAGAGACTAAAA	||*|:|:|||||||||||||||||	atatttggtaaaatctctgatttt	1	24	1940	1963	AAAAUCAGAGAUUUUACUAGAGAU	|||||||||||||||||o|o|.||	UUUUAGUCUCUAAAAUGGUUUAUA
miR-RH130	Chr07:10017049|10022170	Yes	Yes	No	1	24	4263	4286	UAGAGAUCAUUUUAGAGACUAAAA	: ::.::.:.:::: : .:.::::	UAUUGGUUUUUAAAUUAGUUUCUA	1	24	4427	4450	TAGAGATCATTTTAGAGACTAAAA	||||*|:*||||||||:|||||||	atctatgataaaatctttgatttt	-	-	-	-	-	-	-
miR-RH130	Chr07:14479538|14655659	Yes	Yes	No	1	24	14128	14151	UAGAGAUCAUUUUAGAGACUAAAA	:::::::.: :::::::.: ::::	UUUUAGUUUAUAAAAUGGUAUCUA	1	24	14128	14151	TAGAGATCATTTTAGAGACTAAAA	||||*|:|||||||*|:|||||||	ATCTATGGTAAAATATTTGATTTT	-	-	-	-	-	-	-
miR-RH130	Chr07:37607369|37622746	Yes	Yes	Yes	1	24	3393	3416	UAGAGAUCAUUUUAGAGACUAAAA	:: ::::::: :::: ::.:.:	UUGAAGUCUCUUAAAUUAUUUUUU	1	24	13118	13141	TAGAGATCATTTTAGAGACTAAAA	||||||||||||||||||||*|||	atctctagtaaaatctctgaattt	1	24	13118	13141	AAAAUCAGAGAUUUUACUAGAGAU	|||.||||||||||||||||||||	UUUAAGUCUCUAAAAUGAUCUCUA
miR-RH130	Chr07:4006113|4049109	Yes	Yes	Yes	1	24	15912	15937	UAGAGAUCA--UUUUAGAGACUAAAA	::::.:::::::::: ::.:.::::	UUUUGGUCUCUAAAAAUUGGUUUCUA	1	24	2015	2039	TAGAGATCATTTTAGAGAC-TAAAA	||||:|||||||||||:||*|||||	atctttagtaaaatctttgaatttt	1	24	15863	15886	AAAAUCAGAGAUUUUACUAGAGAU	|||||||o|||||||||o||||||	UUUUAGUUUCUAAAAUGGUCUCUA
miR-RH130	Chr08:59284137|59356490	Yes	Yes	Yes	1	24	33537	33561	UAGAGAUC-AUUUUAGAGACUAAAA	:::: ::::.:::::: :.:.:.::	UUUUUGUCUUUAAAAUUGGUUUUUA	1	24	8528	8551	TAGAGATCATTTTAGAGACTAAAA	||||||:|||||||||:||||||*	atctctggtaaaatctttgatttg	1	24	33487	33510	AAAAUCAGAGAUUUUACUAGAGAU	|||||||||||||||||o||||||	UUUUAGUCUCUAAAAUGGUCUCUA
miR-RH130	Chr08:59407889|59446002	Yes	Yes	Yes	1	24	20496	20518	UAGAGAUCAUUUUAGAGACUAAAA	:::::::.: :::::: :::::::	UUUUAGUUUAUAAAAU-AUCUCUA	1	24	22810	22833	TAGAGATCATTTTAGAGACTAAAA	||||||:|||||||||||||||||	atctctggtaaaatctctgatttt	1	24	22810	22833	AAAAUCAGAGAUUUUACUAGAGAU	|||||||||||||||||o||||||	UUUUAGUCUCUAAAAUGGUCUCUA
miR-RH130	Chr08:62102028|62116806	Yes	Yes	No	1	24	9657	9680	UAGAGAUCAUUUUAGAGACUAAAA	: ::: :::::::::: :: ::::	UGUUAUUCUCUAAAAUAAUAUCUA	1	24	9656	9680	TAGAGATCATTTTAGAGACTAA-AA	||||*||*||||||||||*|||*||	atctataataaaatctcttattgtt	-	-	-	-	-	-	-
miR-RH130	Chr09:10470567|10513358	Yes	Yes	No	1	24	24440	24464	UAGAGAUC-AUUUUAGAGACUAAAA	:::::::::::::: :.:.::::	ACUUAGUCUCUAAAAUUGGUUUCUA	1	24	24408	24431	TAGAGATCATTTTAGAGACTAAAA	||||*|:*||||||||||||||||	atctatgataaaatctctgatttt	-	-	-	-	-	-	-
miR-RH130	Chr09:33335234|33336752	Yes	No	Yes	1	24	1177	1202	UAGAGAUCA--UUUUAGAGACUAAAA	::::.:::::::::: ::.:.::::	UUUUGGUCUCUAAAAAUUGGUUUCUA	-	-	-	-	-	-	-	1	24	1129	1151	AAAAUCAGAGAUUUUACUAGAGAU	|||||||o|||||||||.||||||	UUUUAGUUUCUAAAAUG-UCUCUA
miR-RH130	Chr10:1625822|1626862	Yes	Yes	Yes	1	24	418	441	UAGAGAUCAUUUUAGAGACUAAAA	:::::::::.:::::::.:::.::	UUUUAGUCUUUAAAAUGGUCUUUA	1	24	418	441	TAGAGATCATTTTAGAGACTAAAA	||:|||:|||||||:|||||||||	atttctggtaaaatttctgatttt	1	24	418	441	AAAAUCAGAGAUUUUACUAGAGAU	|||||||||o|||||||o|||o||	UUUUAGUCUUUAAAAUGGUCUUUA
miR-RH130	Chr10:1625822|1627221	Yes	Yes	Yes	1	24	418	441	UAGAGAUCAUUUUAGAGACUAAAA	:::::::::.:::::::.:::.::	UUUUAGUCUUUAAAAUGGUCUUUA	1	24	418	441	TAGAGATCATTTTAGAGACTAAAA	||:|||:|||||||:|||||||||	atttctggtaaaatttctgatttt	1	24	418	441	AAAAUCAGAGAUUUUACUAGAGAU	|||||||||o|||||||o|||o||	UUUUAGUCUUUAAAAUGGUCUUUA
miR-RH130	Chr10:3689832|3699772	Yes	Yes	No	1	24	5015	5038	UAGAGAUCAUUUUAGAGACUAAAA	:::::::.: :::.::::: ::::	UUUUAGUUUAUAAGAUGAUGUCUA	1	24	5015	5038	TAGAGATCATTTTAGAGACTAAAA	||||*|||||:|||*|:|||||||	atctgtagtagaatatttgatttt	-	-	-	-	-	-	-
miR-RH130	Chr10:3689909|3699772	Yes	Yes	No	1	24	4938	4961	UAGAGAUCAUUUUAGAGACUAAAA	:::::::.: :::.::::: ::::	UUUUAGUUUAUAAGAUGAUGUCUA	1	24	4938	4961	TAGAGATCATTTTAGAGACTAAAA	||||*|||||:|||*|:|||||||	atctgtagtagaatatttgatttt	-	-	-	-	-	-	-
miR-RH130	Chr10:41349566|41395537	Yes	Yes	No	1	24	33317	33340	UAGAGAUCAUUUUAGAGACUAAAA	::::: :.:.:::::: ::.:.::	UUUUAAUUUUUAAAAUAAUUUUUA	1	24	22162	22185	TAGAGATCATTTTAGAGACTAAAA	||||||:*||||||||:|**||||	ATCTCTGTTAAAATCTTTTTTTTT	-	-	-	-	-	-	-
miR-RH130	Chr10:41798093|41844360	Yes	Yes	Yes	1	24	35479	35502	UAGAGAUCAUUUUAGAGACUAAAA	::::.::.:::::: : .:.::::	UUUUGGUUUCUAAAUUAGUUUCUA	1	24	16628	16651	TAGAGATCATTTTAGAGACTAAAA	||||||:|||||||:|||*|||||	atctctggtaaaatttctaatttt	1	24	35666	35689	AAAAUCAGAGAUUUUACUAGAGAU	.||||||o|||||||||o||||||	AUUUAGUUUCUAAAAUGGUCUCUA
miR-RH130	Chr10:42248709|42264009	Yes	Yes	No	1	24	10674	10697	UAGAGAUCAUUUUAGAGACUAAAA	::::: :.:.:::::::::.::::	UUUUAAUUUUUAAAAUGAUUUCUA	1	24	10674	10697	TAGAGATCATTTTAGAGACTAAAA	||||:|||||||||:|:|*|||||	atctttagtaaaatttttaatttt	-	-	-	-	-	-	-
miR-RH130	Chr10:42250058|42265283	Yes	Yes	No	1	24	9325	9348	UAGAGAUCAUUUUAGAGACUAAAA	::::: :.:.:::::::::.::::	UUUUAAUUUUUAAAAUGAUUUCUA	1	24	9325	9348	TAGAGATCATTTTAGAGACTAAAA	||||:|||||||||:|:|*|||||	atctttagtaaaatttttaatttt	-	-	-	-	-	-	-
miR-RH130	Chr10:8382379|8514860	Yes	Yes	Yes	1	24	57205	57229	UAGAGAUC-AUUUUAGAGACUAAAA	:::: ::.:::::::: :.:.:.::	UUUUUGUUUCUAAAAUUGGUUUUUA	1	24	24562	24585	TAGAGATCATTTTAGAGACTAAAA	||||||:|||||||*|:|||||||	atctctggtaaaatatttgatttt	1	24	24562	24585	AAAAUCAGAGAUUUUACUAGAGAU	|||||||o|.|||||||o||||||	UUUUAGUUUAUAAAAUGGUCUCUA
miR-RH130	Chr10:8515529|8616085	Yes	Yes	Yes	1	24	80713	80736	UAGAGAUCAUUUUAGAGACUAAAA	::::.::.:::::: : .:.::::	UUUUGGUUUCUAAAUUAGUUUCUA	1	24	80900	80923	TAGAGATCATTTTAGAGACTAAAA	||||||:||||||**|||||||||	atctctggtaaaaaatctgatttt	1	24	80900	80923	AAAAUCAGAGAUUUUACUAGAGAU	|||||||||..||||||o||||||	UUUUAGUCUAAAAAAUGGUCUCUA
miR-RH130	Chr11:1049714|1066684	Yes	Yes	Yes	1	24	11642	11667	UAGAGAUCA--UUUUAGAGACUAAAA	:::::::::::: ::::.:::.	GACUAGUCUCUAAAAAUUGAUUUCUG	1	24	11602	11625	TAGAGATCATTTTAGAGACTAAAA	||:|||:|||||||||:|||||||	atttctggtaaaatctttgatttt	1	24	11602	11625	AAAAUCAGAGAUUUUACUAGAGAU	|||||||o|||||||||o|||o||	UUUUAGUUUCUAAAAUGGUCUUUA
miR-RH130	Chr11:10955299|10966232	Yes	No	Yes	1	24	1821	1844	UAGAGAUCAUUUUAGAGACUAAAA	::::.:::::: ::.: ::::	AAAUAGUUUCUAAAUUGGUAUCUA	-	-	-	-	-	-	-	1	24	1931	1953	AAAAUCAGAGAUUUUACUAGAGAU	||||||||||||||||.|||||||	UUUUAGUCUCUAAAAU-AUCUCUA
miR-RH130	Chr11:45203333|45212777	Yes	Yes	Yes	1	24	1992	2014	UAGAGAUCAUUUUAGAGACUAAAA	:: :.::::::: :.::::::	UACUAAUUUCUAAAA-GGUCUCUA	1	24	5775	5798	TAGAGATCATTTTAGAGACTAAAA	||||||:|||||||||:|||||||	atctctggtaaaatctttgatttt	1	24	5775	5798	AAAAUCAGAGAUUUUACUAGAGAU	|||||||o|||||||||o||||||	UUUUAGUUUCUAAAAUGGUCUCUA
miR-RH130	Chr11:45876097|45946932	Yes	Yes	Yes	1	24	22923	22946	UAGAGAUCAUUUUAGAGACUAAAA	:::::::.:::::::::.::::::	UUUUAGUUUCUAAAAUGGUCUCUA	1	24	22923	22946	TAGAGATCATTTTAGAGACTAAAA	||||||:|||||||||:|||||||	atctctggtaaaatctttgatttt	1	24	22923	22946	AAAAUCAGAGAUUUUACUAGAGAU	|||||||o|||||||||o||||||	UUUUAGUUUCUAAAAUGGUCUCUA
miR-RH130	Chr11:47907562|47966065	Yes	Yes	Yes	1	24	12100	12123	UAGAGAUCAUUUUAGAGACUAAAA	::::.::.:::::: : .:.:.::	UUUUGGUUUCUAAAUUAGUUUUUA	1	24	974	997	TAGAGATCATTTTAGAGACTAAAA	||||||:*||||||||:|||||||	atctctgataaaatctttgatttt	1	24	45267	45290	AAAAUCAGAGAUUUUACUAGAGAU	|||||||||o|||||||o||||||	UUUUAGUCUUUAAAAUGGUCUCUA
miR-RH130	Chr11:48901686|48930885	Yes	Yes	No	1	24	16778	16801	UAGAGAUCAUUUUAGAGACUAAAA	::: .::.:.:::::: : .:::.	UUUGGGUUUUUAAAAUAAGUUCUG	1	24	13464	13487	TAGAGATCATTTTAGAGACTAAAA	||*|||:|||||||*|:|||||||	atatctggtaaaatatttgatttt	-	-	-	-	-	-	-
miR-RH130	Chr11:50894839|50896246	Yes	Yes	Yes	1	24	898	921	UAGAGAUCAUUUUAGAGACUAAAA	::.::.:::::: : .:.::::	AAUUGGUUUCUAAAUUAGUUUCUA	1	24	1106	1129	TAGAGATCATTTTAGAGACTAAAA	||||||:|||||||||:|||||||	atctctggtaaaatctttgatttt	1	24	1106	1129	AAAAUCAGAGAUUUUACUAGAGAU	|||||||o|||||||||o||||||	UUUUAGUUUCUAAAAUGGUCUCUA
miR-RH130	Chr11:53142440|53160451	Yes	Yes	Yes	1	24	3928	3953	UAGAGAUCA--UUUUAGAGACUAAAA	::::::::::::::: ::.:.::::	UUUUAGUCUCUAAAAAUUGGUUUCUA	1	24	3879	3902	TAGAGATCATTTTAGAGACTAAAA	||||||:|||||||||:|||||||	atctctggtaaaatctttgatttt	1	24	3879	3902	AAAAUCAGAGAUUUUACUAGAGAU	|||||||o|||||||||o||||||	UUUUAGUUUCUAAAAUGGUCUCUA
miR-RH130	Chr11:53152058|53160451	Yes	Yes	Yes	1	24	3928	3953	UAGAGAUCA--UUUUAGAGACUAAAA	::::::::::::::: ::.:.::::	UUUUAGUCUCUAAAAAUUGGUUUCUA	1	24	3879	3902	TAGAGATCATTTTAGAGACTAAAA	||||||:|||||||||:|||||||	atctctggtaaaatctttgatttt	1	24	3879	3902	AAAAUCAGAGAUUUUACUAGAGAU	|||||||o|||||||||o||||||	UUUUAGUUUCUAAAAUGGUCUCUA
miR-RH130	Chr11:53152058|53160532	Yes	Yes	Yes	1	24	4009	4034	UAGAGAUCA--UUUUAGAGACUAAAA	::::::::::::::: ::.:.::::	UUUUAGUCUCUAAAAAUUGGUUUCUA	1	24	3960	3983	TAGAGATCATTTTAGAGACTAAAA	||||||:|||||||||:|||||||	atctctggtaaaatctttgatttt	1	24	3960	3983	AAAAUCAGAGAUUUUACUAGAGAU	|||||||o|||||||||o||||||	UUUUAGUUUCUAAAAUGGUCUCUA
miR-RH131	Chr02:17747321|17749519	Yes	Yes	Yes	1	20	2065	2084	UCUCGGAAAUCUUGUUAGCC	::.:.:::::::: :::::	GGUUGACAAGAUUCCCGAGU	1	20	2065	2084	TCTCGGAAATCTTGTTAGCC	*|||||*||||||||:|:||	TGAGCCCTTAGAACAGTTGG	1	20	2065	2084	CCGAUUGUUCUAAAGGCUCU	||o|o||||||||.|||||.	GGUUGACAAGAUUCCCGAGU
miR-RH131	Chr02:17747321|17750488	Yes	Yes	Yes	1	20	2065	2084	UCUCGGAAAUCUUGUUAGCC	::.:.:::::::: :::::	GGUUGACAAGAUUCCCGAGU	1	20	2065	2084	TCTCGGAAATCTTGTTAGCC	*|||||*||||||||:|:||	TGAGCCCTTAGAACAGTTGG	1	20	2065	2084	CCGAUUGUUCUAAAGGCUCU	||o|o||||||||.|||||.	GGUUGACAAGAUUCCCGAGU
miR-RH131	Chr02:17748467|17749519	Yes	Yes	Yes	1	20	919	938	UCUCGGAAAUCUUGUUAGCC	::.:.:::::::: :::::	GGUUGACAAGAUUCCCGAGU	1	20	919	938	TCTCGGAAATCTTGTTAGCC	*|||||*||||||||:|:||	TGAGCCCTTAGAACAGTTGG	1	20	919	938	CCGAUUGUUCUAAAGGCUCU	||o|o||||||||.|||||.	GGUUGACAAGAUUCCCGAGU
miR-RH131	Chr03:51315544|51317982	Yes	Yes	No	1	20	449	468	UCUCGGAAAUCUUGUUAGCC	: ::: :::::::: ::::	UGGUAAAAAGAUUUCAGAGA	1	20	450	468	TCTCGGAAATCTTGTTAGCC	||||*||||||||*|||*||	AGAGACTTTAGAAAAAT-GG	-	-	-	-	-	-	-
miR-RH131	Chr07:36485035|36491983	Yes	Yes	No	1	20	3221	3240	UCUCGGAAAUCUUGUUAGCC	::::..:::::::: :::	UGCUAGUAAGAUUUCAGAGU	1	20	3221	3240	TCTCGGAAATCTTGTTAGCC	*|||*||||||||::||||*	TGAGACTTTAGAATGATCGT	-	-	-	-	-	-	-
miR-RH131	Chr07:36485035|36499108	Yes	Yes	No	1	20	3221	3240	UCUCGGAAAUCUUGUUAGCC	::::..:::::::: :::	UGCUAGUAAGAUUUCAGAGU	1	20	3221	3240	TCTCGGAAATCTTGTTAGCC	*|||*||||||||::||||*	TGAGACTTTAGAATGATCGT	-	-	-	-	-	-	-
miR-RH131	Chr07:36487922|36499108	Yes	Yes	No	1	20	334	353	UCUCGGAAAUCUUGUUAGCC	::::..:::::::: :::	UGCUAGUAAGAUUUCAGAGU	1	20	334	353	TCTCGGAAATCTTGTTAGCC	*|||*||||||||::||||*	TGAGACTTTAGAATGATCGT	-	-	-	-	-	-	-
miR-RH131	Chr11:2973384|2974243	Yes	Yes	No	1	20	635	654	UCUCGGAAAUCUUGUUAGCC	::.:.:.::::::::: ::.	GGUUGAUAAGAUUUCCAAGG	1	20	635	654	TCTCGGAAATCTTGTTAGCC	:||*|||||||||:|:|:||	GGAACCTTTAGAATAGTTGG	-	-	-	-	-	-	-
miR-RH131	scaffold_15:24302|26968	Yes	Yes	No	1	20	1059	1078	UCUCGGAAAUCUUGUUAGCC	:: ::.::: :::::::::	GGACAAUAAGCUUUCCGAGA	1	20	1059	1078	TCTCGGAAATCTTGTTAGCC	|||||||||*|||:||**||	AGAGCCTTTCGAATAACAGG	-	-	-	-	-	-	-
miR-RH132	Chr01:3140004|3142021	Yes	Yes	No	1	21	724	744	UUGACAGAAGAGAGAGAGCAC	:::: :.::::::::::	GACCUCUAUUUCUUCUGUCAU	1	21	724	744	TTGACAGAAGAGAGAGAGCAC	*||||||||||:|*||||**|	TACTGTCTTCTTTATCTCCAG	-	-	-	-	-	-	-
miR-RH132	Chr01:3140712|3142021	Yes	Yes	No	1	21	724	744	UUGACAGAAGAGAGAGAGCAC	:::: :.::::::::::	GACCUCUAUUUCUUCUGUCAU	1	21	724	744	TTGACAGAAGAGAGAGAGCAC	*||||||||||:|*||||**|	TACTGTCTTCTTTATCTCCAG	-	-	-	-	-	-	-
miR-RH132	Chr01:40661443|40661892	Yes	Yes	No	1	21	8	28	UUGACAGAAGAGAGAGAGCAC	::::::::::::: ::	CAUCUCUCUCUCUUCUAUCUC	1	21	95	114	TTGACAGAAGAGAGAGAGCAC	*|||||:||||||:||||*||	TACTGTTTTCTCTTTCTC-TG	-	-	-	-	-	-	-
miR-RH132	Chr01:5778439|5784129	Yes	Yes	No	1	21	549	569	UUGACAGAAGAGAGAGAGCAC	::.:.::: ::::.::::::	UUGUUUUCUGUCUUUUGUCAA	1	21	549	569	TTGACAGAAGAGAGAGAGCAC	||||||:||||*|||:|:||*	AACTGTTTTCTGTCTTTTGTT	-	-	-	-	-	-	-
miR-RH132	Chr01:5778439|5784904	Yes	Yes	No	1	21	549	569	UUGACAGAAGAGAGAGAGCAC	::.:.::: ::::.::::::	UUGUUUUCUGUCUUUUGUCAA	1	21	549	569	TTGACAGAAGAGAGAGAGCAC	||||||:||||*|||:|:||*	AACTGTTTTCTGTCTTTTGTT	-	-	-	-	-	-	-
miR-RH132	Chr02:23642187|23645683	Yes	Yes	No	1	21	3355	3375	UUGACAGAAGAGAGAGAGCAC	:::::.:.::::::.::	GGAAUCUCUUUUUUCUGUUAA	1	21	3355	3375	TTGACAGAAGAGAGAGAGCAC	||:||||||:|:|||||***|	AATTGTCTTTTTTCTCTAAGG	-	-	-	-	-	-	-
miR-RH132	Chr02:41976148|41979333	Yes	Yes	No	1	21	382	402	UUGACAGAAGAGAGAGAGCAC	::. .:::::. :::::.::	CUGUAUUCUCUUAUCUGUUAA	1	21	361	380	TTGACAGAAGAGAGAGAGCAC	*|:|||:||:||||||||*|*	TATTGTTTTTTCTCTCTC-TC	-	-	-	-	-	-	-
miR-RH132	Chr03:11957810|11958307	Yes	Yes	No	1	21	285	305	UUGACAGAAGAGAGAGAGCAC	:.:: .:::.:::: :..:	AAGUUCCUUCUUUUCUCUUGA	1	21	354	374	TTGACAGAAGAGAGAGAGCAC	|*||||||||||*||:||*||	ATCTGTCTTCTCCCTTTCTTG	-	-	-	-	-	-	-
miR-RH132	Chr03:15422517|15471693	Yes	Yes	No	1	21	42483	42503	UUGACAGAAGAGAGAGAGCAC	: ::::::::.:::: :::	UUUCUCUCUCUUUUCUCUCAU	1	21	42483	42503	TTGACAGAAGAGAGAGAGCAC	*|||*||||:||||||||*|*	tactctcttttctctctcttt	-	-	-	-	-	-	-
miR-RH132	Chr03:53359465|53368136	Yes	Yes	No	1	21	1520	1540	UUGACAGAAGAGAGAGAGCAC	: .:.:.:.::::.: ::::	AUUUUUUUUUUCUUUUUUCAA	1	21	3002	3023	TTGACAGAAGAGAGAGAGC-AC	||:|||*||||:|||||*|*||	AATTGTATTCTTTCTCTGGTTG	-	-	-	-	-	-	-
miR-RH132	Chr03:53360380|53368136	Yes	Yes	No	1	21	1520	1540	UUGACAGAAGAGAGAGAGCAC	: .:.:.:.::::.: ::::	AUUUUUUUUUUCUUUUUUCAA	1	21	3002	3023	TTGACAGAAGAGAGAGAGC-AC	||:|||*||||:|||||*|*||	AATTGTATTCTTTCTCTGGTTG	-	-	-	-	-	-	-
miR-RH132	Chr03:53362547|53368136	Yes	Yes	No	1	21	1520	1540	UUGACAGAAGAGAGAGAGCAC	: .:.:.:.::::.: ::::	AUUUUUUUUUUCUUUUUUCAA	1	21	3002	3023	TTGACAGAAGAGAGAGAGC-AC	||:|||*||||:|||||*|*||	AATTGTATTCTTTCTCTGGTTG	-	-	-	-	-	-	-
miR-RH132	Chr03:53364779|53368136	Yes	Yes	No	1	21	1520	1540	UUGACAGAAGAGAGAGAGCAC	: .:.:.:.::::.: ::::	AUUUUUUUUUUCUUUUUUCAA	1	21	3002	3023	TTGACAGAAGAGAGAGAGC-AC	||:|||*||||:|||||*|*||	AATTGTATTCTTTCTCTGGTTG	-	-	-	-	-	-	-
miR-RH132	Chr04:38778846|38859401	Yes	Yes	No	1	21	12942	12962	UUGACAGAAGAGAGAGAGCAC	: ::::::::.:::: :::	UUUCUCUCUCUUUUCUCUCAU	1	21	12942	12962	TTGACAGAAGAGAGAGAGCAC	*|||*||||:||||||||*|*	tactctcttttctctctcttt	-	-	-	-	-	-	-
miR-RH132	Chr06:12269788|12333710	Yes	Yes	No	1	21	60539	60559	UUGACAGAAGAGAGAGAGCAC	::::.:::.::::.: :..:	CUGCUUUCUUUCUUUUCUUGA	1	21	45289	45308	TTGACAGAAGAGAGAGAGCAC	*|||*||||:||||||||*||	tactctcttttctctctc-tg	-	-	-	-	-	-	-
miR-RH132	Chr06:18934378|18935422	Yes	Yes	No	1	21	820	840	UUGACAGAAGAGAGAGAGCAC	::.: :::.::::.::::::	UUGUUAUCUUUCUUUUGUCAA	1	21	820	840	TTGACAGAAGAGAGAGAGCAC	||||||:||||:|||*|:||*	AACTGTTTTCTTTCTATTGTT	-	-	-	-	-	-	-
miR-RH132	Chr06:24461098|24495543	Yes	Yes	No	1	21	4385	4405	UUGACAGAAGAGAGAGAGCAC	:::: :.::: :::::::::	AUGCUGUUUCUGUUCUGUCAA	1	21	4384	4405	TTGACAGAAGAGAGAGAGCA-C	|||||||||*|||:|*||||*|	AACTGTCTTGTCTTTGTCGTAG	-	-	-	-	-	-	-
miR-RH132	Chr06:30255869|30260226	Yes	Yes	No	1	21	3267	3287	UUGACAGAAGAGAGAGAGCAC	: ::.:::: :::.::::::	UUACUUUCUCACUUUUGUCAA	1	21	3266	3287	TTGACAGAAGAGAGAGAG-CAC	||||||:|||*||||:||**||	AACTGTTTTCACTCTTTCATTG	-	-	-	-	-	-	-
miR-RH132	Chr08:60745542|60747236	Yes	Yes	No	1	21	392	412	UUGACAGAAGAGAGAGAGCAC	::: :::.::::::: :: ::	GUGAUCUUUCUCUUCGGUAAA	1	21	392	412	TTGACAGAAGAGAGAGAGCAC	||*||*|||||||:|||*|||	AAATGGCTTCTCTTTCTAGTG	-	-	-	-	-	-	-
miR-RH132	Chr09:10105675|10107020	Yes	Yes	No	1	21	620	640	UUGACAGAAGAGAGAGAGCAC	:::::::::::.::::	UCUCUCUCUCUCUUUUGUCUU	1	21	621	640	TTGACAGAAGAGAGAGAGCAC	**||||:|||||||||||*|*	TTCTGTTTTCTCTCTCTC-TC	-	-	-	-	-	-	-
miR-RH132	Chr09:20574396|20580580	Yes	Yes	No	1	21	3640	3660	UUGACAGAAGAGAGAGAGCAC	: :::: :::::::: ::::	UUUCUCUGUCUCUUCUCUCAA	1	21	3640	3660	TTGACAGAAGAGAGAGAGCAC	||||*||||||||*||||*|*	AACTCTCTTCTCTGTCTCTTT	-	-	-	-	-	-	-
miR-RH132	Chr09:26598044|26634589	Yes	Yes	No	1	21	27845	27865	UUGACAGAAGAGAGAGAGCAC	:: ::::: ::::::::: :	UUGAUCUCUGUCUUCUGUCUA	1	21	27844	27865	TTGACAGAAGAGAGAGAGC-AC	|*|||||||||*|||||*|*||	ATCTGTCTTCTGTCTCTAGTTG	-	-	-	-	-	-	-
miR-RH132	Chr11:50361743|50450697	Yes	Yes	No	1	21	21409	21429	UUGACAGAAGAGAGAGAGCAC	: ::::::::.:::: :::	UUUCUCUCUCUUUUCUCUCAU	1	21	21409	21429	TTGACAGAAGAGAGAGAGCAC	*|||*||||:||||||||*|*	tactctcttttctctctcttt	-	-	-	-	-	-	-
miR-RH132	Chr11:6216717|6217938	Yes	Yes	No	1	21	310	330	UUGACAGAAGAGAGAGAGCAC	::::.:.:: :::::.::	UGUCUCUUUUUCAUCUGUUAA	1	21	311	330	TTGACAGAAGAGAGAGAGCAC	||:|||||*||:|:||||*||	AATTGTCTACTTTTTCTC-TG	-	-	-	-	-	-	-
miR-RH15	Chr01:21240040|21244251	Yes	Yes	No	1	21	3410	3430	AGAAUCUUGAUGAUGCUGCAU	.::::::::::: ::: :	AAUUAGCAUCAUCAACAUUGU	1	21	3411	3430	AGAATCTTGATGATGCTGCAT	|*|||*|||||||||||:*||	TGTTACAACTACTACGAT-TA	-	-	-	-	-	-	-
miR-RH15	Chr01:3604836|3651097	Yes	Yes	No	1	21	28827	28847	AGAAUCUUGAUGAUGCUGCAU	: : ::.:::::::::.: ::	AGGAAGUAUCAUCAAGGUCCU	1	21	28827	28847	AGAATCTTGATGATGCTGCAT	||*|:|||||||||:||*|*|	TCCTGGAACTACTATGAAGGA	-	-	-	-	-	-	-
miR-RH15	Chr02:1421400|1424305	Yes	Yes	No	1	21	88	108	AGAAUCUUGAUGAUGCUGCAU	:: :::: :::::::::::	GCGCUGCAUAAUCAAGAUUCU	1	21	88	108	AGAATCTTGATGATGCTGCAT	|||||||||||*||||*||*:	TCTTAGAACTAATACGTCGCG	-	-	-	-	-	-	-
miR-RH15	Chr02:1421400|1424718	Yes	Yes	No	1	21	88	108	AGAAUCUUGAUGAUGCUGCAU	:: :::: :::::::::::	GCGCUGCAUAAUCAAGAUUCU	1	21	88	108	AGAATCTTGATGATGCTGCAT	|||||||||||*||||*||*:	TCTTAGAACTAATACGTCGCG	-	-	-	-	-	-	-
miR-RH15	Chr05:25581015|25581878	Yes	Yes	No	1	21	175	195	AGAAUCUUGAUGAUGCUGCAU	:::::.:::::: ::::	GAAAAGCAUUAUCAAGUUUCU	1	21	176	195	AGAATCTTGATGATGCTGCAT	||||*||||||:|||||***|	TCTTTGAACTATTACGA-AAA	-	-	-	-	-	-	-
miR-RH15	Chr07:4404225|4409821	Yes	Yes	No	1	21	5214	5234	AGAAUCUUGAUGAUGCUGCAU	:::.:::::.::.::::::	AUGUAGCAUUAUUAAGAUUAC	1	21	5214	5234	AGAATCTTGATGATGCTGCAT	**||||||:||:|||||:|||	CATTAGAATTATTACGATGTA	-	-	-	-	-	-	-
miR-RH15	Chr07:4404225|4410165	Yes	Yes	No	1	21	5214	5234	AGAAUCUUGAUGAUGCUGCAU	:::.:::::.::.::::::	AUGUAGCAUUAUUAAGAUUAC	1	21	5214	5234	AGAATCTTGATGATGCTGCAT	**||||||:||:|||||:|||	CATTAGAATTATTACGATGTA	-	-	-	-	-	-	-
miR-RH15	Chr07:4408610|4410165	Yes	Yes	No	1	21	829	849	AGAAUCUUGAUGAUGCUGCAU	:::.:::::.::.::::::	AUGUAGCAUUAUUAAGAUUAC	1	21	829	849	AGAATCTTGATGATGCTGCAT	**||||||:||:|||||:|||	CATTAGAATTATTACGATGTA	-	-	-	-	-	-	-
miR-RH15	Chr07:4408748|4410165	Yes	Yes	No	1	21	691	711	AGAAUCUUGAUGAUGCUGCAU	:::.:::::.::.::::::	AUGUAGCAUUAUUAAGAUUAC	1	21	691	711	AGAATCTTGATGATGCTGCAT	**||||||:||:|||||:|||	CATTAGAATTATTACGATGTA	-	-	-	-	-	-	-
miR-RH15	Chr10:38751803|38753682	Yes	Yes	Yes	1	21	916	936	AGAAUCUUGAUGAUGCUGCAU	:: : ::: :::::::.::.:	AUACUGCAGCAUCAAGGUUUU	1	21	1028	1048	AGAATCTTGATGATGCTGCAT	||||||||||||*||**||||	TCTTAGAACTACGACACCGTA	1	21	1028	1048	UACGUCGUAGUAGUUCUAAGA	||||..||.||||||||||||	AUGCCACAGCAUCAAGAUUCU
miR-RH15	Chr10:7728413|7730943	Yes	Yes	No	1	21	1036	1056	AGAAUCUUGAUGAUGCUGCAU	:: :: :::::::::::::	AUACAUAAUCAUCAAGAUUCA	1	21	1036	1056	AGAATCTTGATGATGCTGCAT	*|||||||||||||**||*||	ACTTAGAACTACTAATACATA	-	-	-	-	-	-	-
miR-RH15	scaffold_30:246783|254825	Yes	Yes	No	1	21	5734	5754	AGAAUCUUGAUGAUGCUGCAU	.::.::::::::.:.:.::.:	GUGUAGCAUCAUUAGGGUUUU	1	21	5734	5754	AGAATCTTGATGATGCTGCAT	|:||:|:|:||||||||:||:	TTTTGGGATTACTACGATGTG	-	-	-	-	-	-	-
miR-RH16	Chr02:34648034|34661348	Yes	Yes	No	1	20	3767	3786	UUCCACAGCUUUCUUGAACU	:::::::: :::::::	AAAUCAAGAAAACUGUGGAC	1	20	3767	3786	TTCCACAGCTTTCTTGAACT	*|||||||*||||||||**|	caggtgtcaaaagaactaaa	-	-	-	-	-	-	-
miR-RH16	Chr02:34653802|34661348	Yes	Yes	No	1	20	3767	3786	UUCCACAGCUUUCUUGAACU	:::::::: :::::::	AAAUCAAGAAAACUGUGGAC	1	20	3767	3786	TTCCACAGCTTTCTTGAACT	*|||||||*||||||||**|	caggtgtcaaaagaactaaa	-	-	-	-	-	-	-
miR-RH16	Chr02:37655146|37656123	Yes	Yes	No	1	20	779	798	UUCCACAGCUUUCUUGAACU	:::::::.:::::::	AAGAAAAGAAAGUUGUGGAA	1	20	780	798	TTCCACAGCTTTCTTGAACT	|||||||:|||||||***||	AAGGTGTTGAAAGAAA-AGA	-	-	-	-	-	-	-
miR-RH16	Chr02:37655146|37659547	Yes	Yes	No	1	20	779	798	UUCCACAGCUUUCUUGAACU	:::::::.:::::::	AAGAAAAGAAAGUUGUGGAA	1	20	780	798	TTCCACAGCTTTCTTGAACT	|||||||:|||||||***||	AAGGTGTTGAAAGAAA-AGA	-	-	-	-	-	-	-
miR-RH16	Chr03:30263360|30275730	Yes	Yes	No	1	20	1724	1743	UUCCACAGCUUUCUUGAACU	: ::::::::: ::::: :.	AAUUCAAGAAAACUGUGAAG	1	20	1724	1743	TTCCACAGCTTTCTTGAACT	:|*|||||*|||||||||*|	GAAGTGTCAAAAGAACTTAA	-	-	-	-	-	-	-
miR-RH16	Chr03:35561444|35562607	Yes	Yes	No	1	20	771	790	UUCCACAGCUUUCUUGAACU	::: :::::::: ::::::	AGUACAAGAAAGACGUGGAA	1	20	771	790	TTCCACAGCTTTCTTGAACT	||||||**||||||||*|||	AAGGTGCAGAAAGAACATGA	-	-	-	-	-	-	-
miR-RH16	Chr03:39745220|39777558	Yes	Yes	No	1	20	32254	32273	UUCCACAGCUUUCUUGAACU	: ::::::.:::::: :.:	UGGUCAAGAGAGCUGUAGGA	1	20	32255	32273	TTCCACAGCTTTCTTGAACT	|:|*||||||:||||||*|:	AGGATGTCGAGAGAACT-GG	-	-	-	-	-	-	-
miR-RH16	Chr03:45602226|45603206	Yes	No	Yes	1	20	75	94	UUCCACAGCUUUCUUGAACU	::: .: ::::::::::::	AGUGAGAUAAAGCUGUGGAA	-	-	-	-	-	-	-	1	20	75	94	UCAAGUUCUUUCGACACCUU	|||..o|.||||||||||||	AGUGAGAUAAAGCUGUGGAA
miR-RH16	Chr03:51073240|51074987	Yes	Yes	No	1	20	1102	1121	UUCCACAGCUUUCUUGAACU	:::::.::::.::: :: ::	AGUUCGAGAAGGCUCUGCAA	1	20	1102	1121	TTCCACAGCTTTCTTGAACT	||*||*|||:||||:|||||	AACGTCTCGGAAGAGCTTGA	-	-	-	-	-	-	-
miR-RH16	Chr04:11173070|11180870	Yes	Yes	No	1	20	6574	6593	UUCCACAGCUUUCUUGAACU	::.:::::::.:::::..	UCUUUAAGAAAGUUGUGGGG	1	20	6573	6593	TTCCACAGCTTTCTTGAA-CT	::|||||:|||||||:||**|	ggggtgttgaaagaatttcta	-	-	-	-	-	-	-
miR-RH16	Chr04:2939776|2941771	Yes	Yes	No	1	20	1660	1679	UUCCACAGCUUUCUUGAACU	:: :::::::::: : ::.:	AGAUCAAGAAAGCAGAGGGA	1	20	1660	1679	TTCCACAGCTTTCTTGAACT	|:||*|*||||||||||*||	AGGGAGACGAAAGAACTAGA	-	-	-	-	-	-	-
miR-RH16	Chr04:3987466|3989070	Yes	Yes	No	1	20	1397	1416	UUCCACAGCUUUCUUGAACU	:.:: ..::::::::::	AAGUUAAUGGAGCUGUGGAA	1	20	1398	1416	TTCCACAGCTTTCTTGAACT	||||||||||::*||:|*||	AAGGTGTCGAGGTAATT-GA	-	-	-	-	-	-	-
miR-RH16	Chr04:47556142|47575744	Yes	Yes	No	1	20	4835	4854	UUCCACAGCUUUCUUGAACU	::::.:::: ::.:: ::::	AGUUUAAGAUAGUUGAGGAA	1	20	4835	4854	TTCCACAGCTTTCTTGAACT	||||*||:||*||||:||||	AAGGAGTTGATAGAATTTGA	-	-	-	-	-	-	-
miR-RH16	Chr05:18686037|18877997	Yes	Yes	No	1	20	168596	168615	UUCCACAGCUUUCUUGAACU	::: . . .:::::::::::	AGUAUUGUGAAGCUGUGGAA	1	20	181560	181579	TTCCACAGCTTTCTTGAACT	|:|||||*||||*||:||||	agggtgtggaaaaaatttga	-	-	-	-	-	-	-
miR-RH16	Chr05:31723234|31723840	Yes	Yes	Yes	1	20	16	35	UUCCACAGCUUUCUUGAACU	: :::: .:::::::::::	AUUUCAUUGAAGCUGUGGAA	1	20	16	35	TTCCACAGCTTTCTTGAACT	|||||||||||:**||||*|	AAGGTGTCGAAGTTACTTTA	1	20	16	35	UCAAGUUCUUUCGACACCUU	|.||||..o|||||||||||	AUUUCAUUGAAGCUGUGGAA
miR-RH16	Chr06:23774676|23790000	Yes	Yes	No	1	20	104	123	UUCCACAGCUUUCUUGAACU	:::::: ::: ::::::	AUAUCAAGACAGCGGUGGAA	1	20	104	123	TTCCACAGCTTTCTTGAACT	||||||*|||*||||||**|	AAGGTGGCGACAGAACTATA	-	-	-	-	-	-	-
miR-RH16	Chr07:31096503|31099496	Yes	Yes	No	1	20	135	154	UUCCACAGCUUUCUUGAACU	::::::::.:::: ::	CAGACAAGAAAGUUGUGCAA	1	20	136	154	TTCCACAGCTTTCTTGAACT	||*||||:||||||||**||	AACGTGTTGAAAGAAC-AGA	-	-	-	-	-	-	-
miR-RH16	Chr07:31097259|31102021	Yes	Yes	No	1	20	2660	2679	UUCCACAGCUUUCUUGAACU	::::::::.:::: ::	CAGACAAGAAAGUUGUGCAA	1	20	2661	2679	TTCCACAGCTTTCTTGAACT	||*||||:||||||||**||	AACGTGTTGAAAGAAC-AGA	-	-	-	-	-	-	-
miR-RH16	Chr07:31098470|31099496	Yes	Yes	No	1	20	135	154	UUCCACAGCUUUCUUGAACU	::::::::.:::: ::	CAGACAAGAAAGUUGUGCAA	1	20	136	154	TTCCACAGCTTTCTTGAACT	||*||||:||||||||**||	AACGTGTTGAAAGAAC-AGA	-	-	-	-	-	-	-
miR-RH16	Chr08:35356714|35366168	Yes	Yes	No	1	20	5817	5836	UUCCACAGCUUUCUUGAACU	:::::::::::: ::::.	UGUUCAAGAAAGCCAUGGAG	1	20	5817	5836	TTCCACAGCTTTCTTGAACT	:||||**||||||||||||*	GAGGTACCGAAAGAACTTGT	-	-	-	-	-	-	-
miR-RH16	Chr09:21082875|21084595	Yes	Yes	No	1	20	635	654	UUCCACAGCUUUCUUGAACU	::::::::::: : ::::	CUUUCAAGAAAGCAGCGGAA	1	20	635	654	TTCCACAGCTTTCTTGAACT	||||*|*|||||||||||**	AAGGCGACGAAAGAACTTTC	-	-	-	-	-	-	-
miR-RH16	Chr09:23696835|23702900	Yes	Yes	Yes	1	20	4098	4117	UUCCACAGCUUUCUUGAACU	:: :::: :::::::::::	AGCUCAAAUAAGCUGUGGAA	1	20	4098	4117	TTCCACAGCTTTCTTGAACT	|||||||||||**||||*||	AAGGTGTCGAATAAACTCGA	1	20	4098	4117	UCAAGUUCUUUCGACACCUU	||.||||..|||||||||||	AGCUCAAAUAAGCUGUGGAA
miR-RH16	Chr09:32092667|32094261	Yes	Yes	No	1	20	1544	1563	UUCCACAGCUUUCUUGAACU	:: ::::::::::::::	CCUUAAAGAAAGCUGUGGAU	1	20	1544	1563	TTCCACAGCTTTCTTGAACT	*||||||||||||||*||**	TAGGTGTCGAAAGAAATTCC	-	-	-	-	-	-	-
miR-RH16	Chr09:36705892|36708730	Yes	Yes	No	1	20	950	969	UUCCACAGCUUUCUUGAACU	:.:::.:::::::: ::	AUAUUAAGGAAGCUGUGUAA	1	20	950	969	TTCCACAGCTTTCTTGAACT	||*||||||||:|||:|**|	AATGTGTCGAAGGAATTATA	-	-	-	-	-	-	-
miR-RH16	Chr09:38221454|38222990	Yes	Yes	No	1	20	727	746	UUCCACAGCUUUCUUGAACU	:::.:::::::.::: :.:	UGUUUAAGAAAGUUGUUGGA	1	20	727	746	TTCCACAGCTTTCTTGAACT	|:|*|||:|||||||:|||*	AGGTTGTTGAAAGAATTTGT	-	-	-	-	-	-	-
miR-RH16	Chr09:8009190|8011042	Yes	Yes	No	1	20	90	109	UUCCACAGCUUUCUUGAACU	:::::::::::::: ::.	UGUUCAAGAAAGCUGAAGAG	1	20	90	109	TTCCACAGCTTTCTTGAACT	:||**||||||||||||||*	GAGAAGTCGAAAGAACTTGT	-	-	-	-	-	-	-
miR-RH16	Chr09:8009190|8011189	Yes	Yes	No	1	20	90	109	UUCCACAGCUUUCUUGAACU	:::::::::::::: ::.	UGUUCAAGAAAGCUGAAGAG	1	20	90	109	TTCCACAGCTTTCTTGAACT	:||**||||||||||||||*	GAGAAGTCGAAAGAACTTGT	-	-	-	-	-	-	-
miR-RH16	Chr09:8009190|8011554	Yes	Yes	No	1	20	90	109	UUCCACAGCUUUCUUGAACU	:::::::::::::: ::.	UGUUCAAGAAAGCUGAAGAG	1	20	90	109	TTCCACAGCTTTCTTGAACT	:||**||||||||||||||*	GAGAAGTCGAAAGAACTTGT	-	-	-	-	-	-	-
miR-RH16	Chr09:8009190|8012061	Yes	Yes	No	1	20	90	109	UUCCACAGCUUUCUUGAACU	:::::::::::::: ::.	UGUUCAAGAAAGCUGAAGAG	1	20	90	109	TTCCACAGCTTTCTTGAACT	:||**||||||||||||||*	GAGAAGTCGAAAGAACTTGT	-	-	-	-	-	-	-
miR-RH16	Chr10:1053813|1054234	Yes	Yes	No	1	20	78	97	UUCCACAGCUUUCUUGAACU	:.::::.::.::: :::	AAGUUAAGAGAGUUGUUGAA	1	20	79	97	TTCCACAGCTTTCTTGAACT	|||*|||:||:||||:|*||	AAGTTGTTGAGAGAATT-GA	-	-	-	-	-	-	-
miR-RH16	Chr10:8515529|8616085	Yes	Yes	No	1	20	50608	50626	UUCCACAGCUUUCUUGAACU	::::::: ::::: ::::.:	AGUUCAA-AAAGCGGUGGGA	1	20	46643	46661	TTCCACAGCTTTCTTGAACT	||||||**||:|||||||*|	aaggtgaagagagaactt-a	-	-	-	-	-	-	-
miR-RH16	Chr11:1736968|1742756	Yes	Yes	No	1	20	3247	3267	UUCCACAGCUUUCUUGA-ACU	::: :::.:.:: ::::::::	AGUAUCAGGGAAACUGUGGAA	1	20	3247	3267	TTCCACAGCTTTCTTGA-ACT	||||||||*||:|:|||*|||	AAGGTGTCAAAGGGACTATGA	-	-	-	-	-	-	-
miR-RH16	Chr11:2159310|2160545	Yes	Yes	No	1	20	772	791	UUCCACAGCUUUCUUGAACU	: :::::.:: ::::::::	UGAUCAAGGAAACUGUGGAA	1	20	772	791	TTCCACAGCTTTCTTGAACT	||||||||*||:|||||*|*	AAGGTGTCAAAGGAACTAGT	-	-	-	-	-	-	-
miR-RH16	Chr11:3255400|3258248	Yes	Yes	No	1	20	2313	2332	UUCCACAGCUUUCUUGAACU	: ::::: :::.:::::::	CGGUCAAGUAAGUUGUGGAA	1	20	2314	2332	TTCCACAGCTTTCTTGAACT	|||||||:|||*|||||*|:	AAGGTGTTGAATGAACT-GG	-	-	-	-	-	-	-
miR-RH17	Chr10:1244896|1246000	Yes	Yes	No	1	22	168	189	UUGCCGAUUCCACCCAUUCCUA	.::.::::: :::::.::.::	GGGGGAUGGGAGGAAUUGGUAA	1	22	167	189	TTGCCGATTCCACCCATT-CCTA	||:||:|||||*|||||:*||:|	AATGGTTAAGGAGGGTAGGGGGT	-	-	-	-	-	-	-
miR-RH17	Chr11:51606787|51612523	Yes	Yes	No	1	22	584	605	UUGCCGAUUCCACCCAUUCCUA	:.::::::::::::.: ::.::	UGGGAAUGGGUGGAGUGGGUAA	1	22	584	605	TTGCCGATTCCACCCATTCCTA	||:||*|:||||||||||||:|	AATGGGTGAGGTGGGTAAGGGT	-	-	-	-	-	-	-
miR-RH18	Chr02:45166617|45167923	Yes	Yes	No	1	21	1043	1063	GGAAUGUUGUUUGGCUCGAGG	.:: ::::::::.::::	UGCUGAUCCAAACAAUAUUCG	1	21	1044	1063	GGAATGTTGTTTGGCTCGAGG	*||||:||||||||*||*||*	GCTTATAACAAACCTAG-TCG	-	-	-	-	-	-	-
miR-RH18	Chr04:1058529|1254139	Yes	Yes	No	1	21	164218	164238	GGAAUGUUGUUUGGCUCGAGG	:::.:. ..:::::: :::.:	CCUUGGUUUAAACAAAAUUUC	1	21	153885	153904	GGAATGTTGTTTGGCTCGAGG	*|*||||||||||||:|*|||	GCATACAACAAACCGGG-TCC	-	-	-	-	-	-	-
miR-RH18	Chr05:5572314|5579404	Yes	Yes	No	1	21	5456	5477	GGAAUGUUGUUUGGCUC-GAGG	:::: :::.:::::::: ::.:	CCUCUGAGUCAAACAACUUUUC	1	21	5456	5477	GGAATGTTGTTTGGCTCG-AGG	|:||*||||||||:|||:*|||	CTTTTCAACAAACTGAGTCTCC	-	-	-	-	-	-	-
miR-RH18	Chr09:10361037|10361601	Yes	Yes	No	1	21	386	406	GGAAUGUUGUUUGGCUCGAGG	.::.::: ::::.::: ::::	UCUUGAGACAAAUAACUUUCC	1	21	386	406	GGAATGTTGTTTGGCTCGAGG	||||*|||:||||*|||:||:	CCTTTCAATAAACAGAGTTCT	-	-	-	-	-	-	-
miR-RH18	Chr10:3785100|3852294	Yes	No	Yes	1	21	24419	24440	GGAAUGUUGUUU-GGCUCGAGG	:::.:. :: ::::::::::::	CCUUGGCCCUAAACAACAUUCC	-	-	-	-	-	-	-	1	21	24419	24440	GGAGCUCGG-UUUGUUGUAAGG	|||o|o.||.||||||||||||	CCUUGGCCCUAAACAACAUUCC
miR-RH18	Chr10:3785100|3853971	Yes	No	Yes	1	21	24419	24440	GGAAUGUUGUUU-GGCUCGAGG	:::.:. :: ::::::::::::	CCUUGGCCCUAAACAACAUUCC	-	-	-	-	-	-	-	1	21	24419	24440	GGAGCUCGG-UUUGUUGUAAGG	|||o|o.||.||||||||||||	CCUUGGCCCUAAACAACAUUCC
miR-RH19	Chr03:36908285|36926737	Yes	Yes	No	1	21	9708	9728	GCUUACUCUCUAUCUGUCACC	:: : :::::::::: ::::	UGUAAAAGAUAGAGAGAAAGC	1	21	9708	9728	GCTTACTCTCTATCTGTCACC	||||*||||||||||*|*||*	cgaaagagagatagaaaATGT	-	-	-	-	-	-	-
miR-RH19	Chr03:6251344|6257283	Yes	Yes	No	1	21	1483	1503	GCUUACUCUCUAUCUGUCACC	:::::::::::::: ::: :	GGUGACAGAUAGAGCGUAUGG	1	21	1483	1503	GCTTACTCTCTATCTGTCACC	*|*|||*||||||||||||||	GGTATGCGAGATAGACAGTGG	-	-	-	-	-	-	-
miR-RH19	Chr03:6251344|6270795	Yes	Yes	No	1	21	14995	15015	GCUUACUCUCUAUCUGUCACC	:::::::::::::: ::: :	GGUGACAGAUAGAGCGUAUGG	1	21	14995	15015	GCTTACTCTCTATCTGTCACC	*|*|||*||||||||||||||	GGTATGCGAGATAGACAGTGG	-	-	-	-	-	-	-
miR-RH19	Chr11:45876097|45946932	Yes	Yes	No	1	21	70181	70201	GCUUACUCUCUAUCUGUCACC	: :.::::::::: :::::	CAUUAUAGAUAGAGAUUAAGC	1	21	35367	35387	GCTTACTCTCTATCTGTCACC	|||||*|||||||||:|*|**	CGAATTAGAGATAGATATTAC	-	-	-	-	-	-	-
miR-RH20	Chr05:20816066|20818731	Yes	Yes	No	1	21	988	1008	UGGACUGAAGGGAGCUCCUUC	:::.::..:::::::::	GUCUGAGUUCUUUUCAGUCCA	1	21	988	1008	TGGACTGAAGGGAGCTCCTTC	|||||||||::||:|||***|	ACCTGACTTTTCTTGAGTCTG	-	-	-	-	-	-	-
miR-RH20	Chr05:20816856|20817329	Yes	Yes	No	1	21	198	218	UGGACUGAAGGGAGCUCCUUC	:::.::..:::::::::	GUCUGAGUUCUUUUCAGUCCA	1	21	198	218	TGGACTGAAGGGAGCTCCTTC	|||||||||::||:|||***|	ACCTGACTTTTCTTGAGTCTG	-	-	-	-	-	-	-
miR-RH20	Chr07:14479538|14655659	Yes	Yes	No	1	21	120356	120376	UGGACUGAAGGGAGCUCCUUC	::::::.::::: :::.::	AAAGGAGUUCCCUCAAGUUCA	1	21	20691	20711	TGGACTGAAGGGAGCTCCTTC	||||||||||*:||||||***	acctgacttcgttcgaggttc	-	-	-	-	-	-	-
miR-RH20	Chr11:49033961|49035591	Yes	Yes	No	1	21	1577	1597	UGGACUGAAGGGAGCUCCUUC	:: :::::.:.::: :::::	GAUUGAGCUUCUUUCUGUCCA	1	21	1577	1597	TGGACTGAAGGGAGCTCCTTC	|||||*|||:|:|||||**||	ACCTGTCTTTCTTCGAGTTAG	-	-	-	-	-	-	-
miR-RH21	Chr06:21454112|21456703	Yes	Yes	No	1	21	2072	2092	UCGAUAAACCUCUGCAUCCAG	:::::::: ::::.:.::	CAUGAUGCAGAUGUUUGUUGA	1	21	2072	2092	TCGATAAACCTCTGCATCCAG	||:|:||||*||||||||**|	AGTTGTTTGTAGACGTAGTAC	-	-	-	-	-	-	-
miR-RH22	Chr01:43993828|44018405	Yes	Yes	No	1	22	22851	22872	UUGUUUUUCCUAUUCCACCAAU	::::::: : :::::.: :.::	AUUGGUGAAUUAGGAGAUAUAA	1	22	22734	22755	TTGTTTTTCCTATTCCACCAAT	::*|:||||||||||||*|||:	GGAAGAAAGGATAAGGTTGTTG	-	-	-	-	-	-	-
miR-RH22	Chr01:43993828|44026392	Yes	Yes	No	1	22	22851	22872	UUGUUUUUCCUAUUCCACCAAU	::::::: : :::::.: :.::	AUUGGUGAAUUAGGAGAUAUAA	1	22	22734	22755	TTGTTTTTCCTATTCCACCAAT	::*|:||||||||||||*|||:	GGAAGAAAGGATAAGGTTGTTG	-	-	-	-	-	-	-
miR-RH22	Chr02:34648034|34654642	Yes	Yes	No	1	22	1049	1070	UUGUUUUUCCUAUUCCACCAAU	::::::::::: .:.::	GAUUAUGGAAUAGGAAUGAUAA	1	22	1050	1070	TTGTTTTTCCTATTCCACCAAT	||:|:*|||||||||||**|||	aatagtaaggataaggT-ATTA	-	-	-	-	-	-	-
miR-RH22	Chr02:34648034|34661348	Yes	Yes	No	1	22	7755	7776	UUGUUUUUCCUAUUCCACCAAU	::::::::::: .:.::	GAUUAUGGAAUAGGAAUGAUAA	1	22	7756	7776	TTGTTTTTCCTATTCCACCAAT	||:|:*|||||||||||**|||	aatagtaaggataaggT-ATTA	-	-	-	-	-	-	-
miR-RH22	Chr02:48797235|48814125	Yes	Yes	Yes	1	22	12189	12210	UUGUUUUUCCUAUUCCACCAAU	:: :: :::::::::::::	AUGGGAGGAAUAGGAAAAAGUA	1	22	4242	4263	TTGTTTTTCCTATTCCACCAAT	|*||||||||||||||*||*||	ATCAAAAAGGATAAGGAGGGTA	1	22	4242	4263	UAACCACCUUAUCCUUUUUGUU	||.||.||||||||||||||.|	AUGGGAGGAAUAGGAAAAACUA
miR-RH22	Chr02:48797235|48863387	Yes	Yes	Yes	1	22	61451	61472	UUGUUUUUCCUAUUCCACCAAU	:: :: :::::::::::::	AUGGGAGGAAUAGGAAAAAGUA	1	22	9138	9159	TTGTTTTTCCTATTCCACCAAT	|*||||||||||||||*||*||	ATCAAAAAGGATAAGGAGGGTA	1	22	9138	9159	UAACCACCUUAUCCUUUUUGUU	||.||.||||||||||||||.|	AUGGGAGGAAUAGGAAAAACUA
miR-RH22	Chr02:48797235|48888770	Yes	Yes	Yes	1	22	86834	86855	UUGUUUUUCCUAUUCCACCAAU	:: :: :::::::::::::	AUGGGAGGAAUAGGAAAAAGUA	1	22	4943	4964	TTGTTTTTCCTATTCCACCAAT	|*||||||||||||||*||*||	ATCAAAAAGGATAAGGAGGGTA	1	22	4943	4964	UAACCACCUUAUCCUUUUUGUU	||.||.||||||||||||||.|	AUGGGAGGAAUAGGAAAAACUA
miR-RH22	Chr02:48800333|48830271	Yes	Yes	Yes	1	22	28335	28356	UUGUUUUUCCUAUUCCACCAAU	:: :: :::::::::::::	AUGGGAGGAAUAGGAAAAAGUA	1	22	10006	10027	TTGTTTTTCCTATTCCACCAAT	|*||||||||||||||*||*||	ATCAAAAAGGATAAGGAGGGTA	1	22	10006	10027	UAACCACCUUAUCCUUUUUGUU	||.||.||||||||||||||.|	AUGGGAGGAAUAGGAAAAACUA
miR-RH22	Chr02:48801020|48866339	Yes	Yes	Yes	1	22	64403	64424	UUGUUUUUCCUAUUCCACCAAU	:: :: :::::::::::::	AUGGGAGGAAUAGGAAAAAGUA	1	22	12090	12111	TTGTTTTTCCTATTCCACCAAT	|*||||||||||||||*||*||	ATCAAAAAGGATAAGGAGGGTA	1	22	12090	12111	UAACCACCUUAUCCUUUUUGUU	||.||.||||||||||||||.|	AUGGGAGGAAUAGGAAAAACUA
miR-RH22	Chr03:33009772|33010832	Yes	Yes	No	1	22	113	134	UUGUUUUUCCUAUUCCACCAAU	:::::::.::::::::.	UGGCGUGGAAUGGGAAAAACGU	1	22	112	134	TTGTTTTTCCTATTCCAC-CAAT	*:||||||||:|||||||*|*|:	TGCAAAAAGGGTAAGGTGCGGTG	-	-	-	-	-	-	-
miR-RH22	Chr03:37868379|37872091	Yes	Yes	No	1	22	749	770	UUGUUUUUCCUAUUCCACCAAU	::: ::::.:::::::::: :	AUUUCUGGAGUAGGAAAAACCA	1	22	749	770	TTGTTTTTCCTATTCCACCAAT	|*||||||||||:||||**|||	ACCAAAAAGGATGAGGTCTTTA	-	-	-	-	-	-	-
miR-RH22	Chr03:37868379|37872629	Yes	Yes	No	1	22	1287	1308	UUGUUUUUCCUAUUCCACCAAU	::: ::::.:::::::::: :	AUUUCUGGAGUAGGAAAAACCA	1	22	1287	1308	TTGTTTTTCCTATTCCACCAAT	|*||||||||||:||||**|||	ACCAAAAAGGATGAGGTCTTTA	-	-	-	-	-	-	-
miR-RH22	Chr03:37868379|37872644	Yes	Yes	No	1	22	1302	1323	UUGUUUUUCCUAUUCCACCAAU	::: ::::.:::::::::: :	AUUUCUGGAGUAGGAAAAACCA	1	22	1302	1323	TTGTTTTTCCTATTCCACCAAT	|*||||||||||:||||**|||	ACCAAAAAGGATGAGGTCTTTA	-	-	-	-	-	-	-
miR-RH22	Chr08:53912723|53914015	Yes	Yes	No	1	22	179	200	UUGUUUUUCCUAUUCCACCAAU	:::::::::: ::::::::..	CUUGGUGGAAUUGGAAAAACGG	1	22	178	200	TTGTTTTTCCTATTCCACCAA-T	::||||||||*||||||||||*|	GGCAAAAAGGTTAAGGTGGTTCA	-	-	-	-	-	-	-
miR-RH22	Chr10:8380764|8382238	Yes	Yes	Yes	1	22	814	835	UUGUUUUUCCUAUUCCACCAAU	: ::::: :::::.:: ::	UCAGUUGGAAGAGGAAGAAAAA	1	22	176	197	TTGTTTTTCCTATTCCACCAAT	||||:||||||||*|||||*||	AACAGAAAGGATACGGTGGGTA	1	22	176	197	UAACCACCUUAUCCUUUUUGUU	||.|||||.||||||||o||||	AUGGGUGGCAUAGGAAAGACAA
miR-RH22	Chr10:8382379|8514860	Yes	Yes	Yes	1	22	32348	32369	UUGUUUUUCCUAUUCCACCAAU	: ::: ::::::::.::::	AGGGAUGGCAUAGGAAAGACAA	1	22	32348	32369	TTGTTTTTCCTATTCCACCAAT	||||:||||||||*|||*|**|	AACAGAAAGGATACGGTAGGGA	1	22	44891	44912	UAACCACCUUAUCCUUUUUGUU	||.|||||.||||||||||o||	AUGGGUGGCAUAGGAAAAAUAA
miR-RH22	Chr10:8515529|8616085	Yes	Yes	Yes	1	22	87295	87316	UUGUUUUUCCUAUUCCACCAAU	:: ::::: ::::::::.::::	AUGGGUGGCAUAGGAAAGACAA	1	22	26767	26788	TTGTTTTTCCTATTCCACCAAT	|||||||||||||*|||||*||	AACAAAAAGGATACGGTGGGTA	1	22	87295	87316	UAACCACCUUAUCCUUUUUGUU	||.|||||.||||||||o||||	AUGGGUGGCAUAGGAAAGACAA
miR-RH22	Chr11:47907562|47966065	Yes	Yes	No	1	22	35532	35553	UUGUUUUUCCUAUUCCACCAAU	:: ::::::::. :::::: ::	AUAGGUGGAAUGAGAAAAAAAA	1	22	35532	35553	TTGTTTTTCCTATTCCACCAAT	||*||||||*:||||||||*||	AAAAAAAAGAGTAAGGTGGATA	-	-	-	-	-	-	-
miR-RH23	Chr01:22271523|22289160	Yes	Yes	No	1	21	7309	7329	GAGCUCUCAGCACUCCAGUUC	.: ::::::: ::: ::::.	CGAAUGGAGUGGUGACAGCUU	1	21	7310	7329	GAGCTCTCAGCACTCCAGTTC	:||||*|||*|||||||*|||	ttcgacagtggtgaggt-aag	-	-	-	-	-	-	-
miR-RH23	Chr02:48797235|48863387	Yes	Yes	No	1	21	11032	11052	GAGCUCUCAGCACUCCAGUUC	: ..:: : ::::::::::::	GUGUUGUAAUGCUGAGAGCUC	1	21	11032	11052	GAGCTCTCAGCACTCCAGTTC	||||||||||||*|*||::*|	ctcgagagtcgtaatgttgtg	-	-	-	-	-	-	-
miR-RH23	Chr02:48797235|48888770	Yes	Yes	No	1	21	36415	36435	GAGCUCUCAGCACUCCAGUUC	: ..:: : ::::::::::::	GUGUUGUAAUGCUGAGAGCUC	1	21	6838	6858	GAGCTCTCAGCACTCCAGTTC	||||||||||||*|*||::*|	ctcgagagtcgtaatgttgtg	-	-	-	-	-	-	-
miR-RH23	Chr02:48801020|48866339	Yes	Yes	No	1	21	13984	14004	GAGCUCUCAGCACUCCAGUUC	: ..:: : ::::::::::::	GUGUUGUAAUGCUGAGAGCUC	1	21	13984	14004	GAGCTCTCAGCACTCCAGTTC	||||||||||||*|*||::*|	ctcgagagtcgtaatgttgtg	-	-	-	-	-	-	-
miR-RH24	Chr04:20533005|20541602	Yes	Yes	Yes	1	21	6023	6043	UUCUUUCAAACAGGCCCUGAG	::: :::.:::::::.::::	GUCAUGGCUUGUUUGAGAGAA	1	21	6023	6043	TTCTTTCAAACAGGCCCTGAG	||||:|||||||:|||*|||*	AAGAGAGTTTGTTCGGTACTG	1	21	6023	6043	GAGUCCCGGACAAACUUUCUU	.|||.|||o|||||||o||||	GUCAUGGCUUGUUUGAGAGAA
miR-RH24	Chr09:10470567|10513358	Yes	Yes	No	1	21	40129	40149	UUCUUUCAAACAGGCCCUGAG	.: ::::..:::::::: :::	UUAAGGGUUUGUUUGAAUGAA	1	21	40128	40149	TTCTTTCAAACAGGCCCT-GAG	|||*||||||||::||||*:||	AAGTAAGTTTGTTTGGGAATTC	-	-	-	-	-	-	-
miR-RH24	Chr10:12670204|12682513	Yes	Yes	No	1	21	776	796	UUCUUUCAAACAGGCCCUGAG	.:.:: ::.::::::.:.:::	UUUAGAGCUUGUUUGGAGGAA	1	21	776	796	TTCTTTCAAACAGGCCCTGAG	|||:|:||||||:||*||:|:	AAGGAGGTTTGTTCGAGATTT	-	-	-	-	-	-	-
miR-RH24	Chr10:37218231|37221410	Yes	Yes	No	1	21	1790	1810	UUCUUUCAAACAGGCCCUGAG	.: ::::.:: ::::::::::	UUAAGGGUCUAUUUGAAAGAA	1	21	1790	1810	TTCTTTCAAACAGGCCCTGAG	||||||||||*||:||||*|:	AAGAAAGTTTATCTGGGAATT	-	-	-	-	-	-	-
miR-RH24	Chr10:37218231|37222091	Yes	Yes	No	1	21	2471	2491	UUCUUUCAAACAGGCCCUGAG	.: ::::.:: ::::::::::	UUAAGGGUCUAUUUGAAAGAA	1	21	2471	2491	TTCTTTCAAACAGGCCCTGAG	||||||||||*||:||||*|:	AAGAAAGTTTATCTGGGAATT	-	-	-	-	-	-	-
miR-RH24	Chr10:37218412|37222091	Yes	Yes	No	1	21	2471	2491	UUCUUUCAAACAGGCCCUGAG	.: ::::.:: ::::::::::	UUAAGGGUCUAUUUGAAAGAA	1	21	2471	2491	TTCTTTCAAACAGGCCCTGAG	||||||||||*||:||||*|:	AAGAAAGTTTATCTGGGAATT	-	-	-	-	-	-	-
miR-RH24	Chr10:4345462|4351616	Yes	Yes	No	1	21	679	699	UUCUUUCAAACAGGCCCUGAG	.:::::::.:: ::::.:::.	UUCAGGGCUUGGUUGAGAGAG	1	21	679	699	TTCTTTCAAACAGGCCCTGAG	:|||:||||*||:|||||||:	GAGAGAGTTGGTTCGGGACTT	-	-	-	-	-	-	-
miR-RH24	Chr10:8918490|8920383	Yes	Yes	No	1	21	1234	1254	UUCUUUCAAACAGGCCCUGAG	:: :::.:::: ::.:::::	CUGUGGGUCUGUCUGGAAGAA	1	21	1234	1254	TTCTTTCAAACAGGCCCTGAG	|||||:||*||||:|||**||	AAGAAGGTCTGTCTGGGTGTC	-	-	-	-	-	-	-
miR-RH24	Chr10:8919044|8919828	Yes	Yes	No	1	21	680	700	UUCUUUCAAACAGGCCCUGAG	:: :::.:::: ::.:::::	CUGUGGGUCUGUCUGGAAGAA	1	21	680	700	TTCTTTCAAACAGGCCCTGAG	|||||:||*||||:|||**||	AAGAAGGTCTGTCTGGGTGTC	-	-	-	-	-	-	-
miR-RH24	Chr10:8919044|8920383	Yes	Yes	No	1	21	680	700	UUCUUUCAAACAGGCCCUGAG	:: :::.:::: ::.:::::	CUGUGGGUCUGUCUGGAAGAA	1	21	680	700	TTCTTTCAAACAGGCCCTGAG	|||||:||*||||:|||**||	AAGAAGGTCTGTCTGGGTGTC	-	-	-	-	-	-	-
miR-RH25	Chr01:42037766|42171971	Yes	Yes	No	1	22	16849	16871	UUCAUUUUGAAA-AUAGGCAUUG	:.::::::: :::.:: :::::	AAGUGCCUAUAUUUUAAUAUGAA	1	22	99951	99971	TTCATTTTGAAAATAGGCATTG	||||||||:|*|||||:*|||*	AAGTAAAATTCTTATCT-TAAA	-	-	-	-	-	-	-
miR-RH25	Chr01:9909698|9919217	Yes	Yes	No	1	22	2229	2250	UUCAUUUUGAAAAUAGGCAUUG	.:: ..::::::.::::::::	AGAUUUUUAUUUUUAAAAUGAA	1	22	2228	2250	TTCATTTTGAAAATAGGCAT-TG	||||||||:||||||::*||*||	aagtaaaatttttatttttagac	-	-	-	-	-	-	-
miR-RH25	Chr02:19717644|19718882	Yes	Yes	No	1	22	584	605	UUCAUUUUGAAAAUAGGCAUUG	:. ::::::::::::::	UCUAUCUCAUUUUCAAAAUGAA	1	22	585	605	TTCATTTTGAAAATAGGCATTG	||||||||||||||*:|*||*|	AAGTAAAACTTTTACTC-TATC	-	-	-	-	-	-	-
miR-RH25	Chr03:12116870|12120477	Yes	Yes	No	1	22	762	783	UUCAUUUUGAAAAUAGGCAUUG	.::: ::: ::::::::::::	UAAUUACUAAUUUCAAAAUGAA	1	22	762	783	TTCATTTTGAAAATAGGCATTG	||||||||||||*|||**|||:	AAGTAAAACTTTAATCATTAAT	-	-	-	-	-	-	-
miR-RH25	Chr05:18686037|18877997	Yes	Yes	No	1	22	114055	114076	UUCAUUUUGAAAAUAGGCAUUG	::::::.:::::: ::: ::::	CAAUGCUUAUUUUGAAACUGAA	1	22	33887	33908	TTCATTTTGAAAATAGGCATTG	||||*|||*||||||:||||||	AAGTCAAAGTTTTATTCGTAAC	-	-	-	-	-	-	-
miR-RH25	Chr05:2090813|2104126	Yes	Yes	No	1	22	4191	4212	UUCAUUUUGAAAAUAGGCAUUG	.: ::.::::::::::: ::.:	UAUUGUCUAUUUUCAAAUUGGA	1	22	4191	4212	TTCATTTTGAAAATAGGCATTG	|:||*|||||||||||:||*|:	AGGTTAAACTTTTATCTGTTAT	-	-	-	-	-	-	-
miR-RH25	Chr05:2097119|2102796	Yes	Yes	No	1	22	2861	2882	UUCAUUUUGAAAAUAGGCAUUG	.: ::.::::::::::: ::.:	UAUUGUCUAUUUUCAAAUUGGA	1	22	2861	2882	TTCATTTTGAAAATAGGCATTG	|:||*|||||||||||:||*|:	AGGTTAAACTTTTATCTGTTAT	-	-	-	-	-	-	-
miR-RH25	Chr05:251040|252219	Yes	Yes	No	1	22	811	832	UUCAUUUUGAAAAUAGGCAUUG	::..::::::::..:::::	CUUUGUUUAUUUUCAGGAUGAA	1	22	811	832	TTCATTTTGAAAATAGGCATTG	|||||::||||||||::||**|	AAGTAGGACTTTTATTTGTTTC	-	-	-	-	-	-	-
miR-RH25	Chr06:22059159|22065531	Yes	Yes	No	1	22	2999	3020	UUCAUUUUGAAAAUAGGCAUUG	: :: ::::::::::::: ::	AAUUGGCUAUUUUCAAAAUAAA	1	22	2998	3020	TTCATTTTGAAAATAGGC-ATTG	||*|||||||||||||*|*|||*	aaataaaACTTTTATCGGTTAAG	-	-	-	-	-	-	-
miR-RH25	Chr07:28631273|28631748	Yes	Yes	No	1	22	255	276	UUCAUUUUGAAAAUAGGCAUUG	::.:.::::.:::.::::	AUGAGCUUGUUUUUAAAGUGAA	1	22	256	276	TTCATTTTGAAAATAGGCATTG	||||:|||:||||:|:||*|::	AAGTGAAATTTTTGTTCG-AGT	-	-	-	-	-	-	-
miR-RH25	Chr07:28631273|28632137	Yes	Yes	No	1	22	644	665	UUCAUUUUGAAAAUAGGCAUUG	::.:.::::.:::.::::	AUGAGCUUGUUUUUAAAGUGAA	1	22	645	665	TTCATTTTGAAAATAGGCATTG	||||:|||:||||:|:||*|::	AAGTGAAATTTTTGTTCG-AGT	-	-	-	-	-	-	-
miR-RH25	Chr07:7541951|7544075	Yes	Yes	No	1	22	1611	1632	UUCAUUUUGAAAAUAGGCAUUG	.::.:::::::.::::::::	GUGUGUCUAUUUUUAAAAUGAA	1	22	1610	1632	TTCATTTTGAAAATAGGCAT-TG	||||||||:|||||||:||:*:|	AAGTAAAATTTTTATCTGTGTGC	-	-	-	-	-	-	-
miR-RH25	Chr08:60470910|60478192	Yes	Yes	No	1	22	453	474	UUCAUUUUGAAAAUAGGCAUUG	.: .:: :::::::::::::	UUGUUUCUUUUUUCAAAAUGAA	1	22	453	474	TTCATTTTGAAAATAGGCATTG	|||||||||||||*||:*|:*:	AAGTAAAACTTTTTTCTTTGTT	-	-	-	-	-	-	-
miR-RH25	Chr08:7081642|7090425	Yes	Yes	No	1	22	6741	6762	UUCAUUUUGAAAAUAGGCAUUG	:: : ::::::::.::.: :::	CAUUACCUAUUUUUAAGAGGAA	1	22	6741	6762	TTCATTTTGAAAATAGGCATTG	|||*|:||:||||||||*|*||	AAGGAGAATTTTTATCCATTAC	-	-	-	-	-	-	-
miR-RH25	Chr08:7085647|7090425	Yes	Yes	No	1	22	2736	2757	UUCAUUUUGAAAAUAGGCAUUG	:: : ::::::::.::.: :::	CAUUACCUAUUUUUAAGAGGAA	1	22	2736	2757	TTCATTTTGAAAATAGGCATTG	|||*|:||:||||||||*|*||	AAGGAGAATTTTTATCCATTAC	-	-	-	-	-	-	-
miR-RH25	Chr08:7088371|7090425	Yes	Yes	No	1	22	12	33	UUCAUUUUGAAAAUAGGCAUUG	:: : ::::::::.::.: :::	CAUUACCUAUUUUUAAGAGGAA	1	22	12	33	TTCATTTTGAAAATAGGCATTG	|||*|:||:||||||||*|*||	AAGGAGAATTTTTATCCATTAC	-	-	-	-	-	-	-
miR-RH25	Chr08:7088371|7102640	Yes	Yes	No	1	22	12	33	UUCAUUUUGAAAAUAGGCAUUG	:: : ::::::::.::.: :::	CAUUACCUAUUUUUAAGAGGAA	1	22	12	33	TTCATTTTGAAAATAGGCATTG	|||*|:||:||||||||*|*||	AAGGAGAATTTTTATCCATTAC	-	-	-	-	-	-	-
miR-RH25	Chr10:3689832|3699772	Yes	Yes	Yes	1	22	8335	8356	UUCAUUUUGAAAAUAGGCAUUG	: :::. :.:::::::::::::	CUAUGUAUGUUUUCAAAAUGAA	1	22	8335	8356	TTCATTTTGAAAATAGGCATTG	|||||||||||||:|*:|||*|	AAGTAAAACTTTTGTATGTATC	1	22	8335	8356	GUUACGGAUAAAAGUUUUACUU	|.|||o.|o|||||||||||||	CUAUGUAUGUUUUCAAAAUGAA
miR-RH25	Chr10:3689909|3699772	Yes	Yes	Yes	1	22	8258	8279	UUCAUUUUGAAAAUAGGCAUUG	: :::. :.:::::::::::::	CUAUGUAUGUUUUCAAAAUGAA	1	22	8258	8279	TTCATTTTGAAAATAGGCATTG	|||||||||||||:|*:|||*|	AAGTAAAACTTTTGTATGTATC	1	22	8258	8279	GUUACGGAUAAAAGUUUUACUU	|.|||o.|o|||||||||||||	CUAUGUAUGUUUUCAAAAUGAA
miR-RH25	Chr10:7607867|7632092	Yes	Yes	No	1	22	20357	20378	UUCAUUUUGAAAAUAGGCAUUG	.:::.::::::.::::::.:	GCGUGCUUAUUUUUAAAAUGGA	1	22	20358	20378	TTCATTTTGAAAATAGGCATTG	|:||||||:||||||:|||*:|	AGGTAAAATTTTTATTCGT-GC	-	-	-	-	-	-	-
miR-RH25	Chr11:53142440|53160451	Yes	Yes	No	1	22	6394	6415	UUCAUUUUGAAAAUAGGCAUUG	.:.: ..:::::: ::::: ::	UAGUUUUUAUUUUAAAAAUUAA	1	22	4416	4437	TTCATTTTGAAAATAGGCATTG	||||*|*||||||||:|*||||	AAGTTACACTTTTATTCTTAAC	-	-	-	-	-	-	-
miR-RH25	Chr11:53152058|53160451	Yes	Yes	No	1	22	6394	6415	UUCAUUUUGAAAAUAGGCAUUG	.:.: ..:::::: ::::: ::	UAGUUUUUAUUUUAAAAAUUAA	1	22	4416	4437	TTCATTTTGAAAATAGGCATTG	||||*|*||||||||:|*||||	AAGTTACACTTTTATTCTTAAC	-	-	-	-	-	-	-
miR-RH25	Chr11:53152058|53160532	Yes	Yes	No	1	22	6475	6496	UUCAUUUUGAAAAUAGGCAUUG	.:.: ..:::::: ::::: ::	UAGUUUUUAUUUUAAAAAUUAA	1	22	4497	4518	TTCATTTTGAAAATAGGCATTG	||||*|*||||||||:|*||||	AAGTTACACTTTTATTCTTAAC	-	-	-	-	-	-	-
miR-RH26	Chr02:48797235|48814125	Yes	Yes	No	1	20	16615	16634	UGAAGCUGCCAGCAUGAUCU	.: ::::: :::::::::	CUGUGAUGCUCGCAGCUUCA	1	20	8034	8053	TGAAGCTGCCAGCATGATCT	|||||||||*|||||*|:*:	ACTTCGACGCTCGTAGTGTG	-	-	-	-	-	-	-
miR-RH26	Chr02:48797235|48863387	Yes	Yes	No	1	20	65877	65896	UGAAGCUGCCAGCAUGAUCU	.: ::::: :::::::::	CUGUGAUGCUCGCAGCUUCA	1	20	19350	19368	TGAAGCTGCCAGCATGATCT	|||||||||*|||||*|*|*	ACTTCGACGCTCGTAGT-GT	-	-	-	-	-	-	-
miR-RH26	Chr02:48797235|48888770	Yes	Yes	No	1	20	91260	91279	UGAAGCUGCCAGCAUGAUCU	.: ::::: :::::::::	CUGUGAUGCUCGCAGCUUCA	1	20	15336	15354	TGAAGCTGCCAGCATGATCT	|||||||||*|||||*|*|*	ACTTCGACGCTCGTAGT-GT	-	-	-	-	-	-	-
miR-RH26	Chr02:48800333|48830271	Yes	Yes	No	1	20	24180	24199	UGAAGCUGCCAGCAUGAUCU	.: ::::: :::::::::	GUGUGAUGCUCGCAGCUUCA	1	20	1734	1753	TGAAGCTGCCAGCATGATCT	|||||||||*|||||*|:*:	ACTTCGACGCTCGTAGTGTG	-	-	-	-	-	-	-
miR-RH26	Chr02:48801020|48866339	Yes	Yes	No	1	20	60248	60267	UGAAGCUGCCAGCAUGAUCU	.: ::::: :::::::::	GUGUGAUGCUCGCAGCUUCA	1	20	2526	2545	TGAAGCTGCCAGCATGATCT	|||||||||*|||||*|:*|	ACTTCGACGCTCGTAGTGTA	-	-	-	-	-	-	-
miR-RH26	Chr03:28780554|28789140	Yes	Yes	No	1	20	4991	5010	UGAAGCUGCCAGCAUGAUCU	::::.:::.: :.. :::::	AGAUUAUGUUUGUGUCUUCA	1	20	6184	6202	TGAAGCTGCCAGCATGATCT	||||:|||*||:|||||*||	ACTTTGACAGTTGTACT-GA	-	-	-	-	-	-	-
miR-RH26	Chr03:4576382|4578884	Yes	Yes	No	1	20	1128	1147	UGAAGCUGCCAGCAUGAUCU	::::::::::::::	CACAAAUGCUGGCAGCUUCC	1	20	1129	1147	TGAAGCTGCCAGCATGATCT	*||||||||||||||**|*|	ccttcgacggtcgtAA-ACA	-	-	-	-	-	-	-
miR-RH26	Chr03:4576773|4578884	Yes	Yes	No	1	20	1128	1147	UGAAGCUGCCAGCAUGAUCU	::::::::::::::	CACAAAUGCUGGCAGCUUCC	1	20	1129	1147	TGAAGCTGCCAGCATGATCT	*||||||||||||||**|*|	ccttcgacggtcgtAA-ACA	-	-	-	-	-	-	-
miR-RH26	Chr05:18686037|18877997	Yes	Yes	No	1	20	145238	145257	UGAAGCUGCCAGCAUGAUCU	:: ::::::: :.: :::::	AGUUCAUGCUUGUAUCUUCA	1	20	145238	145257	TGAAGCTGCCAGCATGATCT	|||||*|:|*|||||||*||	acttctatgttcgtacttga	-	-	-	-	-	-	-
miR-RH26	Chr05:35687783|35695492	Yes	Yes	No	1	20	5965	5984	UGAAGCUGCCAGCAUGAUCU	::::::::::::.: :	GAUUCAUGCUGGCAGUUACC	1	20	5966	5984	TGAAGCTGCCAGCATGATCT	*|*|:||||||||||||**|	CCATTGACGGTCGTACT-TA	-	-	-	-	-	-	-
miR-RH26	Chr06:24461098|24495543	Yes	Yes	No	1	20	32825	32844	UGAAGCUGCCAGCAUGAUCU	:: ::::::::: ::::	AUCUCUUGCUGGCAGGUUCA	1	20	32825	32844	TGAAGCTGCCAGCATGATCT	||||*|||||||||*||**|	ACTTGGACGGTCGTTCTCTA	-	-	-	-	-	-	-
miR-RH26	Chr06:30798650|30802185	Yes	Yes	No	1	20	245	264	UGAAGCUGCCAGCAUGAUCU	: :::: .:::.:::::::	CGUUCAUUUUGGUAGCUUCA	1	20	245	264	TGAAGCTGCCAGCATGATCT	|||||||:|||:*||||*|*	ACTTCGATGGTTTTACTTGC	-	-	-	-	-	-	-
miR-RH26	Chr08:9294338|9295101	Yes	Yes	No	1	20	14	33	UGAAGCUGCCAGCAUGAUCU	:: :::.::::::::::	GUAUGAUGUUGGCAGCUUCU	1	20	13	33	TGAAGCTGCCAGCATGAT-CT	*||||||||||:|||*||*|:	TCTTCGACGGTTGTAGTATGG	-	-	-	-	-	-	-
miR-RH26	Chr10:36456516|36459515	Yes	Yes	Yes	1	20	73	92	UGAAGCUGCCAGCAUGAUCU	::::::::::::::: ::	GUAUCAUGCUGGCAGCUGCA	1	20	72	92	TGAAGCTGCCAGCATGAT-CT	||*|||||||||||||||*|:	ACGTCGACGGTCGTACTATGG	1	20	73	92	UCUAGUACGACCGUCGAAGU	o.|||||||||||||||.||	GUAUCAUGCUGGCAGCUGCA
miR-RH27	Chr02:46069070|46069626	Yes	Yes	Yes	1	21	93	114	AAGCUCAGGAGGGAUAG-CGCC	:::: :: :::.:.::::::::	GGCGUCUCUCCUUUCUGAGCUU	1	21	93	114	AAGCTCAGGAGGGATAG-CGCC	||||||||:|:|||*||*||||	TTCGAGTCTTTCCTCTCTGCGG	1	21	93	114	CCGC-GAUAGGGAGGACUCGAA	||||.||.|||o|o||||||||	GGCGUCUCUCCUUUCUGAGCUU
miR-RH27	Chr09:11417348|11419374	Yes	Yes	No	1	21	70	90	AAGCUCAGGAGGGAUAGCGCC	:.:: ::.:::.::::::::	AGUGCAAUUCCUUCUGAGCUU	1	21	70	90	AAGCTCAGGAGGGATAGCGCC	||||||||:|||:||*||:|*	TTCGAGTCTTCCTTAACGTGA	-	-	-	-	-	-	-
miR-RH27	Chr10:41798093|41844360	Yes	Yes	No	1	21	7476	7496	AAGCUCAGGAGGGAUAGCGCC	:: :.:.:..::.:::::.:	GGGGUUGUUUCUUCUGAGUUC	1	21	1058	1078	AAGCTCAGGAGGGATAGCGCC	||||:||*||||||:||*|*|	TTCGGGTACTCCCTGTCTCAG	-	-	-	-	-	-	-
miR-RH28	Chr01:48982622|48983734	Yes	Yes	No	1	21	696	716	UUAGAUUCACGCACAAACUUG	: ::: ::.::::::.::.	GUAAUUUUUGUGUGAAUUUAG	1	21	697	716	TTAGATTCACGCACAAACTTG	:||:||||||:||*|||*||:	GATTTAAGTGTGTTTTT-AAT	-	-	-	-	-	-	-
miR-RH28	Chr02:40973065|40979247	Yes	Yes	No	1	21	1096	1116	UUAGAUUCACGCACAAACUUG	.:: ::::::.::::::.:.:	UAAUUUUGUGUGUGAAUUUGA	1	21	1096	1116	TTAGATTCACGCACAAACTTG	|:|:||||||:||||||*||:	AGTTTAAGTGTGTGTTTTAAT	-	-	-	-	-	-	-
miR-RH28	Chr02:40976793|40979247	Yes	Yes	No	1	21	1096	1116	UUAGAUUCACGCACAAACUUG	.:: ::::::.::::::.:.:	UAAUUUUGUGUGUGAAUUUGA	1	21	1096	1116	TTAGATTCACGCACAAACTTG	|:|:||||||:||||||*||:	AGTTTAAGTGTGTGTTTTAAT	-	-	-	-	-	-	-
miR-RH28	Chr03:3389973|3408602	Yes	Yes	No	1	21	6577	6597	UUAGAUUCACGCACAAACUUG	::: :::::::::: ::::.	CAAAAUUGUGCGUGAUUCUAG	1	21	6577	6597	TTAGATTCACGCACAAACTTG	:||||*||||||||||**|||	GATCTTAGTGCGTGTTAAAAC	-	-	-	-	-	-	-
miR-RH28	Chr03:3394894|3417113	Yes	Yes	No	1	21	15088	15108	UUAGAUUCACGCACAAACUUG	::: :::::::::: ::::.	CAAAAUUGUGCGUGAUUCUAG	1	21	15088	15108	TTAGATTCACGCACAAACTTG	:||||*||||||||||**|||	GATCTTAGTGCGTGTTAAAAC	-	-	-	-	-	-	-
miR-RH28	Chr03:3401042|3404409	Yes	Yes	No	1	21	2384	2404	UUAGAUUCACGCACAAACUUG	::: :::::::::: ::::.	CAAAAUUGUGCGUGAUUCUAG	1	21	2384	2404	TTAGATTCACGCACAAACTTG	:||||*||||||||||**|||	GATCTTAGTGCGTGTTAAAAC	-	-	-	-	-	-	-
miR-RH28	Chr05:38470817|38477421	Yes	Yes	No	1	21	5680	5700	UUAGAUUCACGCACAAACUUG	::.:: ::::.::::::.::	CAGGUAUGUGUGUGAAUUUAU	1	21	5680	5700	TTAGATTCACGCACAAACTTG	*||:||||||:||||*||:||	TATTTAAGTGTGTGTATGGAC	-	-	-	-	-	-	-
miR-RH28	Chr05:38470817|38478030	Yes	Yes	No	1	21	5680	5700	UUAGAUUCACGCACAAACUUG	::.:: ::::.::::::.::	CAGGUAUGUGUGUGAAUUUAU	1	21	5680	5700	TTAGATTCACGCACAAACTTG	*||:||||||:||||*||:||	TATTTAAGTGTGTGTATGGAC	-	-	-	-	-	-	-
miR-RH28	Chr06:17084222|17086044	Yes	Yes	No	1	21	1577	1597	UUAGAUUCACGCACAAACUUG	::::::: :::::.:::	UAUUUUUGUGCUUGAAUUUAA	1	21	1577	1597	TTAGATTCACGCACAAACTTG	|||:|||||*|||||||**|:	AATTTAAGTTCGTGTTTTTAT	-	-	-	-	-	-	-
miR-RH29	Chr01:18764154|18765954	Yes	Yes	No	1	21	1122	1142	AAGCUCAGGAGGGAUAGCACC	:::::::::.::: ::	UUGUCUAUCCCUCUUGACCUG	1	21	1123	1142	AAGCTCAGGAGGGATAGCACC	*||*|||:|||||||||*||*	GTCCAGTTCTCCCTATC-TGT	-	-	-	-	-	-	-
miR-RH29	Chr01:43993828|44009079	Yes	Yes	No	1	21	13353	13373	AAGCUCAGGAGGGAUAGCACC	: ::.:.:.: ::::::::	AUUUCUGUUCUUACUGAGCUU	1	21	13236	13256	AAGCTCAGGAGGGATAGCACC	||||||||:|:|:|:||*|*|	TTCGAGTCTTTCTTGTCTTCG	-	-	-	-	-	-	-
miR-RH29	Chr01:43993828|44018405	Yes	Yes	No	1	21	13353	13373	AAGCUCAGGAGGGAUAGCACC	: ::.:.:.: ::::::::	AUUUCUGUUCUUACUGAGCUU	1	21	13236	13256	AAGCTCAGGAGGGATAGCACC	||||||||:|:|:|:||*|*|	TTCGAGTCTTTCTTGTCTTCG	-	-	-	-	-	-	-
miR-RH29	Chr01:43993828|44026392	Yes	Yes	No	1	21	13353	13373	AAGCUCAGGAGGGAUAGCACC	: ::.:.:.: ::::::::	AUUUCUGUUCUUACUGAGCUU	1	21	13236	13256	AAGCTCAGGAGGGATAGCACC	||||||||:|:|:|:||*|*|	TTCGAGTCTTTCTTGTCTTCG	-	-	-	-	-	-	-
miR-RH29	Chr01:44006765|44009079	Yes	Yes	No	1	21	416	436	AAGCUCAGGAGGGAUAGCACC	: ::.:.:.: ::::::::	AUUUCUGUUCUUACUGAGCUU	1	21	299	319	AAGCTCAGGAGGGATAGCACC	||||||||:|:|:|:||*|*|	TTCGAGTCTTTCTTGTCTTCG	-	-	-	-	-	-	-
miR-RH29	Chr08:55025902|55028455	Yes	No	Yes	1	21	1526	1546	AAGCUCAGGAGGGAUAGCACC	:::: :::::::::.::::	GGUGGACUCCCUCCUGGGCUU	-	-	-	-	-	-	-	1	21	1526	1546	CCACGAUAGGGAGGACUCGAA	||||...|||||||||o||||	GGUGGACUCCCUCCUGGGCUU
miR-RH29	Chr09:11417348|11419374	Yes	Yes	Yes	1	21	70	90	AAGCUCAGGAGGGAUAGCACC	:::: ::.:::.::::::::	AGUGCAAUUCCUUCUGAGCUU	1	21	70	90	AAGCTCAGGAGGGATAGCACC	||||||||:|||:||*||||*	TTCGAGTCTTCCTTAACGTGA	1	21	70	90	CCACGAUAGGGAGGACUCGAA	.||||.||o|||o||||||||	AGUGCAAUUCCUUCUGAGCUU
miR-RH29	Chr09:7849570|7851387	Yes	Yes	No	1	21	369	389	AAGCUCAGGAGGGAUAGCACC	::::. :::::::.:::: ::	GGUGUCAUCCCUCUUGAGAUU	1	21	369	389	AAGCTCAGGAGGGATAGCACC	||*||||:|||||||*:||||	TTAGAGTTCTCCCTACTGTGG	-	-	-	-	-	-	-
miR-RH29	Chr11:2662034|2664681	Yes	Yes	No	1	21	2415	2435	AAGCUCAGGAGGGAUAGCACC	:: ::::.:.:..::::.::	GGGUCUAUUCUUUUUGAGUUU	1	21	2416	2435	AAGCTCAGGAGGGATAGCACC	||:||||::|:|:||||*|||	TTTGAGTTTTTCTTATC-TGG	-	-	-	-	-	-	-
miR-RH29	Chr11:3074044|3074833	Yes	Yes	No	1	21	447	467	AAGCUCAGGAGGGAUAGCACC	::::::.::.::::::. .::	GGUGCUGUCUCUCCUGGAUUU	1	21	447	467	AAGCTCAGGAGGGATAGCACC	||:*:||||||:||:||||||	TTTAGGTCCTCTCTGTCGTGG	-	-	-	-	-	-	-
miR-RH3	Chr02:34648034|34661348	Yes	Yes	No	1	21	3766	3786	UUCCACAGCUUUCUUGAACUG	:::::::: :::::::	GAAAUCAAGAAAACUGUGGAC	1	21	3766	3786	TTCCACAGCTTTCTTGAACTG	*|||||||*||||||||**|*	caggtgtcaaaagaactaaag	-	-	-	-	-	-	-
miR-RH3	Chr02:34653802|34661348	Yes	Yes	No	1	21	3766	3786	UUCCACAGCUUUCUUGAACUG	:::::::: :::::::	GAAAUCAAGAAAACUGUGGAC	1	21	3766	3786	TTCCACAGCTTTCTTGAACTG	*|||||||*||||||||**|*	caggtgtcaaaagaactaaag	-	-	-	-	-	-	-
miR-RH3	Chr03:39745220|39777558	Yes	Yes	No	1	21	32253	32273	UUCCACAGCUUUCUUGAACUG	: ::::::.:::::: :.:	AUGGUCAAGAGAGCUGUAGGA	1	21	32254	32273	TTCCACAGCTTTCTTGAACTG	|:|*||||||:||||||*|::	AGGATGTCGAGAGAACT-GGT	-	-	-	-	-	-	-
miR-RH3	Chr03:45602226|45603206	Yes	No	Yes	1	21	74	94	UUCCACAGCUUUCUUGAACUG	.::: .: ::::::::::::	UAGUGAGAUAAAGCUGUGGAA	-	-	-	-	-	-	-	1	21	74	94	GUCAAGUUCUUUCGACACCUU	o|||..o|.||||||||||||	UAGUGAGAUAAAGCUGUGGAA
miR-RH3	Chr04:11173070|11180870	Yes	Yes	No	1	21	6573	6593	UUCCACAGCUUUCUUGAACUG	::.:::::::.:::::..	AUCUUUAAGAAAGUUGUGGGG	1	21	6572	6593	TTCCACAGCTTTCTTGAA-CTG	::|||||:|||||||:||**||	ggggtgttgaaagaatttctac	-	-	-	-	-	-	-
miR-RH3	Chr04:2939776|2941771	Yes	Yes	No	1	21	1659	1679	UUCCACAGCUUUCUUGAACUG	::: :::::::::: : ::.:	CAGAUCAAGAAAGCAGAGGGA	1	21	1659	1679	TTCCACAGCTTTCTTGAACTG	|:||*|*||||||||||*|||	AGGGAGACGAAAGAACTAGAC	-	-	-	-	-	-	-
miR-RH3	Chr05:31723234|31723840	Yes	Yes	Yes	1	21	15	35	UUCCACAGCUUUCUUGAACUG	:: :::: .:::::::::::	CAUUUCAUUGAAGCUGUGGAA	1	21	15	35	TTCCACAGCTTTCTTGAACTG	|||||||||||:**||||*||	AAGGTGTCGAAGTTACTTTAC	1	21	15	35	GUCAAGUUCUUUCGACACCUU	||.||||..o|||||||||||	CAUUUCAUUGAAGCUGUGGAA
miR-RH3	Chr07:31096503|31099496	Yes	Yes	No	1	21	134	154	UUCCACAGCUUUCUUGAACUG	::::::::.:::: ::	UCAGACAAGAAAGUUGUGCAA	1	21	135	154	TTCCACAGCTTTCTTGAACTG	||*||||:||||||||**|||	AACGTGTTGAAAGAAC-AGAC	-	-	-	-	-	-	-
miR-RH3	Chr07:31097259|31102021	Yes	Yes	No	1	21	2659	2679	UUCCACAGCUUUCUUGAACUG	::::::::.:::: ::	UCAGACAAGAAAGUUGUGCAA	1	21	2660	2679	TTCCACAGCTTTCTTGAACTG	||*||||:||||||||**|||	AACGTGTTGAAAGAAC-AGAC	-	-	-	-	-	-	-
miR-RH3	Chr07:31098470|31099496	Yes	Yes	No	1	21	134	154	UUCCACAGCUUUCUUGAACUG	::::::::.:::: ::	UCAGACAAGAAAGUUGUGCAA	1	21	135	154	TTCCACAGCTTTCTTGAACTG	||*||||:||||||||**|||	AACGTGTTGAAAGAAC-AGAC	-	-	-	-	-	-	-
miR-RH3	Chr08:35356714|35366168	Yes	Yes	No	1	21	5816	5836	UUCCACAGCUUUCUUGAACUG	: :::::::::::: ::::.	CUGUUCAAGAAAGCCAUGGAG	1	21	5816	5836	TTCCACAGCTTTCTTGAACTG	:||||**||||||||||||*|	GAGGTACCGAAAGAACTTGTC	-	-	-	-	-	-	-
miR-RH3	Chr09:21082875|21084595	Yes	Yes	No	1	21	634	654	UUCCACAGCUUUCUUGAACUG	::::::::::: : ::::	GCUUUCAAGAAAGCAGCGGAA	1	21	635	654	TTCCACAGCTTTCTTGAACTG	||||*|*|||||||||||**|	AAGGCGACGAAAGAACTT-TC	-	-	-	-	-	-	-
miR-RH3	Chr09:23696835|23702900	Yes	Yes	No	1	21	4097	4117	UUCCACAGCUUUCUUGAACUG	:: :::: :::::::::::	AAGCUCAAAUAAGCUGUGGAA	1	21	4097	4117	TTCCACAGCTTTCTTGAACTG	|||||||||||**||||*||*	AAGGTGTCGAATAAACTCGAA	-	-	-	-	-	-	-
miR-RH3	Chr09:32092667|32094261	Yes	Yes	Yes	1	21	1543	1563	UUCCACAGCUUUCUUGAACUG	:: ::::::::::::::	CCCUUAAAGAAAGCUGUGGAU	1	21	1543	1563	TTCCACAGCTTTCTTGAACTG	*||||||||||||||*||**|	TAGGTGTCGAAAGAAATTCCC	1	21	1543	1563	GUCAAGUUCUUUCGACACCUU	|..||.||||||||||||||.	CCCUUAAAGAAAGCUGUGGAU
miR-RH3	Chr09:8009190|8011042	Yes	Yes	No	1	21	89	109	UUCCACAGCUUUCUUGAACUG	:::::::::::::: ::.	UUGUUCAAGAAAGCUGAAGAG	1	21	89	109	TTCCACAGCTTTCTTGAACTG	:||**||||||||||||||*:	GAGAAGTCGAAAGAACTTGTT	-	-	-	-	-	-	-
miR-RH3	Chr09:8009190|8011189	Yes	Yes	No	1	21	89	109	UUCCACAGCUUUCUUGAACUG	:::::::::::::: ::.	UUGUUCAAGAAAGCUGAAGAG	1	21	89	109	TTCCACAGCTTTCTTGAACTG	:||**||||||||||||||*:	GAGAAGTCGAAAGAACTTGTT	-	-	-	-	-	-	-
miR-RH3	Chr09:8009190|8011554	Yes	Yes	No	1	21	89	109	UUCCACAGCUUUCUUGAACUG	:::::::::::::: ::.	UUGUUCAAGAAAGCUGAAGAG	1	21	89	109	TTCCACAGCTTTCTTGAACTG	:||**||||||||||||||*:	GAGAAGTCGAAAGAACTTGTT	-	-	-	-	-	-	-
miR-RH3	Chr09:8009190|8012061	Yes	Yes	No	1	21	89	109	UUCCACAGCUUUCUUGAACUG	:::::::::::::: ::.	UUGUUCAAGAAAGCUGAAGAG	1	21	89	109	TTCCACAGCTTTCTTGAACTG	:||**||||||||||||||*:	GAGAAGTCGAAAGAACTTGTT	-	-	-	-	-	-	-
miR-RH3	Chr11:2159310|2160545	Yes	Yes	No	1	21	771	791	UUCCACAGCUUUCUUGAACUG	: :::::.:: ::::::::	UUGAUCAAGGAAACUGUGGAA	1	21	771	791	TTCCACAGCTTTCTTGAACTG	||||||||*||:|||||*|*:	AAGGTGTCAAAGGAACTAGTT	-	-	-	-	-	-	-
miR-RH3	Chr11:3255400|3258248	Yes	Yes	No	1	21	2312	2332	UUCCACAGCUUUCUUGAACUG	: ::::: :::.:::::::	UCGGUCAAGUAAGUUGUGGAA	1	21	2313	2332	TTCCACAGCTTTCTTGAACTG	|||||||:|||*|||||*|:|	AAGGTGTTGAATGAACT-GGC	-	-	-	-	-	-	-
miR-RH30	Chr04:548632|554949	Yes	Yes	No	1	21	512	532	AUGCACUGCCUCUUCCCUGGC	:: .:::::::::::: : ::	GCAGGGGAAGAGGCAGGGAAU	1	21	512	532	ATGCACTGCCTCTTCCCTGGC	||*|*||||||||||||:*||	TAAGGGACGGAGAAGGGGACG	-	-	-	-	-	-	-
miR-RH31	Chr04:20533005|20541602	Yes	Yes	No	1	22	5540	5561	UCAUUUUGCGUGCAAUGAUCUG	: :.:::::.::::::: :	UCAACCGUUGCAUGCAAAAUUA	1	22	5541	5561	TCATTTTGCGTGCAATGATCTG	|*|||||||:|||||:|*|*||	ATTAAAACGTACGTTGCCA-AC	-	-	-	-	-	-	-
miR-RH32	Chr02:44620956|44623990	Yes	Yes	No	1	20	811	830	UUGGCAUUCUGUCCACCUCC	:::::::: .: :::::.::	GGAGGUGGUUACAAUGCUAA	1	20	811	830	TTGGCATTCTGTCCACCTCC	||:|||||*|:*||||||||	AATCGTAACATTGGTGGAGG	-	-	-	-	-	-	-
miR-RH32	Chr02:44620956|44624794	Yes	Yes	No	1	20	811	830	UUGGCAUUCUGUCCACCUCC	:::::::: .: :::::.::	GGAGGUGGUUACAAUGCUAA	1	20	811	830	TTGGCATTCTGTCCACCTCC	||:|||||*|:*||||||||	AATCGTAACATTGGTGGAGG	-	-	-	-	-	-	-
miR-RH32	Chr02:44620956|44627170	Yes	Yes	No	1	20	811	830	UUGGCAUUCUGUCCACCUCC	:::::::: .: :::::.::	GGAGGUGGUUACAAUGCUAA	1	20	811	830	TTGGCATTCTGTCCACCTCC	||:|||||*|:*||||||||	AATCGTAACATTGGTGGAGG	-	-	-	-	-	-	-
miR-RH32	Chr09:31642048|31647066	Yes	Yes	No	1	20	3214	3233	UUGGCAUUCUGUCCACCUCC	:: ::::::::: :::::	UAAGAUGGACAGAAAGCCAA	1	20	3214	3233	TTGGCATTCTGTCCACCTCC	|||||*|||||||||*||**	AACCGAAAGACAGGTAGAAT	-	-	-	-	-	-	-
miR-RH32	Chr11:2683169|2685651	Yes	Yes	No	1	20	1352	1371	UUGGCAUUCUGUCCACCUCC	:::: :::: ::::::..::	GGAGCUGGAAAGAAUGUUAA	1	20	1352	1371	TTGGCATTCTGTCCACCTCC	||::||||||*||||*||||	AATTGTAAGAAAGGTCGAGG	-	-	-	-	-	-	-
miR-RH32	Chr11:2683169|2686341	Yes	Yes	No	1	20	1352	1371	UUGGCAUUCUGUCCACCUCC	:::: :::: ::::::..::	GGAGCUGGAAAGAAUGUUAA	1	20	1352	1371	TTGGCATTCTGTCCACCTCC	||::||||||*||||*||||	AATTGTAAGAAAGGTCGAGG	-	-	-	-	-	-	-
miR-RH32	Chr11:8584758|8588404	Yes	Yes	No	1	20	175	194	UUGGCAUUCUGUCCACCUCC	:::: :::::::::: ..::	GGAGCUGGACAGAAUCUUAA	1	20	175	194	TTGGCATTCTGTCCACCTCC	||::*||||||||||*||||	AATTCTAAGACAGGTCGAGG	-	-	-	-	-	-	-
miR-RH32	Chr11:8584758|8588959	Yes	Yes	No	1	20	175	194	UUGGCAUUCUGUCCACCUCC	:::: :::::::::: ..::	GGAGCUGGACAGAAUCUUAA	1	20	175	194	TTGGCATTCTGTCCACCTCC	||::*||||||||||*||||	AATTCTAAGACAGGTCGAGG	-	-	-	-	-	-	-
miR-RH33	Chr02:34648034|34661348	Yes	Yes	No	1	21	4317	4337	UUGAGCCGUGCCAAUAUCACA	: :::::::::..:: ::::	UCUGAUAUUGGUGCGUCUCAU	1	21	4317	4337	TTGAGCCGTGCCAATATCACA	*||||*||::|||||||||*|	tactctgcgtggttatagtct	-	-	-	-	-	-	-
miR-RH33	Chr02:34653802|34661348	Yes	Yes	No	1	21	4317	4337	UUGAGCCGUGCCAAUAUCACA	: :::::::::..:: ::::	UCUGAUAUUGGUGCGUCUCAU	1	21	4317	4337	TTGAGCCGTGCCAATATCACA	*||||*||::|||||||||*|	tactctgcgtggttatagtct	-	-	-	-	-	-	-
miR-RH33	Chr03:335469|367428	Yes	Yes	No	1	21	8247	8267	UUGAGCCGUGCCAAUAUCACA	: :::::::::::.::.:..:	UAUGAUAUUGGCAUGGUUUGA	1	21	8247	8267	TTGAGCCGTGCCAATATCACA	|::|:||:|||||||||||*|	AGTTTGGTACGGTTATAGTAT	-	-	-	-	-	-	-
miR-RH33	Chr07:14479538|14655659	Yes	Yes	No	1	21	169058	169078	UUGAGCCGUGCCAAUAUCACA	:: ::.::::::: : ::::	GGUUAUGUUGGCACUGAUCAA	1	21	84728	84749	TTGAGCCGTGCCAATATCA-CA	||||*|*|||||||:||||*||	aactagtcacggttgtagtggt	-	-	-	-	-	-	-
miR-RH33	Chr10:3389107|3434999	Yes	Yes	No	1	21	8580	8600	UUGAGCCGUGCCAAUAUCACA	: :::::::::::: ::::	GAUUAUAUUGGCACGGAUCAA	1	21	8579	8600	TTGAGCCGTGCCAATATCA-CA	||||*||||||||||||*|*||	aactaggcacggttatattagt	-	-	-	-	-	-	-
miR-RH34	Chr01:18694825|18700430	Yes	Yes	No	1	24	1662	1685	UAUUAAGAAGUAGACUUUAAGCCU	:::.:::::::: ::::::::: :	AGGUUUAAAGUCCACUUCUUAAGA	1	24	1662	1685	TATTAAGAAGTAGACTTTAAGCCT	|*|||||||||*||||||||:|||	agaattcttcacctgaaatttgga	-	-	-	-	-	-	-
miR-RH34	Chr01:18694825|18700442	Yes	Yes	No	1	24	1662	1685	UAUUAAGAAGUAGACUUUAAGCCU	:::.:::::::: ::::::::: :	AGGUUUAAAGUCCACUUCUUAAGA	1	24	1662	1685	TATTAAGAAGTAGACTTTAAGCCT	|*|||||||||*||||||||:|||	agaattcttcacctgaaatttgga	-	-	-	-	-	-	-
miR-RH34	Chr01:26364226|26375654	Yes	Yes	Yes	1	24	4836	4859	UAUUAAGAAGUAGACUUUAAGCCU	:: :::::::..::.:::.:	UCCCUCAAAGUCUGUUUUUUAGUU	1	24	4014	4037	TATTAAGAAGTAGACTTTAAGCCT	|||||*|||||*:|||||||||||	ataatacttcacttgaaattcgga	1	24	4271	4294	UCCGAAUUUCAGAUGAAGAAUUAU	||||||||||||.|||||.|||||	AGGCUUAAAGUCCACUUCAUAAUA
miR-RH34	Chr01:34216467|34223874	Yes	Yes	Yes	1	24	6608	6631	UAUUAAGAAGUAGACUUUAAGCCU	.: .:::::::: :::::::::::	GGAUUUAAAGUCCACUUCUUAAUA	1	24	6608	6631	TATTAAGAAGTAGACTTTAAGCCT	|||||||||||*||||||||:*|:	ataattcttcacctgaaatttagg	1	24	6877	6900	UCCGAAUUUCAGAUGAAGAAUUAU	o|||||||||||.|||||||||||	GGGCUUAAAGUCCACUUCUUAAUA
miR-RH34	Chr01:3604836|3651097	Yes	Yes	Yes	1	24	24788	24810	UAUUAAGAAGUAGACUUUAAGCCU	:: :::::: :: ::::::::::	AGACUUAAA-UCCACUUCUUAAUA	1	24	24788	24810	TATTAAGAAGTAGACTTTAAGCCT	|||||||||||*||*||*|||*||	ataattcttcacctaaa-ttcaga	1	24	24810	24833	UCCGAAUUUCAGAUGAAGAAUUAU	|||||||||.||.|o|||||||||	AGGCUUAAAUUCAAUUUCUUAAUA
miR-RH34	Chr01:42037766|42171971	Yes	Yes	Yes	1	24	97633	97656	UAUUAAGAAGUAGACUUUAAGCCU	:::::::::::: :::::::::::	AGGCUUAAAGUCCACUUCUUAAUA	1	24	97633	97656	TATTAAGAAGTAGACTTTAAGCCT	|||||||||||*||||||||||||	ataattcttcacctgaaattcgga	1	24	97633	97656	UCCGAAUUUCAGAUGAAGAAUUAU	||||||||||||.|||||||||||	AGGCUUAAAGUCCACUUCUUAAUA
miR-RH34	Chr01:43559554|43562703	Yes	Yes	Yes	1	24	1802	1825	UAUUAAGAAGUAGACUUUAAGCCU	:::::::::::: ::::: :::::	AGGCUUAAAGUCCACUUCAUAAUA	1	24	1802	1825	TATTAAGAAGTAGACTTTAAGCCT	|||||*|||||*||||||||||||	ataatacttcacctgaaattcgga	1	24	1802	1825	UCCGAAUUUCAGAUGAAGAAUUAU	||||||||||||.|||||.|||||	AGGCUUAAAGUCCACUUCAUAAUA
miR-RH34	Chr01:43689094|43691887	Yes	Yes	No	1	24	1432	1455	UAUUAAGAAGUAGACUUUAAGCCU	: :.:::::::.::.:: :::::.	AAGUUUAAAGUUUAUUUAUUAAUG	1	24	1432	1455	TATTAAGAAGTAGACTTTAAGCCT	:|||||*||:||:|||||||:|*|	GTAATTATTTATTTGAAATTTGAA	-	-	-	-	-	-	-
miR-RH34	Chr01:43978601|43989426	Yes	Yes	No	1	24	4049	4072	UAUUAAGAAGUAGACUUUAAGCCU	:: .: ::: ::::::::: ::::	AGCUUAAAAAUCUACUUCUCAAUA	1	24	4048	4072	TATTAAGAAGTAGACTTT-AAGCCT	||||*|||||||||*|||*||||*|	ataactcttcatctaaaaattcgaa	-	-	-	-	-	-	-
miR-RH34	Chr01:43988224|43995240	Yes	Yes	Yes	1	24	1954	1977	UAUUAAGAAGUAGACUUUAAGCCU	:::::::: :::::::::::::::	AGGCUUAACGUCUACUUCUUAAUA	1	24	1954	1977	TATTAAGAAGTAGACTTTAAGCCT	|||||||||||||||*||||||||	ataattcttcatctgcaattcgga	1	24	1954	1977	UCCGAAUUUCAGAUGAAGAAUUAU	||||||||.|||||||||||||||	AGGCUUAACGUCUACUUCUUAAUA
miR-RH34	Chr01:43993828|44018405	Yes	Yes	Yes	1	24	21241	21264	UAUUAAGAAGUAGACUUUAAGCCU	:: ::::::::: :.::::::.	AGACUUAAAGUCCAUUUCUUAGCU	1	24	16802	16825	TATTAAGAAGTAGACTTTAAGCCT	|*|||||||||*||||||||||||	agaattcttcacctgaaattcgga	1	24	16802	16825	UCCGAAUUUCAGAUGAAGAAUUAU	||||||||||||.|||||||||.|	AGGCUUAAAGUCCACUUCUUAAGA
miR-RH34	Chr01:43993828|44026392	Yes	Yes	Yes	1	24	21241	21264	UAUUAAGAAGUAGACUUUAAGCCU	:: ::::::::: :.::::::.	AGACUUAAAGUCCAUUUCUUAGCU	1	24	16802	16825	TATTAAGAAGTAGACTTTAAGCCT	|*|||||||||*||||||||||||	agaattcttcacctgaaattcgga	1	24	16802	16825	UCCGAAUUUCAGAUGAAGAAUUAU	||||||||||||.|||||||||.|	AGGCUUAAAGUCCACUUCUUAAGA
miR-RH34	Chr01:6320215|6324192	Yes	Yes	No	1	24	1862	1885	UAUUAAGAAGUAGACUUUAAGCCU	: ::::.::::::::.:	AUUUCUUAAGUUUACUUCUUGACU	1	24	2839	2862	TATTAAGAAGTAGACTTTAAGCCT	|||||||||:|*:||||||||**|	ataattctttacttgaaattcaaa	-	-	-	-	-	-	-
miR-RH34	Chr01:6328635|6347652	Yes	Yes	Yes	1	24	15561	15584	UAUUAAGAAGUAGACUUUAAGCCU	::::::::::::::::::::::::	AGGCUUAAAGUCUACUUCUUAAUA	1	24	15561	15584	TATTAAGAAGTAGACTTTAAGCCT	||||||||||||||||||||||||	ataattcttcatctgaaattcgga	1	24	15561	15584	UCCGAAUUUCAGAUGAAGAAUUAU	||||||||||||||||||||||||	AGGCUUAAAGUCUACUUCUUAAUA
miR-RH34	Chr01:6328635|6347662	Yes	Yes	Yes	1	24	15571	15594	UAUUAAGAAGUAGACUUUAAGCCU	::::::::::::::::::::::::	AGGCUUAAAGUCUACUUCUUAAUA	1	24	15571	15594	TATTAAGAAGTAGACTTTAAGCCT	||||||||||||||||||||||||	ataattcttcatctgaaattcgga	1	24	15571	15594	UCCGAAUUUCAGAUGAAGAAUUAU	||||||||||||||||||||||||	AGGCUUAAAGUCUACUUCUUAAUA
miR-RH34	Chr02:356496|367461	Yes	Yes	Yes	1	24	7175	7198	UAUUAAGAAGUAGACUUUAAGCCU	::: ::::. ::::.::::::	AUUCUUUAAGUUCACUUUUUAAUA	1	24	5297	5320	TATTAAGAAGTAGACTTTAAGCCT	||||||||||||:|||||||||||	ataattcttcatttgaaattcgga	1	24	5297	5320	UCCGAAUUUCAGAUGAAGAAUUAU	|||||||||||o||||||||||||	AGGCUUAAAGUUUACUUCUUAAUA
miR-RH34	Chr02:359663|365284	Yes	Yes	Yes	1	24	4998	5021	UAUUAAGAAGUAGACUUUAAGCCU	::: ::::. ::::.::::::	AUUCUUUAAGUUCACUUUUUAAUA	1	24	3120	3143	TATTAAGAAGTAGACTTTAAGCCT	||||||||||||:|||||||||||	ataattcttcatttgaaattcgga	1	24	3120	3143	UCCGAAUUUCAGAUGAAGAAUUAU	|||||||||||o||||||||||||	AGGCUUAAAGUUUACUUCUUAAUA
miR-RH34	Chr02:359663|367461	Yes	Yes	Yes	1	24	7175	7198	UAUUAAGAAGUAGACUUUAAGCCU	::: ::::. ::::.::::::	AUUCUUUAAGUUCACUUUUUAAUA	1	24	5297	5320	TATTAAGAAGTAGACTTTAAGCCT	||||||||||||:|||||||||||	ataattcttcatttgaaattcgga	1	24	5297	5320	UCCGAAUUUCAGAUGAAGAAUUAU	|||||||||||o||||||||||||	AGGCUUAAAGUUUACUUCUUAAUA
miR-RH34	Chr02:37541332|37557596	Yes	Yes	No	1	24	1040	1063	UAUUAAGAAGUAGACUUUAAGCCU	:: :::::: :. :::::::::::	AGACUUAAAAUUCACUUCUUAAUA	1	24	1040	1063	TATTAAGAAGTAGACTTTAAGCCT	|||||||||||*:|*||||||*||	ataattcttcacttaaaattcaga	-	-	-	-	-	-	-
miR-RH34	Chr02:37547780|37557596	Yes	Yes	No	1	24	1040	1063	UAUUAAGAAGUAGACUUUAAGCCU	:: :::::: :. :::::::::::	AGACUUAAAAUUCACUUCUUAAUA	1	24	1040	1063	TATTAAGAAGTAGACTTTAAGCCT	|||||||||||*:|*||||||*||	ataattcttcacttaaaattcaga	-	-	-	-	-	-	-
miR-RH34	Chr02:37552791|37557596	Yes	Yes	No	1	24	1040	1063	UAUUAAGAAGUAGACUUUAAGCCU	:: :::::: :. :::::::::::	AGACUUAAAAUUCACUUCUUAAUA	1	24	1040	1063	TATTAAGAAGTAGACTTTAAGCCT	|||||||||||*:|*||||||*||	ataattcttcacttaaaattcaga	-	-	-	-	-	-	-
miR-RH34	Chr02:8071814|8076362	Yes	Yes	Yes	1	24	1555	1578	UAUUAAGAAGUAGACUUUAAGCCU	:::::::::::: ::::: :::::	AGGCUUAAAGUCCACUUCGUAAUA	1	24	1555	1578	TATTAAGAAGTAGACTTTAAGCCT	|||||*|||||*||||||||||||	ataatgcttcacctgaaattcgga	1	24	1555	1578	UCCGAAUUUCAGAUGAAGAAUUAU	||||||||||||.|||||.|||||	AGGCUUAAAGUCCACUUCGUAAUA
miR-RH34	Chr03:11804449|11814383	Yes	Yes	Yes	1	24	6012	6035	UAUUAAGAAGUAGACUUUAAGCCU	:::::::::::: ::::: :::::	AGGCUUAAAGUCCACUUCGUAAUA	1	24	6012	6035	TATTAAGAAGTAGACTTTAAGCCT	|||||*|||||*||||||||||||	ataatgcttcacctgaaattcgga	1	24	6012	6035	UCCGAAUUUCAGAUGAAGAAUUAU	||||||||||||.|||||.|||||	AGGCUUAAAGUCCACUUCGUAAUA
miR-RH34	Chr03:11804449|11816393	Yes	Yes	Yes	1	24	6012	6035	UAUUAAGAAGUAGACUUUAAGCCU	:::::::::::: ::::: :::::	AGGCUUAAAGUCCACUUCGUAAUA	1	24	6012	6035	TATTAAGAAGTAGACTTTAAGCCT	|||||*|||||*||||||||||||	ataatgcttcacctgaaattcgga	1	24	6012	6035	UCCGAAUUUCAGAUGAAGAAUUAU	||||||||||||.|||||.|||||	AGGCUUAAAGUCCACUUCGUAAUA
miR-RH34	Chr03:2832031|2841239	Yes	Yes	Yes	1	24	4619	4642	UAUUAAGAAGUAGACUUUAAGCCU	:: ::::::::: ::::::::.	AGACUUAAAGUCCACUUCUUAGGU	1	24	4362	4385	TATTAAGAAGTAGACTTTAAGCCT	|||||||||||*||||||||||||	ataattcttcaactgaaattcgga	1	24	4362	4385	UCCGAAUUUCAGAUGAAGAAUUAU	||||||||||||.|||||||||||	AGGCUUAAAGUCAACUUCUUAAUA
miR-RH34	Chr03:36908285|36926737	Yes	Yes	Yes	1	24	7256	7279	UAUUAAGAAGUAGACUUUAAGCCU	:::::::::::: ::::: :::::	AGGCUUAAAGUCCACUUCGUAAUA	1	24	6995	7018	TATTAAGAAGTAGACTTTAAGCCT	|||||*|||||*||||||||||||	ataatgcttcacctgaaattcgga	1	24	6995	7018	UCCGAAUUUCAGAUGAAGAAUUAU	||||||||||||.|||||.|||||	AGGCUUAAAGUCCACUUCGUAAUA
miR-RH34	Chr03:36917207|36926737	Yes	Yes	Yes	1	24	7256	7279	UAUUAAGAAGUAGACUUUAAGCCU	:::::::::::: ::::: :::::	AGGCUUAAAGUCCACUUCGUAAUA	1	24	6995	7018	TATTAAGAAGTAGACTTTAAGCCT	|||||*|||||*||||||||||||	ataatgcttcacctgaaattcgga	1	24	6995	7018	UCCGAAUUUCAGAUGAAGAAUUAU	||||||||||||.|||||.|||||	AGGCUUAAAGUCCACUUCGUAAUA
miR-RH34	Chr03:39738591|39745595	Yes	Yes	Yes	1	24	612	635	UAUUAAGAAGUAGACUUUAAGCCU	:: :: : :::.::::::: ::::	AGACUAAUAGUUUACUUCUAAAUA	1	24	3236	3259	TATTAAGAAGTAGACTTTAAGCCT	|||||||||||*|||*||||||||	ataattcttcacctgcaattcgga	1	24	3236	3259	UCCGAAUUUCAGAUGAAGAAUUAU	||||||||.|||.|||||||||||	AGGCUUAACGUCCACUUCUUAAUA
miR-RH34	Chr03:39738591|39759802	Yes	Yes	Yes	1	24	612	635	UAUUAAGAAGUAGACUUUAAGCCU	:: :: : :::.::::::: ::::	AGACUAAUAGUUUACUUCUAAAUA	1	24	3236	3259	TATTAAGAAGTAGACTTTAAGCCT	|||||||||||*|||*||||||||	ataattcttcacctgcaattcgga	1	24	3236	3259	UCCGAAUUUCAGAUGAAGAAUUAU	||||||||.|||.|||||||||||	AGGCUUAACGUCCACUUCUUAAUA
miR-RH34	Chr03:39741255|39742586	Yes	Yes	Yes	1	24	764	787	UAUUAAGAAGUAGACUUUAAGCCU	:::.:::::::: ::::::::: :	AGGUUUAAAGUCCACUUCUUAACA	1	24	572	595	TATTAAGAAGTAGACTTTAAGCCT	|||||||||||*|||*||||||||	ataattcttcacctgcaattcgga	1	24	572	595	UCCGAAUUUCAGAUGAAGAAUUAU	||||||||.|||.|||||||||||	AGGCUUAACGUCCACUUCUUAAUA
miR-RH34	Chr03:39742624|39759802	Yes	Yes	Yes	1	24	15071	15094	UAUUAAGAAGUAGACUUUAAGCCU	:::::::::::: ::::: :::::	AGGCUUAAAGUCCACUUCGUAAUA	1	24	15071	15094	TATTAAGAAGTAGACTTTAAGCCT	|||||*|||||*||||||||||||	ataatgcttcacctgaaattcgga	1	24	15071	15094	UCCGAAUUUCAGAUGAAGAAUUAU	||||||||||||.|||||.|||||	AGGCUUAAAGUCCACUUCGUAAUA
miR-RH34	Chr03:39745220|39759802	Yes	Yes	Yes	1	24	12475	12498	UAUUAAGAAGUAGACUUUAAGCCU	:::::::::::: ::::: :::::	AGGCUUAAAGUCCACUUCGUAAUA	1	24	12475	12498	TATTAAGAAGTAGACTTTAAGCCT	|||||*|||||*||||||||||||	ataatgcttcacctgaaattcgga	1	24	12475	12498	UCCGAAUUUCAGAUGAAGAAUUAU	||||||||||||.|||||.|||||	AGGCUUAAAGUCCACUUCGUAAUA
miR-RH34	Chr03:39745220|39777558	Yes	Yes	Yes	1	24	12475	12498	UAUUAAGAAGUAGACUUUAAGCCU	:::::::::::: ::::: :::::	AGGCUUAAAGUCCACUUCGUAAUA	1	24	12475	12498	TATTAAGAAGTAGACTTTAAGCCT	|||||*|||||*||||||||||||	ataatgcttcacctgaaattcgga	1	24	12475	12498	UCCGAAUUUCAGAUGAAGAAUUAU	||||||||||||.|||||.|||||	AGGCUUAAAGUCCACUUCGUAAUA
miR-RH34	Chr03:48660048|48665911	Yes	Yes	Yes	1	24	4266	4289	UAUUAAGAAGUAGACUUUAAGCCU	:: .:::::::: :::::::::::	AGAUUUAAAGUCCACUUCUUAAUA	1	24	4266	4289	TATTAAGAAGTAGACTTTAAGCCT	|||||||||||*||||||||:*||	ataattcttcacctgaaatttaga	1	24	4266	4289	UCCGAAUUUCAGAUGAAGAAUUAU	||.o||||||||.|||||||||||	AGAUUUAAAGUCCACUUCUUAAUA
miR-RH34	Chr03:49764335|49784865	Yes	Yes	No	1	24	13160	13183	UAUUAAGAAGUAGACUUUAAGCCU	.::. ::: ::.::::::::	UAAUUUGUAGUAUAUUUCUUAAUU	1	24	4318	4341	TATTAAGAAGTAGACTTTAAGCCT	|||||*:||||*||||||||||||	ataatgtttcacctgaaattcgga	-	-	-	-	-	-	-
miR-RH34	Chr03:49770314|49782310	Yes	Yes	No	1	24	10605	10628	UAUUAAGAAGUAGACUUUAAGCCU	.::. ::: ::.::::::::	UAAUUUGUAGUAUAUUUCUUAAUU	1	24	1763	1786	TATTAAGAAGTAGACTTTAAGCCT	|||||*:||||*||||||||||||	ataatgtttcacctgaaattcgga	-	-	-	-	-	-	-
miR-RH34	Chr03:49770314|49784865	Yes	Yes	No	1	24	13160	13183	UAUUAAGAAGUAGACUUUAAGCCU	.::. ::: ::.::::::::	UAAUUUGUAGUAUAUUUCUUAAUU	1	24	4318	4341	TATTAAGAAGTAGACTTTAAGCCT	|||||*:||||*||||||||||||	ataatgtttcacctgaaattcgga	-	-	-	-	-	-	-
miR-RH34	Chr03:49771771|49784865	Yes	Yes	No	1	24	4318	4341	UAUUAAGAAGUAGACUUUAAGCCU	:::::::::::: ::::. :::::	AGGCUUAAAGUCCACUUUGUAAUA	1	24	4318	4341	TATTAAGAAGTAGACTTTAAGCCT	|||||*:||||*||||||||||||	ataatgtttcacctgaaattcgga	-	-	-	-	-	-	-
miR-RH34	Chr03:49773783|49784865	Yes	Yes	No	1	24	4318	4341	UAUUAAGAAGUAGACUUUAAGCCU	:::::::::::: ::::. :::::	AGGCUUAAAGUCCACUUUGUAAUA	1	24	4318	4341	TATTAAGAAGTAGACTTTAAGCCT	|||||*:||||*||||||||||||	ataatgtttcacctgaaattcgga	-	-	-	-	-	-	-
miR-RH34	Chr03:49778997|49782310	Yes	Yes	No	1	24	2501	2524	UAUUAAGAAGUAGACUUUAAGCCU	:.::::.::.:::::. :	ACAGCUGAAGUUUAUUUCUUGUUU	1	24	1763	1786	TATTAAGAAGTAGACTTTAAGCCT	|||||*:||||*||||||||||||	ataatgtttcacctgaaattcgga	-	-	-	-	-	-	-
miR-RH34	Chr03:49778997|49784865	Yes	Yes	No	1	24	5056	5079	UAUUAAGAAGUAGACUUUAAGCCU	:.::::.::.:::::. :	ACAGCUGAAGUUUAUUUCUUGUUU	1	24	4318	4341	TATTAAGAAGTAGACTTTAAGCCT	|||||*:||||*||||||||||||	ataatgtttcacctgaaattcgga	-	-	-	-	-	-	-
miR-RH34	Chr03:51275630|51283450	Yes	Yes	No	1	24	1296	1319	UAUUAAGAAGUAGACUUUAAGCCU	: :::::::::: ::::: :::::	AAGCUUAAAGUCCACUUCGUAAUA	1	24	1296	1319	TATTAAGAAGTAGACTTTAAGCCT	|||||*|||||*||||||||||*|	ataatgcttcacctgaaattcgaa	-	-	-	-	-	-	-
miR-RH34	Chr03:52910820|52912243	Yes	Yes	No	1	24	905	928	UAUUAAGAAGUAGACUUUAAGCCU	:::.:::::::. : :::::::::	AGGUUUAAAGUUCAAUUCUUAAUA	1	24	905	928	TATTAAGAAGTAGACTTTAAGCCT	|||||||||*|*:|||||||:|||	ataattcttaacttgaaatttgga	-	-	-	-	-	-	-
miR-RH34	Chr03:52911156|52912712	Yes	Yes	No	1	24	1374	1397	UAUUAAGAAGUAGACUUUAAGCCU	:::.:::::::. : :::::::::	AGGUUUAAAGUUCAAUUCUUAAUA	1	24	1374	1397	TATTAAGAAGTAGACTTTAAGCCT	|||||||||*|*:|||||||:|||	ataattcttaacttgaaatttgga	-	-	-	-	-	-	-
miR-RH34	Chr03:6217926|6219670	Yes	Yes	No	1	24	317	340	UAUUAAGAAGUAGACUUUAAGCCU	::::.::: :.:::::.	GUUAUAUAAGUUUACAUUUUAAUG	1	24	1326	1349	TATTAAGAAGTAGACTTTAAGCCT	|||||||||:|*:||||||||*||	ataattctttacttgaaattctga	-	-	-	-	-	-	-
miR-RH34	Chr03:6217926|6220844	Yes	Yes	No	1	24	1491	1514	UAUUAAGAAGUAGACUUUAAGCCU	::::.::: :.:::::.	GUUAUAUAAGUUUACAUUUUAAUG	1	24	2500	2523	TATTAAGAAGTAGACTTTAAGCCT	|||||||||:|*:||||||||*||	ataattctttacttgaaattctga	-	-	-	-	-	-	-
miR-RH34	Chr03:6251344|6257283	Yes	Yes	Yes	1	24	2678	2701	UAUUAAGAAGUAGACUUUAAGCCU	.::.:::::::: :::::::::::	GGGUUUAAAGUCCACUUCUUAAUA	1	24	2678	2701	TATTAAGAAGTAGACTTTAAGCCT	|||||||||||*||||||||:||:	ataattcttcacctgaaatttggg	1	24	2678	2701	UCCGAAUUUCAGAUGAAGAAUUAU	o||o||||||||.|||||||||||	GGGUUUAAAGUCCACUUCUUAAUA
miR-RH34	Chr03:6251344|6270795	Yes	Yes	Yes	1	24	16190	16213	UAUUAAGAAGUAGACUUUAAGCCU	.::.:::::::: :::::::::::	GGGUUUAAAGUCCACUUCUUAAUA	1	24	16190	16213	TATTAAGAAGTAGACTTTAAGCCT	|||||||||||*||||||||:||:	ataattcttcacctgaaatttggg	1	24	16190	16213	UCCGAAUUUCAGAUGAAGAAUUAU	o||o||||||||.|||||||||||	GGGUUUAAAGUCCACUUCUUAAUA
miR-RH34	Chr04:10997890|11005761	Yes	Yes	Yes	1	24	1981	2003	UAUUAAGAAGUAGACUUUAAGCCU	::::::::. :: :::::::::::	AGGCUUAAGUUC-ACUUCUUAAUA	1	24	1981	2003	TATTAAGAAGTAGACTTTAAGCCT	|||||||||||*:||||*||||||	ataattcttcacttgaa-ttcgga	1	24	1981	2003	UCCGAAUUUCAGAUGAAGAAUUAU	||||||.||||o.|||||||||||	AGGCUU-AAGUUCACUUCUUAAUA
miR-RH34	Chr04:12191763|12196124	Yes	Yes	Yes	1	24	3725	3747	UAUUAAGAAGUAGACUUUAAGCCU	:::.::::: :: :::::::::::	AGGUUUAAA-UCCACUUCUUAAUA	1	24	3469	3492	TATTAAGAAGTAGACTTTAAGCCT	||||||:||||||||||||||*||	ataatttttcatctgaaattcaga	1	24	3469	3492	UCCGAAUUUCAGAUGAAGAAUUAU	||.||||||||||||||o||||||	AGACUUAAAGUCUACUUUUUAAUA
miR-RH34	Chr04:1390145|1393948	Yes	Yes	No	1	24	1047	1070	UAUUAAGAAGUAGACUUUAAGCCU	:::::::::::: ::::. :::::	AGGCUUAAAGUCCACUUUGUAAUA	1	24	1047	1070	TATTAAGAAGTAGACTTTAAGCCT	|||||*:||||*||||||||||||	ATAATGTTTCACCTGAAATTCGGA	-	-	-	-	-	-	-
miR-RH34	Chr04:13909071|13927373	Yes	Yes	Yes	1	24	14947	14970	UAUUAAGAAGUAGACUUUAAGCCU	:::::::::::: ::::. :::::	AGGCUUAAAGUCCACUUUGUAAUA	1	24	14947	14970	TATTAAGAAGTAGACTTTAAGCCT	|||||*:||||*||||||||||||	ataatgtttcacctgaaattcgga	1	24	15193	15216	UCCGAAUUUCAGAUGAAGAAUUAU	||||||||||||.|||||.|||||	AGGCUUAAAGUCCACUUCGUAAUA
miR-RH34	Chr04:1392340|1393948	Yes	Yes	No	1	24	1047	1070	UAUUAAGAAGUAGACUUUAAGCCU	:::::::::::: ::::. :::::	AGGCUUAAAGUCCACUUUGUAAUA	1	24	1047	1070	TATTAAGAAGTAGACTTTAAGCCT	|||||*:||||*||||||||||||	ATAATGTTTCACCTGAAATTCGGA	-	-	-	-	-	-	-
miR-RH34	Chr04:14428358|14444532	Yes	No	Yes	1	24	15558	15581	UAUUAAGAAGUAGACUUUAAGCCU	::.::::.:: : .::::::	GUAAUUGAAGUUUAAUAUUUAAUA	-	-	-	-	-	-	-	1	24	10552	10576	UCCGAAUUUCAGAUG-AAGAAUUAU	||||||||||||.||.|||||||||	AGGCUUAAAGUCCACUUUCUUAAUA
miR-RH34	Chr04:38778846|38859401	Yes	Yes	No	1	24	70971	70993	UAUUAAGAAGUAGACUUUAAGCCU	:::::::::::: ::::: :::::	AGGCUUAAAGUC-ACUUCGUAAUA	1	24	71131	71154	TATTAAGAAGTAGACTTTAAGCCT	|*|||*|||||*||||||||||||	AAAATGCTTCACCTGAAATTCGGA	-	-	-	-	-	-	-
miR-RH34	Chr04:44529267|44549228	Yes	Yes	Yes	1	24	1012	1035	UAUUAAGAAGUAGACUUUAAGCCU	:::::: :. :::::::::::	AAACUUAAAAUUCACUUCUUAAUA	1	24	4374	4397	TATTAAGAAGTAGACTTTAAGCCT	|*|||||||||*||||||||||||	acaattcttcacctgaaattcgga	1	24	4374	4397	UCCGAAUUUCAGAUGAAGAAUUAU	||||||||||||.|||||||||.|	AGGCUUAAAGUCCACUUCUUAACA
miR-RH34	Chr04:44535961|44555182	Yes	Yes	Yes	1	24	6966	6989	UAUUAAGAAGUAGACUUUAAGCCU	:::::: :. :::::::::::	AAACUUAAAAUUCACUUCUUAAUA	1	24	10328	10351	TATTAAGAAGTAGACTTTAAGCCT	|*|||||||||*||||||||||||	acaattcttcacctgaaattcgga	1	24	10328	10351	UCCGAAUUUCAGAUGAAGAAUUAU	||||||||||||.|||||||||.|	AGGCUUAAAGUCCACUUCUUAACA
miR-RH34	Chr04:45190579|45202361	Yes	Yes	Yes	1	24	9966	9989	UAUUAAGAAGUAGACUUUAAGCCU	::::::::: :: :::::::::::	AGGCUUAAAAUCCACUUCUUAAUA	1	24	1113	1136	TATTAAGAAGTAGACTTTAAGCCT	|*|||*|||||*||||||||||||	acaatgcttcacctgaaattcgga	1	24	9966	9989	UCCGAAUUUCAGAUGAAGAAUUAU	|||||||||.||.|||||||||||	AGGCUUAAAAUCCACUUCUUAAUA
miR-RH34	Chr04:45199650|45202361	Yes	Yes	Yes	1	24	895	918	UAUUAAGAAGUAGACUUUAAGCCU	::::::::: :: :::::::::::	AGGCUUAAAAUCCACUUCUUAAUA	1	24	895	918	TATTAAGAAGTAGACTTTAAGCCT	|||||||||||*||*|||||||||	ataattcttcacctaaaattcgga	1	24	895	918	UCCGAAUUUCAGAUGAAGAAUUAU	|||||||||.||.|||||||||||	AGGCUUAAAAUCCACUUCUUAAUA
miR-RH34	Chr04:45199650|45204141	Yes	Yes	Yes	1	24	895	918	UAUUAAGAAGUAGACUUUAAGCCU	::::::::: :: :::::::::::	AGGCUUAAAAUCCACUUCUUAAUA	1	24	895	918	TATTAAGAAGTAGACTTTAAGCCT	|||||||||||*||*|||||||||	ataattcttcacctaaaattcgga	1	24	895	918	UCCGAAUUUCAGAUGAAGAAUUAU	|||||||||.||.|||||||||||	AGGCUUAAAAUCCACUUCUUAAUA
miR-RH34	Chr04:47789679|47791028	Yes	Yes	Yes	1	24	681	704	UAUUAAGAAGUAGACUUUAAGCCU	: ::::::: :: ::::.::::::	AAGCUUAAAAUCCACUUUUUAAUA	1	24	595	618	TATTAAGAAGTAGACTTTAAGCCT	|||||||||||*:|*|||||||||	ataattcttcacttaaaattcgga	1	24	595	618	UCCGAAUUUCAGAUGAAGAAUUAU	|||||||||.|o.|||||||||||	AGGCUUAAAAUUCACUUCUUAAUA
miR-RH34	Chr04:7868119|7876029	Yes	Yes	Yes	1	24	6890	6913	UAUUAAGAAGUAGACUUUAAGCCU	:::::::::::: ::::::::: :	AGGCUUAAAGUCCACUUCUUAACA	1	24	6890	6913	TATTAAGAAGTAGACTTTAAGCCT	|*|||||||||*||||||||||||	acaattcttcacctgaaattcgga	1	24	6890	6913	UCCGAAUUUCAGAUGAAGAAUUAU	||||||||||||.|||||||||.|	AGGCUUAAAGUCCACUUCUUAACA
miR-RH34	Chr05:2090813|2104126	Yes	Yes	Yes	1	24	8885	8908	UAUUAAGAAGUAGACUUUAAGCCU	:::::::::::. :::::::::::	AGGCUUAAAGUUCACUUCUUAAUA	1	24	8885	8908	TATTAAGAAGTAGACTTTAAGCCT	|||||||||||*:|||||||||||	ataattcttcacttgaaattcgga	1	24	8885	8908	UCCGAAUUUCAGAUGAAGAAUUAU	|||||||||||o.|||||||||||	AGGCUUAAAGUUCACUUCUUAAUA
miR-RH34	Chr05:2090883|2097225	Yes	Yes	Yes	1	24	1984	2007	UAUUAAGAAGUAGACUUUAAGCCU	:::::::::::. :::::::::::	AGGCUUAAAGUUCACUUCUUAAUA	1	24	1984	2007	TATTAAGAAGTAGACTTTAAGCCT	|||||||||||*:|||||||||||	ataattcttcacttgaaattcgga	1	24	1984	2007	UCCGAAUUUCAGAUGAAGAAUUAU	|||||||||||o.|||||||||||	AGGCUUAAAGUUCACUUCUUAAUA
miR-RH34	Chr05:2090883|2099445	Yes	Yes	Yes	1	24	4204	4227	UAUUAAGAAGUAGACUUUAAGCCU	:::::::::::. :::::::::::	AGGCUUAAAGUUCACUUCUUAAUA	1	24	4204	4227	TATTAAGAAGTAGACTTTAAGCCT	|||||||||||*:|||||||||||	ataattcttcacttgaaattcgga	1	24	4204	4227	UCCGAAUUUCAGAUGAAGAAUUAU	|||||||||||o.|||||||||||	AGGCUUAAAGUUCACUUCUUAAUA
miR-RH34	Chr05:2094047|2099445	Yes	Yes	Yes	1	24	4204	4227	UAUUAAGAAGUAGACUUUAAGCCU	:::::::::::. :::::::::::	AGGCUUAAAGUUCACUUCUUAAUA	1	24	4204	4227	TATTAAGAAGTAGACTTTAAGCCT	|||||||||||*:|||||||||||	ataattcttcacttgaaattcgga	1	24	4204	4227	UCCGAAUUUCAGAUGAAGAAUUAU	|||||||||||o.|||||||||||	AGGCUUAAAGUUCACUUCUUAAUA
miR-RH34	Chr05:7334619|7339837	Yes	Yes	Yes	1	24	4215	4237	UAUUAAGAAGUAGACUUUAAGCCU	::::: :: :::::.::::::	CAUCUUAAUGU-UACUUUUUAAUA	1	24	2419	2442	TATTAAGAAGTAGACTTTAAGCCT	|||||||||||**|||||||||||	ataattcttcacgtgaaattcgga	1	24	2419	2442	UCCGAAUUUCAGAUGAAGAAUUAU	|||||||||||..|||||||||||	AGGCUUAAAGUGCACUUCUUAAUA
miR-RH34	Chr05:882751|900880	Yes	Yes	Yes	1	24	11420	11443	UAUUAAGAAGUAGACUUUAAGCCU	::::::::. :::::::::::	AAACUUAAAGUUCACUUCUUAAUA	1	24	11420	11443	TATTAAGAAGTAGACTTTAAGCCT	|||||||||||*:||||||||**|	ataattcttcacttgaaattcaaa	1	24	11675	11698	UCCGAAUUUCAGAUGAAGAAUUAU	|||o||||||||||||||||||||	AGGUUUAAAGUCUACUUCUUAAUA
miR-RH34	Chr06:12269788|12333710	Yes	Yes	No	1	24	19610	19633	UAUUAAGAAGUAGACUUUAAGCCU	:::::::::::: ::::. :::::	AGGCUUAAAGUCCACUUUGUAAUA	1	24	19610	19633	TATTAAGAAGTAGACTTTAAGCCT	|||||*:||||*||||||||||||	ataatgtttcacctgaaattcgga	-	-	-	-	-	-	-
miR-RH34	Chr06:1280625|1288330	Yes	Yes	No	1	24	4805	4828	UAUUAAGAAGUAGACUUUAAGCCU	:::.:::::::: :.::.::::::	AGGUUUAAAGUCCAUUUUUUAAUA	1	24	4805	4828	TATTAAGAAGTAGACTTTAAGCCT	||||||:||:|*||||||||:|||	ataattttttacctgaaatttgga	-	-	-	-	-	-	-
miR-RH34	Chr06:26606149|26609583	Yes	Yes	Yes	1	24	1350	1373	UAUUAAGAAGUAGACUUUAAGCCU	:: :: :.:::.:::::.	AGAAAAAACGUAUGCUUUUUAAUG	1	24	2146	2169	TATTAAGAAGTAGACTTTAAGCCT	|||||||||||*|||||||||*||	ataattcttcacctgaaattcaga	1	24	2146	2169	UCCGAAUUUCAGAUGAAGAAUUAU	||.|||||||||.|||||||||||	AGACUUAAAGUCCACUUCUUAAUA
miR-RH34	Chr06:8159834|8170526	Yes	Yes	No	1	24	8883	8906	UAUUAAGAAGUAGACUUUAAGCCU	:: ::::::::: ::::. :::::	AGACUUAAAGUCCACUUUCUAAUA	1	24	8883	8906	TATTAAGAAGTAGACTTTAAGCCT	|||||*:||||*|||||||||*||	ataatctttcacctgaaattcaga	-	-	-	-	-	-	-
miR-RH34	Chr06:8159834|8180016	Yes	Yes	Yes	1	24	3379	3402	UAUUAAGAAGUAGACUUUAAGCCU	:::::::::::. :::: ::.:::	AGGCUUAAAGUUCACUUAUUGAUA	1	24	1498	1521	TATTAAGAAGTAGACTTTAAGCCT	|||||||||||*|||||||||*||	ataattcttcacctgaaattcaga	1	24	1498	1521	UCCGAAUUUCAGAUGAAGAAUUAU	||.|||||||||.|||||||||||	AGACUUAAAGUCCACUUCUUAAUA
miR-RH34	Chr06:8168617|8180016	Yes	Yes	Yes	1	24	3379	3402	UAUUAAGAAGUAGACUUUAAGCCU	:::::::::::. :::: ::.:::	AGGCUUAAAGUUCACUUAUUGAUA	1	24	1498	1521	TATTAAGAAGTAGACTTTAAGCCT	|||||||||||*|||||||||*||	ataattcttcacctgaaattcaga	1	24	1498	1521	UCCGAAUUUCAGAUGAAGAAUUAU	||.|||||||||.|||||||||||	AGACUUAAAGUCCACUUCUUAAUA
miR-RH34	Chr06:8168617|8181314	Yes	Yes	Yes	1	24	4677	4700	UAUUAAGAAGUAGACUUUAAGCCU	:::::::::::. :::: ::.:::	AGGCUUAAAGUUCACUUAUUGAUA	1	24	2796	2819	TATTAAGAAGTAGACTTTAAGCCT	|||||||||||*|||||||||*||	ataattcttcacctgaaattcaga	1	24	2796	2819	UCCGAAUUUCAGAUGAAGAAUUAU	||.|||||||||.|||||||||||	AGACUUAAAGUCCACUUCUUAAUA
miR-RH34	Chr07:10030114|10036535	Yes	Yes	No	1	24	2716	2739	UAUUAAGAAGUAGACUUUAAGCCU	: :.:::::::. :::::::::::	AAGUUUAAAGUUCACUUCUUAAUA	1	24	2716	2739	TATTAAGAAGTAGACTTTAAGCCT	|||||||||||*:|||||||:|*|	ataattcttcacttgaaatttgaa	-	-	-	-	-	-	-
miR-RH34	Chr07:14479538|14655659	Yes	Yes	No	1	24	117236	117259	UAUUAAGAAGUAGACUUUAAGCCU	:::::::::: : ::::::::: :	AGGCUUAAAGCCCACUUCUUAACA	1	24	117236	117259	TATTAAGAAGTAGACTTTAAGCCT	|*|||||||||*|*||||||||||	acaattcttcacccgaaattcgga	-	-	-	-	-	-	-
miR-RH34	Chr07:21454215|21484600	Yes	Yes	No	1	24	13178	13201	UAUUAAGAAGUAGACUUUAAGCCU	::::::::: :: :.::::::::	AGGCUUAAAAUCCAUUUCUUAAUU	1	24	13178	13201	TATTAAGAAGTAGACTTTAAGCCT	*||||||||:|*||*|||||||||	Ttaattctttacctaaaattcgga	-	-	-	-	-	-	-
miR-RH34	Chr07:23254002|23260687	Yes	Yes	No	1	24	4305	4328	UAUUAAGAAGUAGACUUUAAGCCU	: :::::::::: ::::: :::::	AUGCUUAAAGUCCACUUCGUAAUA	1	24	4305	4328	TATTAAGAAGTAGACTTTAAGCCT	|||||*|||||*||||||||||*|	ataatgcttcacctgaaattcgta	-	-	-	-	-	-	-
miR-RH34	Chr07:30449853|30479912	Yes	Yes	Yes	1	24	2960	2983	UAUUAAGAAGUAGACUUUAAGCCU	:::::::::::::::::.:::: :	AGGCUUAAAGUCUACUUUUUAAGA	1	24	2706	2729	TATTAAGAAGTAGACTTTAAGCCT	||||||:|||||||||||||:|||	ataatttttcatctgaaatttgga	1	24	2706	2729	UCCGAAUUUCAGAUGAAGAAUUAU	|||o|||||||||||||o||||||	AGGUUUAAAGUCUACUUUUUAAUA
miR-RH34	Chr07:30470652|30479912	Yes	Yes	Yes	1	24	2960	2983	UAUUAAGAAGUAGACUUUAAGCCU	:::::::::::::::::.:::: :	AGGCUUAAAGUCUACUUUUUAAGA	1	24	2706	2729	TATTAAGAAGTAGACTTTAAGCCT	||||||:|||||||||||||:|||	ataatttttcatctgaaatttgga	1	24	2706	2729	UCCGAAUUUCAGAUGAAGAAUUAU	|||o|||||||||||||o||||||	AGGUUUAAAGUCUACUUUUUAAUA
miR-RH34	Chr07:31346341|31351498	Yes	Yes	No	1	24	1822	1845	UAUUAAGAAGUAGACUUUAAGCCU	:: ::::::::. ::::.:::: :	AGACUUAAAGUUCACUUUUUAAGA	1	24	1573	1596	TATTAAGAAGTAGACTTTAAGCCT	|*|||*:|||||||||||||:|||	agaatctttcatctgaaatttgga	-	-	-	-	-	-	-
miR-RH34	Chr07:35785319|35793464	Yes	Yes	No	1	24	7841	7864	UAUUAAGAAGUAGACUUUAAGCCU	: :: : ::::.: :::::::: :	AUGCCUCAAGUUUCCUUCUUAAAA	1	24	7672	7695	TATTAAGAAGTAGACTTTAAGCCT	*|||||:||||*:|||||||||*|	TTAATTTTTCACTTGAAATTCGAA	-	-	-	-	-	-	-
miR-RH34	Chr07:36673425|36701455	Yes	Yes	No	1	24	6906	6929	UAUUAAGAAGUAGACUUUAAGCCU	:: ::::::::: ::::: :::::	AGACUUAAAGUCCACUUCCUAAUA	1	24	6906	6929	TATTAAGAAGTAGACTTTAAGCCT	|||||*|||||*|||||||||*||	ataatccttcacctgaaattcaga	-	-	-	-	-	-	-
miR-RH34	Chr07:36675436|36701455	Yes	Yes	No	1	24	6906	6929	UAUUAAGAAGUAGACUUUAAGCCU	:: ::::::::: ::::: :::::	AGACUUAAAGUCCACUUCCUAAUA	1	24	6906	6929	TATTAAGAAGTAGACTTTAAGCCT	|||||*|||||*|||||||||*||	ataatccttcacctgaaattcaga	-	-	-	-	-	-	-
miR-RH34	Chr07:36685869|36694795	Yes	Yes	No	1	24	246	269	UAUUAAGAAGUAGACUUUAAGCCU	:: ::::::::: ::::: :::::	AGACUUAAAGUCCACUUCCUAAUA	1	24	246	269	TATTAAGAAGTAGACTTTAAGCCT	|||||*|||||*|||||||||*||	ataatccttcacctgaaattcaga	-	-	-	-	-	-	-
miR-RH34	Chr07:36685869|36701377	Yes	Yes	No	1	24	6828	6851	UAUUAAGAAGUAGACUUUAAGCCU	:: ::::::::: ::::: :::::	AGACUUAAAGUCCACUUCCUAAUA	1	24	6828	6851	TATTAAGAAGTAGACTTTAAGCCT	|||||*|||||*|||||||||*||	ataatccttcacctgaaattcaga	-	-	-	-	-	-	-
miR-RH34	Chr07:36685869|36701455	Yes	Yes	No	1	24	6906	6929	UAUUAAGAAGUAGACUUUAAGCCU	:: ::::::::: ::::: :::::	AGACUUAAAGUCCACUUCCUAAUA	1	24	6906	6929	TATTAAGAAGTAGACTTTAAGCCT	|||||*|||||*|||||||||*||	ataatccttcacctgaaattcaga	-	-	-	-	-	-	-
miR-RH34	Chr07:36691230|36700761	Yes	Yes	No	1	24	6212	6235	UAUUAAGAAGUAGACUUUAAGCCU	:: ::::::::: ::::: :::::	AGACUUAAAGUCCACUUCCUAAUA	1	24	6212	6235	TATTAAGAAGTAGACTTTAAGCCT	|||||*|||||*|||||||||*||	ataatccttcacctgaaattcaga	-	-	-	-	-	-	-
miR-RH34	Chr07:36693582|36697907	Yes	Yes	No	1	24	3358	3381	UAUUAAGAAGUAGACUUUAAGCCU	:: ::::::::: ::::: :::::	AGACUUAAAGUCCACUUCCUAAUA	1	24	3358	3381	TATTAAGAAGTAGACTTTAAGCCT	|||||*|||||*|||||||||*||	ataatccttcacctgaaattcaga	-	-	-	-	-	-	-
miR-RH34	Chr07:37607369|37622746	Yes	Yes	Yes	1	24	1750	1773	UAUUAAGAAGUAGACUUUAAGCCU	: :::::.:::::.: ::::	AAUAUAAAAGUUUACUUUUAAAUA	1	24	4095	4118	TATTAAGAAGTAGACTTTAAGCCT	||||||:||||*||||||||:|||	ataatttttcacctgaaatttgga	1	24	4095	4118	UCCGAAUUUCAGAUGAAGAAUUAU	|||o||||||||.||||o||||||	AGGUUUAAAGUCCACUUUUUAAUA
miR-RH34	Chr08:21667540|21689718	Yes	Yes	No	1	24	2361	2384	UAUUAAGAAGUAGACUUUAAGCCU	:::::::::::: ::::. :::::	AGGCUUAAAGUCCACUUUGUAAUA	1	24	2361	2384	TATTAAGAAGTAGACTTTAAGCCT	|||||*:||||*||||||||||||	ataatgtttcacctgaaattcgga	-	-	-	-	-	-	-
miR-RH34	Chr08:62115448|62122951	Yes	Yes	Yes	1	24	2539	2562	UAUUAAGAAGUAGACUUUAAGCCU	::: :::::::: ::::: :::::	AGGGUUAAAGUCCACUUCGUAAUA	1	24	2539	2562	TATTAAGAAGTAGACTTTAAGCCT	|||||*|||||*||||||||*|||	ataatgcttcacctgaaattggga	1	24	4905	4928	UCCGAAUUUCAGAUGAAGAAUUAU	||||||||||||.|||||.|||||	AGGCUUAAAGUCCACUUCGUAAUA
miR-RH34	Chr08:62922753|62926672	Yes	Yes	Yes	1	24	2630	2653	UAUUAAGAAGUAGACUUUAAGCCU	:::::::::::. :::::::::::	AGGCUUAAAGUUCACUUCUUAAUA	1	24	2630	2653	TATTAAGAAGTAGACTTTAAGCCT	|||||||||||*:|||||||||||	ataattcttcacttgaaattcgga	1	24	2630	2653	UCCGAAUUUCAGAUGAAGAAUUAU	|||||||||||o.|||||||||||	AGGCUUAAAGUUCACUUCUUAAUA
miR-RH34	Chr08:8771583|8850390	Yes	Yes	No	1	24	75307	75330	UAUUAAGAAGUAGACUUUAAGCCU	:: :::::: :: :.::: :::::	AGACUUAAAAUCCAUUUCGUAAUA	1	24	10216	10239	TATTAAGAAGTAGACTTTAAGCCT	|||||*:||||*||||||||||||	ataatgtttcacctgaaattcgga	-	-	-	-	-	-	-
miR-RH34	Chr09:18160356|18171915	Yes	Yes	Yes	1	24	4172	4195	UAUUAAGAAGUAGACUUUAAGCCU	:::::::::::: ::::: :::::	AGGCUUAAAGUCCACUUCAUAAUA	1	24	4172	4195	TATTAAGAAGTAGACTTTAAGCCT	|||||*|||||*||||||||||||	ataatacttcacctgaaattcgga	1	24	4172	4195	UCCGAAUUUCAGAUGAAGAAUUAU	||||||||||||.|||||.|||||	AGGCUUAAAGUCCACUUCAUAAUA
miR-RH34	Chr09:18171781|18180470	Yes	Yes	Yes	1	24	6664	6687	UAUUAAGAAGUAGACUUUAAGCCU	:::.:::::::::::::::::.::	AGGUUUAAAGUCUACUUCUUAGUA	1	24	6664	6687	TATTAAGAAGTAGACTTTAAGCCT	||:|||||||||||||||||:|||	atgattcttcatctgaaatttgga	1	24	6664	6687	UCCGAAUUUCAGAUGAAGAAUUAU	|||o|||||||||||||||||o||	AGGUUUAAAGUCUACUUCUUAGUA
miR-RH34	Chr09:19452644|19475238	Yes	Yes	No	1	24	20349	20372	UAUUAAGAAGUAGACUUUAAGCCU	:.:::.: :.::.::.:::::	UUGUUUAGAAUUUAUUUUUUAAUU	1	24	17131	17154	TATTAAGAAGTAGACTTTAAGCCT	|||||*|||||*||||||||||*|	ataatgcttcacctgaaattcgaa	-	-	-	-	-	-	-
miR-RH34	Chr09:26598044|26634589	Yes	Yes	Yes	1	24	30286	30309	UAUUAAGAAGUAGACUUUAAGCCU	:: :::::::: :::::.::::::	AGACUUAAAGUGUACUUUUUAAUA	1	24	30286	30309	TATTAAGAAGTAGACTTTAAGCCT	||||||:|||||*||||||||*||	ataatttttcatgtgaaattcaga	1	24	30286	30309	UCCGAAUUUCAGAUGAAGAAUUAU	||.||||||||.|||||o||||||	AGACUUAAAGUGUACUUUUUAAUA
miR-RH34	Chr09:32944234|32952278	Yes	Yes	Yes	1	24	5860	5883	UAUUAAGAAGUAGACUUUAAGCCU	:::.::::: :: .:::.:::: :	AGGUUUAAAAUCCGCUUUUUAACA	1	24	6072	6095	TATTAAGAAGTAGACTTTAAGCCT	|||||||||||*||||||||||||	ataattcttcacctgaaattcgga	1	24	6072	6095	UCCGAAUUUCAGAUGAAGAAUUAU	||||||||||||.|||||||||||	AGGCUUAAAGUCCACUUCUUAAUA
miR-RH34	Chr09:32948816|32952278	Yes	Yes	Yes	1	24	1278	1301	UAUUAAGAAGUAGACUUUAAGCCU	:::.::::: :: .:::.:::: :	AGGUUUAAAAUCCGCUUUUUAACA	1	24	1490	1513	TATTAAGAAGTAGACTTTAAGCCT	|||||||||||*||||||||||||	ataattcttcacctgaaattcgga	1	24	1490	1513	UCCGAAUUUCAGAUGAAGAAUUAU	||||||||||||.|||||||||||	AGGCUUAAAGUCCACUUCUUAAUA
miR-RH34	Chr09:37752605|37754097	Yes	Yes	No	1	24	972	995	UAUUAAGAAGUAGACUUUAAGCCU	:.::: :: . :.::.::::::	UAGUUUAUAGCUCAUUUUUUAAUA	1	24	884	907	TATTAAGAAGTAGACTTTAAGCCT	|||||||||||*:|||||||:|*|	ataattcttcacttgaaatttgaa	-	-	-	-	-	-	-
miR-RH34	Chr09:37780613|37781792	Yes	Yes	Yes	1	24	589	612	UAUUAAGAAGUAGACUUUAAGCCU	: :.:::::::.::.:::::::::	AAGUUUAAAGUUUAUUUCUUAAUA	1	24	589	612	TATTAAGAAGTAGACTTTAAGCCT	|||||||||:||:|||||||:|*|	ATAATTCTTTATTTGAAATTTGAA	1	24	589	612	UCCGAAUUUCAGAUGAAGAAUUAU	|.|o|||||||o||o|||||||||	AAGUUUAAAGUUUAUUUCUUAAUA
miR-RH34	Chr09:7743851|7749435	Yes	Yes	Yes	1	24	4341	4364	UAUUAAGAAGUAGACUUUAAGCCU	::::::::: ::::::::::: :	AGGCUUAAAACCUACUUCUUAACA	1	24	4341	4364	TATTAAGAAGTAGACTTTAAGCCT	|*|||||||||||**|||||||||	acaattcttcatccaaaattcgga	1	24	4595	4618	UCCGAAUUUCAGAUGAAGAAUUAU	||||||||||||.|||||.|||||	AGGCUUAAAGUCCACUUCGUAAUA
miR-RH34	Chr10:23736695|23738340	Yes	Yes	Yes	1	24	1436	1459	UAUUAAGAAGUAGACUUUAAGCCU	:::::::::: : ::::::::: :	AGGCUUAAAGCCCACUUCUUAACA	1	24	1179	1202	TATTAAGAAGTAGACTTTAAGCCT	|*|||||||||*||||||||||||	acaattcttcacctgaaattcgga	1	24	1179	1202	UCCGAAUUUCAGAUGAAGAAUUAU	||||||||||||.|||||||||.|	AGGCUUAAAGUCCACUUCUUAACA
miR-RH34	Chr10:3785100|3852294	Yes	Yes	No	1	24	52734	52757	UAUUAAGAAGUAGACUUUAAGCCU	:::::::::: :::::::: ::	CAGCUUAAAGUCCACUUCUUAUUA	1	24	52735	52757	TATTAAGAAGTAGACTTTAAGCCT	||*||||||||*|||||||||*||	ATTATTCTTCACCTGAAATTC-GA	-	-	-	-	-	-	-
miR-RH34	Chr10:3785100|3853971	Yes	Yes	No	1	24	52734	52757	UAUUAAGAAGUAGACUUUAAGCCU	:::::::::: :::::::: ::	CAGCUUAAAGUCCACUUCUUAUUA	1	24	52735	52757	TATTAAGAAGTAGACTTTAAGCCT	||*||||||||*|||||||||*||	ATTATTCTTCACCTGAAATTC-GA	-	-	-	-	-	-	-
miR-RH34	Chr10:41349566|41395537	Yes	Yes	Yes	1	24	42045	42068	UAUUAAGAAGUAGACUUUAAGCCU	:: ::::::::. :::::::::::	AGACUUAAAGUUCACUUCUUAAUA	1	24	42045	42068	TATTAAGAAGTAGACTTTAAGCCT	|||||||||||*:||||||||*||	ATAATTCTTCACTTGAAATTCAGA	1	24	42045	42068	UCCGAAUUUCAGAUGAAGAAUUAU	||.||||||||o.|||||||||||	AGACUUAAAGUUCACUUCUUAAUA
miR-RH34	Chr10:41798093|41844360	Yes	Yes	Yes	1	24	40411	40434	UAUUAAGAAGUAGACUUUAAGCCU	:::::::::::. ::::. :::::	AGGCUUAAAGUUCACUUUGUAAUA	1	24	32288	32311	TATTAAGAAGTAGACTTTAAGCCT	|||||*|||||*||||||||||||	ataatgcttcacctgaaattcgga	1	24	32288	32311	UCCGAAUUUCAGAUGAAGAAUUAU	||||||||||||.|||||.|||||	AGGCUUAAAGUCCACUUCGUAAUA
miR-RH34	Chr10:42248709|42264009	Yes	Yes	No	1	24	12806	12829	UAUUAAGAAGUAGACUUUAAGCCU	.: :: :::::: ::::. :::::	GGACUAAAAGUCCACUUUGUAAUA	1	24	3057	3080	TATTAAGAAGTAGACTTTAAGCCT	|||||||||||**|||||||||*|	ataattcttcacgtgaaattcgaa	-	-	-	-	-	-	-
miR-RH34	Chr10:42250058|42265283	Yes	Yes	No	1	24	11457	11480	UAUUAAGAAGUAGACUUUAAGCCU	.: :: :::::: ::::. :::::	GGACUAAAAGUCCACUUUGUAAUA	1	24	1708	1731	TATTAAGAAGTAGACTTTAAGCCT	|||||||||||**|||||||||*|	ataattcttcacgtgaaattcgaa	-	-	-	-	-	-	-
miR-RH34	Chr10:43045893|43047987	Yes	Yes	Yes	1	24	675	698	UAUUAAGAAGUAGACUUUAAGCCU	:::::::::::.: ::::::::::	AGGCUUAAAGUUUUCUUCUUAAUA	1	24	675	698	TATTAAGAAGTAGACTTTAAGCCT	||||||||||*|:|||||||||||	ataattcttcttttgaaattcgga	1	24	675	698	UCCGAAUUUCAGAUGAAGAAUUAU	|||||||||||o|.||||||||||	AGGCUUAAAGUUUUCUUCUUAAUA
miR-RH34	Chr11:35752211|35760604	Yes	Yes	Yes	1	24	6764	6787	UAUUAAGAAGUAGACUUUAAGCCU	:::.:::::::. ::::::::.::	AGGUUUAAAGUUCACUUCUUAGUA	1	24	6764	6787	TATTAAGAAGTAGACTTTAAGCCT	||:||||||||*:|||||||:|||	ATGATTCTTCACTTGAAATTTGGA	1	24	6764	6787	UCCGAAUUUCAGAUGAAGAAUUAU	|||o|||||||o.||||||||o||	AGGUUUAAAGUUCACUUCUUAGUA
miR-RH34	Chr11:35757493|35762460	Yes	Yes	Yes	1	24	1482	1505	UAUUAAGAAGUAGACUUUAAGCCU	:::.:::::::. ::::::::.::	AGGUUUAAAGUUCACUUCUUAGUA	1	24	1482	1505	TATTAAGAAGTAGACTTTAAGCCT	||:||||||||*:|||||||:|||	ATGATTCTTCACTTGAAATTTGGA	1	24	1482	1505	UCCGAAUUUCAGAUGAAGAAUUAU	|||o|||||||o.||||||||o||	AGGUUUAAAGUUCACUUCUUAGUA
miR-RH34	Chr11:50361743|50450697	Yes	Yes	No	1	24	49453	49476	UAUUAAGAAGUAGACUUUAAGCCU	::.::::::::::.::. :::::	UGGUUUAAAGUCUAUUUUCUAAUA	1	24	49453	49476	TATTAAGAAGTAGACTTTAAGCCT	|||||*:||:||||||||||:||*	ataatcttttatctgaaatttggT	-	-	-	-	-	-	-
miR-RH34	Chr11:50777005|50791415	Yes	Yes	No	1	24	1571	1594	UAUUAAGAAGUAGACUUUAAGCCU	:::::::::: : ::::::::: :	AGGCUUAAAGCCCACUUCUUAACA	1	24	1571	1594	TATTAAGAAGTAGACTTTAAGCCT	|*|||||||||*|*||||||||||	acaattcttcacccgaaattcgga	-	-	-	-	-	-	-
miR-RH34	Chr11:6367426|6395941	Yes	Yes	Yes	1	24	9342	9365	UAUUAAGAAGUAGACUUUAAGCCU	:::::::::::. :::::::::::	AGGCUUAAAGUUCACUUCUUAAUA	1	24	9342	9365	TATTAAGAAGTAGACTTTAAGCCT	|||||||||||*:|||||||||||	ataattcttcacttgaaattcgga	1	24	22387	22410	UCCGAAUUUCAGAUGAAGAAUUAU	||||||||||||.|||||||||||	AGGCUUAAAGUCCACUUCUUAAUA
miR-RH34	Chr11:8429593|8433822	Yes	Yes	No	1	24	3238	3262	UAUUAAGAAGUAGACUU-UAAGCCU	:::: :: ::::: :.:::::::::	AGGCAUACAAGUCCAUUUCUUAAUA	1	24	2990	3012	TATTAAGAAGTAGACTTTAAGCCT	|*|||||||||*|||||||||**|	agaattcttcaactgaaattc-AA	-	-	-	-	-	-	-
miR-RH34	Chr11:8429593|8433827	Yes	Yes	No	1	24	3243	3267	UAUUAAGAAGUAGACUU-UAAGCCU	:::: :: ::::: :.:::::::::	AGGCAUACAAGUCCAUUUCUUAAUA	1	24	2995	3017	TATTAAGAAGTAGACTTTAAGCCT	|*|||||||||*|||||||||**|	agaattcttcaactgaaattc-AA	-	-	-	-	-	-	-
miR-RH34	scaffold_13:594284|606595	Yes	Yes	No	1	24	10390	10413	UAUUAAGAAGUAGACUUUAAGCCU	:::::::::::: ::::. :::::	AGGCUUAAAGUCCACUUUGUAAUA	1	24	10390	10413	TATTAAGAAGTAGACTTTAAGCCT	|||||*:||||*||||||||||||	ataatgtttcacctgaaattcgga	-	-	-	-	-	-	-
miR-RH35	Chr03:53145507|53146765	Yes	Yes	No	1	21	546	566	CAGCCAAGGAUGACUUGCCGG	:. :::.::::::::::: :	CUUGCAGGUCAUCCUUGGAUA	1	21	546	566	CAGCCAAGGATGACTTGCCGG	*|*|||||||||||:|||*:|	ATAGGTTCCTACTGGACGTTC	-	-	-	-	-	-	-
miR-RH35	Chr10:44140652|44141410	Yes	Yes	No	1	21	491	512	CAGCCAAGGAUGACUU-GCCGG	.:::. ::::.::.:::::.::	UCGGUUAAGUUAUUCUUGGUUG	1	21	492	512	CAGCCAAGGATGACTTGCCGG	||:|||||:||:||||:*|*|	GTTGGTTCTTATTGAATTGGC	-	-	-	-	-	-	-
miR-RH36	Chr03:52561397|52563878	Yes	Yes	No	1	19	1088	1106	UUGGACUGAAGGGAGCUCC	: ::::.:.::::: :::.	GAAGCUUCUUUCAGCCCAG	1	19	1088	1106	TTGGACTGAAGGGAGCTCC	:|||*|||||:|:||||*|	GACCCGACTTTCTTCGAAG	-	-	-	-	-	-	-
miR-RH36	Chr04:12074600|12077179	Yes	Yes	No	1	19	1015	1033	UUGGACUGAAGGGAGCUCC	::::.:.:::::: : :::	GGAGUUUCCUUCAUUGCAA	1	19	1015	1033	TTGGACTGAAGGGAGCTCC	|||*|*||||||:|:||||	AACGTTACTTCCTTTGAGG	-	-	-	-	-	-	-
miR-RH36	Chr04:38778846|38859401	Yes	Yes	No	1	19	60480	60498	UUGGACUGAAGGGAGCUCC	::.:.:::::::::.:	UCAGUUUCCUUCAGUCUAC	1	19	60480	60498	TTGGACTGAAGGGAGCTCC	*|:|||||||||:|:||**	catctgacttcctttgact	-	-	-	-	-	-	-
miR-RH36	Chr05:20816066|20818731	Yes	Yes	No	1	19	991	1009	UUGGACUGAAGGGAGCUCC	:::.::..:::::::::	UGAGUUCUUUUCAGUCCAU	1	19	991	1009	TTGGACTGAAGGGAGCTCC	*|||||||||::||:|||*	TACCTGACTTTTCTTGAGT	-	-	-	-	-	-	-
miR-RH36	Chr05:20816856|20817329	Yes	Yes	No	1	19	201	219	UUGGACUGAAGGGAGCUCC	:::.::..:::::::::	UGAGUUCUUUUCAGUCCAU	1	19	201	219	TTGGACTGAAGGGAGCTCC	*|||||||||::||:|||*	TACCTGACTTTTCTTGAGT	-	-	-	-	-	-	-
miR-RH36	Chr05:25581015|25581878	Yes	Yes	No	1	19	762	780	UUGGACUGAAGGGAGCUCC	:::::..:::::::. ::	AGAGCUUUCUUCAGUUGAA	1	19	762	780	TTGGACTGAAGGGAGCTCC	||*:|||||||::|||||*	AAGTTGACTTCTTTCGAGA	-	-	-	-	-	-	-
miR-RH36	Chr05:7691534|7691945	Yes	Yes	No	1	19	285	303	UUGGACUGAAGGGAGCUCC	:::.:::::::: :: ::	UGAGUUCCCUUCAAUCAAA	1	19	285	303	TTGGACTGAAGGGAGCTCC	||*||*||||||||:|||*	AAACTAACTTCCCTTGAGT	-	-	-	-	-	-	-
miR-RH36	Chr07:10006813|10012171	Yes	Yes	No	1	19	2700	2718	UUGGACUGAAGGGAGCUCC	: ::::::.::.:::...:	GCAGCUCCUUUUAGUUUGA	1	19	2700	2718	TTGGACTGAAGGGAGCTCC	|:::|||:||:||||||*|	AGTTTGATTTTCCTCGACG	-	-	-	-	-	-	-
miR-RH36	Chr07:10006813|10015559	Yes	Yes	No	1	19	2700	2718	UUGGACUGAAGGGAGCUCC	: ::::::.::.:::...:	GCAGCUCCUUUUAGUUUGA	1	19	2700	2718	TTGGACTGAAGGGAGCTCC	|:::|||:||:||||||*|	AGTTTGATTTTCCTCGACG	-	-	-	-	-	-	-
miR-RH36	Chr07:11346441|11347111	Yes	Yes	No	1	19	7	25	UUGGACUGAAGGGAGCUCC	::.::: :::: :::.:::	GGGGCUGCCUUGAGUUCAA	1	19	7	25	TTGGACTGAAGGGAGCTCC	|||:|||*||||*|||:||	AACTTGAGTTCCGTCGGGG	-	-	-	-	-	-	-
miR-RH36	Chr07:14479538|14655659	Yes	Yes	Yes	1	19	111499	111517	UUGGACUGAAGGGAGCUCC	::::::. ::: ::::::	GGAGCUUGCUUGAGUCCAU	1	19	20694	20712	TTGGACTGAAGGGAGCTCC	*||||||||||*:||||||	tacctgacttcgttcgagg	1	19	20694	20712	CCUCGAGGGAAGUCAGGUU	||||||o.||||||||||.	GGAGCUUGCUUCAGUCCAU
miR-RH36	Chr07:2466705|2482258	Yes	Yes	No	1	19	13905	13923	UUGGACUGAAGGGAGCUCC	::: ::.:::::::..::	UGAGAUCUCUUCAGUUUAA	1	19	13905	13923	TTGGACTGAAGGGAGCTCC	||::|||||||:||*|||*	AATTTGACTTCTCTAGAGT	-	-	-	-	-	-	-
miR-RH36	Chr09:10970643|10973431	Yes	Yes	No	1	19	1974	1992	UUGGACUGAAGGGAGCUCC	::.::..::::::.:::	AAAGUUCUUUUCAGUUCAA	1	19	1974	1992	TTGGACTGAAGGGAGCTCC	|||:||||||::||:||**	AACTTGACTTTTCTTGAAA	-	-	-	-	-	-	-
miR-RH36	Chr09:35694626|35696473	Yes	Yes	No	1	19	1823	1841	UUGGACUGAAGGGAGCUCC	:::::::: ::::..::	UCAGCUCCCUGCAGUUUAA	1	19	1822	1841	TTGGACTGAAGGGAGCTC-C	||::||||*||||||||**|	AATTTGACGTCCCTCGACTG	-	-	-	-	-	-	-
miR-RH36	Chr11:49033961|49035591	Yes	Yes	No	1	19	1580	1598	UUGGACUGAAGGGAGCUCC	:::::.:.::: :::::	UGAGCUUCUUUCUGUCCAU	1	19	1580	1598	TTGGACTGAAGGGAGCTCC	*|||||*|||:|:|||||*	TACCTGTCTTTCTTCGAGT	-	-	-	-	-	-	-
miR-RH37	Chr01:16655033|16656597	Yes	Yes	No	1	21	1518	1538	UUUUGGACAAUUCCAUGCACC	:: :::::: ::::.::::.	UGUCCAUGGAUUUGUUCAAAG	1	21	1517	1538	TTTTGGACAATTCCATGCAC-C	:||||:||||*||||||*||*|	GAAACTTGTTTAGGTACCTGTG	-	-	-	-	-	-	-
miR-RH37	Chr01:16655991|16656597	Yes	Yes	No	1	21	560	580	UUUUGGACAAUUCCAUGCACC	:: :::::: ::::.::::.	UGUCCAUGGAUUUGUUCAAAG	1	21	559	580	TTTTGGACAATTCCATGCAC-C	:||||:||||*||||||*||*|	GAAACTTGTTTAGGTACCTGTG	-	-	-	-	-	-	-
miR-RH37	Chr01:18394425|18400319	Yes	Yes	No	1	21	332	352	UUUUGGACAAUUCCAUGCACC	:::::::: : ::::::::	UCUGCAUGGACUGGUCCAAAA	1	21	332	352	TTTTGGACAATTCCATGCACC	||||||||*|*||||||||**	AAAACCTGGTCAGGTACGTCT	-	-	-	-	-	-	-
miR-RH37	Chr02:44620956|44623990	Yes	Yes	No	1	21	2545	2565	UUUUGGACAAUUCCAUGCACC	: :: ::::::: :.:::::	UGGGCCUGGAAUUCUUCAAAA	1	21	2546	2565	TTTTGGACAATTCCATGCACC	|||||:|*|||||||*||*||	AAAACTTCTTAAGGTCCG-GG	-	-	-	-	-	-	-
miR-RH37	Chr02:44620956|44624794	Yes	Yes	No	1	21	2545	2565	UUUUGGACAAUUCCAUGCACC	: :: ::::::: :.:::::	UGGGCCUGGAAUUCUUCAAAA	1	21	2546	2565	TTTTGGACAATTCCATGCACC	|||||:|*|||||||*||*||	AAAACTTCTTAAGGTCCG-GG	-	-	-	-	-	-	-
miR-RH37	Chr02:44620956|44627170	Yes	Yes	No	1	21	2545	2565	UUUUGGACAAUUCCAUGCACC	: :: ::::::: :.:::::	UGGGCCUGGAAUUCUUCAAAA	1	21	2546	2565	TTTTGGACAATTCCATGCACC	|||||:|*|||||||*||*||	AAAACTTCTTAAGGTCCG-GG	-	-	-	-	-	-	-
miR-RH37	Chr03:15422517|15471693	Yes	Yes	No	1	21	43661	43681	UUUUGGACAAUUCCAUGCACC	::::::: :: ::::::::	AUUGCAUGGCAUAGUCCAAAA	1	21	43661	43681	TTTTGGACAATTCCATGCACC	||||||||*||*|||||||**	aaaacctgatacggtacgtta	-	-	-	-	-	-	-
miR-RH37	Chr03:21869199|21873683	Yes	Yes	Yes	1	21	701	721	UUUUGGACAAUUCCAUGCACC	::: ::::::::::.:.:::	UGUGGAUGGAAUUGUUCGAAA	1	21	701	721	TTTTGGACAATTCCATGCACC	|||:|:||||||||||*|||*	AAAGCTTGTTAAGGTAGGTGT	1	21	701	721	CCACGUACCUUAACAGGUUUU	.|||.||||||||||o|o|||	UGUGGAUGGAAUUGUUCGAAA
miR-RH37	Chr03:50259458|50262615	Yes	Yes	No	1	21	118	138	UUUUGGACAAUUCCAUGCACC	::: ::: ::::::::::.:	AGUGGAUGUAAUUGUCCAAGA	1	21	118	138	TTTTGGACAATTCCATGCACC	|:||||||||||*|||*|||*	AGAACCTGTTAATGTAGGTGA	-	-	-	-	-	-	-
miR-RH37	Chr04:45642245|45643522	Yes	Yes	No	1	21	1247	1267	UUUUGGACAAUUCCAUGCACC	: ::::: .:::::: ::::	AGGGCAUGUGAUUGUCAAAAA	1	21	1248	1267	TTTTGGACAATTCCATGCACC	||||*||||||:*|||||*||	AAAAACTGTTAGTGTACG-GG	-	-	-	-	-	-	-
miR-RH37	Chr05:4937172|4939775	Yes	Yes	No	1	21	32	52	UUUUGGACAAUUCCAUGCACC	: : :: ::::::::: ::::	GUUCCAAGGAAUUGUCAAAAA	1	21	32	52	TTTTGGACAATTCCATGCACC	||||*|||||||||*||*|*|	AAAAACTGTTAAGGAACCTTG	-	-	-	-	-	-	-
miR-RH37	Chr05:4939511|4942267	Yes	Yes	No	1	21	2524	2544	UUUUGGACAAUUCCAUGCACC	: : :: ::::::::: ::::	GUUCCAAGGAAUUGUCAAAAA	1	21	2524	2544	TTTTGGACAATTCCATGCACC	||||*|||||||||*||*|*|	AAAAACTGTTAAGGAACCTTG	-	-	-	-	-	-	-
miR-RH37	Chr08:45585008|45586962	Yes	Yes	No	1	21	1238	1258	UUUUGGACAAUUCCAUGCACC	::: ::::: :::::.::..:	GGUUCAUGGUAUUGUUCAGGA	1	21	1238	1258	TTTTGGACAATTCCATGCACC	|::||:|||||*|||||*|||	AGGACTTGTTATGGTACTTGG	-	-	-	-	-	-	-
miR-RH37	Chr08:45585008|45588579	Yes	Yes	No	1	21	1238	1258	UUUUGGACAAUUCCAUGCACC	::: ::::: :::::.::..:	GGUUCAUGGUAUUGUUCAGGA	1	21	1238	1258	TTTTGGACAATTCCATGCACC	|::||:|||||*|||||*|||	AGGACTTGTTATGGTACTTGG	-	-	-	-	-	-	-
miR-RH37	Chr09:14042247|14045674	Yes	Yes	No	1	21	500	520	UUUUGGACAAUUCCAUGCACC	: ::: ::::.::::..::::	GUUGCUUGGAGUUGUUUAAAA	1	21	500	520	TTTTGGACAATTCCATGCACC	||||::||||:||||*|||*|	AAAATTTGTTGAGGTTCGTTG	-	-	-	-	-	-	-
miR-RH37	Chr09:14042247|14046783	Yes	Yes	No	1	21	500	520	UUUUGGACAAUUCCAUGCACC	: ::: ::::.::::..::::	GUUGCUUGGAGUUGUUUAAAA	1	21	500	520	TTTTGGACAATTCCATGCACC	||||::||||:||||*|||*|	AAAATTTGTTGAGGTTCGTTG	-	-	-	-	-	-	-
miR-RH37	Chr09:21880550|21885335	Yes	Yes	No	1	21	3121	3141	UUUUGGACAAUUCCAUGCACC	:::::::::::::.: :.:	AAUGCAUGGAAUUGUUCCAGA	1	21	3121	3141	TTTTGGACAATTCCATGCACC	|:|*|:|||||||||||||**	AGACCTTGTTAAGGTACGTAA	-	-	-	-	-	-	-
miR-RH37	Chr09:21881218|21883715	Yes	Yes	No	1	21	2453	2473	UUUUGGACAAUUCCAUGCACC	:::::::::::::.: :.:	AAUGCAUGGAAUUGUUCCAGA	1	21	2453	2473	TTTTGGACAATTCCATGCACC	|:|*|:|||||||||||||**	AGACCTTGTTAAGGTACGTAA	-	-	-	-	-	-	-
miR-RH37	Chr10:1834651|1850100	Yes	Yes	Yes	1	21	11699	11719	UUUUGGACAAUUCCAUGCACC	:::::::::::::::::::::	GGUGCAUGGAAUUGUCCAAAA	1	21	11699	11719	TTTTGGACAATTCCATGCACC	|||||||||||||||||||||	AAAACCTGTTAAGGTACGTGG	1	21	11699	11719	CCACGUACCUUAACAGGUUUU	|||||||||||||||||||||	GGUGCAUGGAAUUGUCCAAAA
miR-RH37	Chr11:5547840|5563030	Yes	Yes	No	1	21	12320	12340	UUUUGGACAAUUCCAUGCACC	: ::..::: :::::.:::::	GAUGUGUGGUAUUGUUCAAAA	1	21	12320	12340	TTTTGGACAATTCCATGCACC	|||||:|||||*|||::||*|	AAAACTTGTTATGGTGTGTAG	-	-	-	-	-	-	-
miR-RH37	Chr11:8601753|8603820	Yes	Yes	No	1	21	557	577	UUUUGGACAAUUCCAUGCACC	:: ::::: ::::::::.:.	GGGCCAUGGUAUUGUCCAGAG	1	21	557	577	TTTTGGACAATTCCATGCACC	:|:||||||||*|||||**||	GAGACCTGTTATGGTACCGGG	-	-	-	-	-	-	-
miR-RH38	Chr03:5877032|5878283	Yes	Yes	No	1	21	491	511	UGCCUGGCUCCCUGUAUGCCA	: : :..::::::::::.:	AUGGAAAUGGGGAGCCAGGUA	1	21	492	511	TGCCTGGCTCCCTGTATGCCA	|:||||||||||::|*|*|||	ATGGACCGAGGGGTAAA-GGT	-	-	-	-	-	-	-
miR-RH39	Chr01:17246208|17258192	Yes	Yes	No	1	21	5766	5786	UGAAGUGUUUGGGGGAACUUU	::::::::::. :::::	UGGCUUCCCCCAAAUCCUUCA	1	21	5766	5786	TGAAGTGTTTGGGGGAACTTT	|||||*:||||||||||*::*	acttcctaaacccccttcggt	-	-	-	-	-	-	-
miR-RH39	Chr02:48797235|48814125	Yes	Yes	No	1	21	9898	9918	UGAAGUGUUUGGGGGAACUUU	:::::::. .:::: ::::::	AAAGUUCUGUCAAAGACUUCA	1	21	9898	9918	TGAAGTGTTTGGGGGAACTTT	||||||*||||:*:|||||||	acttcagaaactgtcttgaaa	-	-	-	-	-	-	-
miR-RH39	Chr02:48797235|48863387	Yes	Yes	No	1	21	59160	59180	UGAAGUGUUUGGGGGAACUUU	:::::::. .:::: ::::::	AAAGUUCUGUCAAAGACUUCA	1	21	59160	59180	TGAAGTGTTTGGGGGAACTTT	||||||*||||:*:|||||||	acttcagaaactgtcttgaaa	-	-	-	-	-	-	-
miR-RH39	Chr02:48797235|48888770	Yes	Yes	No	1	21	84543	84563	UGAAGUGUUUGGGGGAACUUU	:::::::. .:::: ::::::	AAAGUUCUGUCAAAGACUUCA	1	21	84543	84563	TGAAGTGTTTGGGGGAACTTT	||||||*||||:*:|||||||	acttcagaaactgtcttgaaa	-	-	-	-	-	-	-
miR-RH39	Chr02:48800333|48830271	Yes	Yes	No	1	21	26044	26064	UGAAGUGUUUGGGGGAACUUU	:::::::. .:::: ::::::	AAAGUUCUGUCAAAGACUUCA	1	21	26044	26064	TGAAGTGTTTGGGGGAACTTT	||||||*||||:*:|||||||	acttcagaaactgtcttgaaa	-	-	-	-	-	-	-
miR-RH39	Chr02:48801020|48866339	Yes	Yes	No	1	21	62112	62132	UGAAGUGUUUGGGGGAACUUU	:::::::. .:::: ::::::	AAAGUUCUGUCAAAGACUUCA	1	21	62112	62132	TGAAGTGTTTGGGGGAACTTT	||||||*||||:*:|||||||	acttcagaaactgtcttgaaa	-	-	-	-	-	-	-
miR-RH39	Chr03:33859616|33867714	Yes	Yes	No	1	21	2562	2582	UGAAGUGUUUGGGGGAACUUU	::::::::::. :::::	UGGCUUCCCCCAAAUCCUUCA	1	21	2562	2582	TGAAGTGTTTGGGGGAACTTT	|||||*:||||||||||*::*	acttcctaaacccccttcggt	-	-	-	-	-	-	-
miR-RH39	Chr03:33860864|33867714	Yes	Yes	No	1	21	2562	2582	UGAAGUGUUUGGGGGAACUUU	::::::::::. :::::	UGGCUUCCCCCAAAUCCUUCA	1	21	2562	2582	TGAAGTGTTTGGGGGAACTTT	|||||*:||||||||||*::*	acttcctaaacccccttcggt	-	-	-	-	-	-	-
miR-RH39	Chr04:38778846|38859401	Yes	Yes	No	1	21	10732	10752	UGAAGUGUUUGGGGGAACUUU	:::::::. ..:: :::::::	AAAGUUCUAUUAACCACUUCA	1	21	2281	2301	TGAAGTGTTTGGGGGAACTTT	||*|||||*|||||||*||||	acgtcacataccccctggaaa	-	-	-	-	-	-	-
miR-RH39	Chr07:17295499|17297764	Yes	Yes	No	1	21	1658	1678	UGAAGUGUUUGGGGGAACUUU	:.::::.::..:::.::::.:	AGAGUUUCCUUAAAUACUUUA	1	21	1658	1678	TGAAGTGTTTGGGGGAACTTT	|:||||:|||::||:||||:|	ATTTCATAAATTCCTTTGAGA	-	-	-	-	-	-	-
miR-RH39	Chr08:36221316|36222051	Yes	Yes	No	1	21	558	578	UGAAGUGUUUGGGGGAACUUU	::: ::: : ::::::.::::	AAAUUUCACACAAACAUUUCA	1	21	558	578	TGAAGTGTTTGGGGGAACTTT	||||:||||||*|*|||*|||	ACTTTACAAACACACTTTAAA	-	-	-	-	-	-	-
miR-RH39	Chr08:36221316|36223120	Yes	Yes	No	1	21	1627	1647	UGAAGUGUUUGGGGGAACUUU	::: ::: : ::::::.::::	AAAUUUCACACAAACAUUUCA	1	21	558	578	TGAAGTGTTTGGGGGAACTTT	||||:||||||*|*|||*|||	ACTTTACAAACACACTTTAAA	-	-	-	-	-	-	-
miR-RH39	Chr08:36221319|36222051	Yes	Yes	No	1	21	555	575	UGAAGUGUUUGGGGGAACUUU	::: ::: : ::::::.::::	AAAUUUCACACAAACAUUUCA	1	21	555	575	TGAAGTGTTTGGGGGAACTTT	||||:||||||*|*|||*|||	ACTTTACAAACACACTTTAAA	-	-	-	-	-	-	-
miR-RH39	Chr08:8771583|8850390	Yes	Yes	No	1	21	37589	37609	UGAAGUGUUUGGGGGAACUUU	::::::::::. :::::	UGGCUUCCCCCAAAUCCUUCA	1	21	37589	37609	TGAAGTGTTTGGGGGAACTTT	|||||*:||||||||||*::*	acttcctaaacccccttcggt	-	-	-	-	-	-	-
miR-RH39	Chr09:28736250|28738126	Yes	Yes	No	1	21	1574	1594	UGAAGUGUUUGGGGGAACUUU	: : ::..:.::::::::::	AUACUUUUCUCAAACACUUCU	1	21	1574	1594	TGAAGTGTTTGGGGGAACTTT	*||||||||||:|::||*|*|	TCTTCACAAACTCTTTTCATA	-	-	-	-	-	-	-
miR-RH39	Chr11:50361743|50450697	Yes	Yes	No	1	21	81375	81395	UGAAGUGUUUGGGGGAACUUU	:::::: .: :::..:::::	AAAGUUAUCACAAGUACUUCC	1	21	3630	3649	TGAAGTGTTTGGGGGAACTTT	|||*|||||||:|:|||*|:|	ACTACACAAACTCTCTT-AGA	-	-	-	-	-	-	-
miR-RH39	Chr11:53152058|53160532	Yes	Yes	No	1	21	35	55	UGAAGUGUUUGGGGGAACUUU	: ::.:..:::.:::::::	UCAAUUUCUUCAAGCACUUCA	1	21	36	55	TGAAGTGTTTGGGGGAACTTT	|||||||:|||::|:||*||*	ACTTCACGAACTTCTTT-AAC	-	-	-	-	-	-	-
miR-RH4	Chr02:41650032|41661114	Yes	Yes	No	1	22	7067	7088	UAACUGAAUAUUCUUAAAGCCU	: .:::.:::::::::: :::	UGUUUUUGAGAAUAUUCAUUUA	1	22	7067	7088	TAACTGAATATTCTTAAAGCCT	|||*||||||||||:|||:*|*	ATTTACTTATAAGAGTTTTTGT	-	-	-	-	-	-	-
miR-RH4	Chr02:47882460|47883617	Yes	Yes	No	1	22	1111	1132	UAACUGAAUAUUCUUAAAGCCU	:.::::::: :::::::::	GCGUUUUAAGAUUAUUCAGUUU	1	22	1110	1132	TAACTGAATATTCTTAAAGC-CT	*|||||||||*|||||||:|*||	TTTGACTTATTAGAATTTTGCGA	-	-	-	-	-	-	-
miR-RH4	Chr07:21454215|21484600	Yes	Yes	No	1	22	7538	7559	UAACUGAAUAUUCUUAAAGCCU	::: ::.:::::::::::	UAAAUUUUAGGAUAUUCAGUUA	1	22	7539	7559	TAACTGAATATTCTTAAAGCCT	|||||||||||:||*|||***|	ATTGACTTATAGGATTTT-AAA	-	-	-	-	-	-	-
miR-RH4	Chr07:21473783|21478351	Yes	Yes	No	1	22	1289	1310	UAACUGAAUAUUCUUAAAGCCU	::: ::.:::::::::::	UAAAUUUUAGGAUAUUCAGUUA	1	22	1290	1310	TAACTGAATATTCTTAAAGCCT	|||||||||||:||*|||***|	ATTGACTTATAGGATTTT-AAA	-	-	-	-	-	-	-
miR-RH4	Chr07:21474981|21478351	Yes	Yes	No	1	22	1289	1310	UAACUGAAUAUUCUUAAAGCCU	::: ::.:::::::::::	UAAAUUUUAGGAUAUUCAGUUA	1	22	1290	1310	TAACTGAATATTCTTAAAGCCT	|||||||||||:||*|||***|	ATTGACTTATAGGATTTT-AAA	-	-	-	-	-	-	-
miR-RH4	Chr07:21474981|21484600	Yes	Yes	No	1	22	7538	7559	UAACUGAAUAUUCUUAAAGCCU	::: ::.:::::::::::	UAAAUUUUAGGAUAUUCAGUUA	1	22	7539	7559	TAACTGAATATTCTTAAAGCCT	|||||||||||:||*|||***|	ATTGACTTATAGGATTTT-AAA	-	-	-	-	-	-	-
miR-RH4	Chr07:21475647|21484597	Yes	Yes	No	1	22	7535	7556	UAACUGAAUAUUCUUAAAGCCU	::: ::.:::::::::::	UAAAUUUUAGGAUAUUCAGUUA	1	22	7536	7556	TAACTGAATATTCTTAAAGCCT	|||||||||||:||*|||***|	ATTGACTTATAGGATTTT-AAA	-	-	-	-	-	-	-
miR-RH4	Chr07:297509|301714	Yes	Yes	No	1	22	542	563	UAACUGAAUAUUCUUAAAGCCU	: ::::::.::::::: ::: :	AAGCUUUAGGAAUAUUGAGUCA	1	22	542	563	TAACTGAATATTCTTAAAGCCT	|*|||*|||||||:||||||*|	ACTGAGTTATAAGGATTTCGAA	-	-	-	-	-	-	-
miR-RH4	Chr07:4006113|4049109	Yes	Yes	No	1	22	15974	15995	UAACUGAAUAUUCUUAAAGCCU	:: .:::::::::: : :::::	AGUUUUUAAGAAUAAUGAGUUA	1	22	15974	15995	TAACTGAATATTCTTAAAGCCT	|||||*|*||||||||||:*||	attgagtaataagaattttTGA	-	-	-	-	-	-	-
miR-RH4	Chr08:61180588|61181775	Yes	Yes	No	1	22	596	617	UAACUGAAUAUUCUUAAAGCCU	::::.::::::::::::	GCCAUUUAGGAAUAUUCAGUUU	1	22	595	617	TAACTGAATATTCTTAAA-GCCT	*||||||||||||:||||*|*||	TTTGACTTATAAGGATTTACCGA	-	-	-	-	-	-	-
miR-RH4	Chr09:26667920|26671428	Yes	Yes	Yes	1	22	1457	1477	UAACUGAAUAUUCUUAAAGCCU	::::: :::: ::::::::::	AGGCUAAAAGA-UAUUCAGUUA	1	22	1457	1477	TAACTGAATATTCTTAAAGCCT	|||||||||||:*||*|*||||	ATTGACTTATAGAAAAT-CGGA	1	22	1457	1477	UCCGAAAUUCUUAUAAGUCAAU	|||||..|||.|||||||||||	AGGCUAAAAG-AUAUUCAGUUA
miR-RH4	Chr10:41798093|41844360	Yes	Yes	No	1	22	34061	34082	UAACUGAAUAUUCUUAAAGCCU	: :.::: .::::::::: :::	AUGUUUUUGGAAUAUUCAAUUA	1	22	44217	44238	TAACTGAATATTCTTAAAGCCT	*||*|||||||||:||||:|*|	TTTAACTTATAAGGATTTTGTA	-	-	-	-	-	-	-
miR-RH4	Chr11:10955299|10966232	Yes	Yes	No	1	22	4251	4272	UAACUGAAUAUUCUUAAAGCCU	::::::: :.::.:::::	UAUGUUUAAGAUUGUUUAGUUA	1	22	4252	4272	TAACTGAATATTCTTAAAGCCT	|||||:||:|*|||||||*|*|	attgatttgttagaattt-gta	-	-	-	-	-	-	-
miR-RH4	Chr11:44626761|44627716	Yes	Yes	No	1	22	201	222	UAACUGAAUAUUCUUAAAGCCU	:::.:::::::.: ::::::.	AGGUUUUAAGAGUCCUCAGUUG	1	22	201	222	TAACTGAATATTCTTAAAGCCT	:||||||**|:|||||||:|||	GTTGACTCCTGAGAATTTTGGA	-	-	-	-	-	-	-
miR-RH40	Chr03:6243679|6249012	Yes	Yes	No	1	21	5240	5260	GCGUAUGAGGAGCCAAGCAUA	:::::::: .:.:::: ::::	UAUGCUUGCUUUCUCAAACGC	1	21	5240	5260	GCGTATGAGGAGCCAAGCATA	||||*||||:|:*||||||||	CGCAAACTCTTTCGTTCGTAT	-	-	-	-	-	-	-
miR-RH40	Chr03:6244359|6249012	Yes	Yes	No	1	21	4560	4580	GCGUAUGAGGAGCCAAGCAUA	:::::::: .:.:::: ::::	UAUGCUUGCUUUCUCAAACGC	1	21	4560	4580	GCGTATGAGGAGCCAAGCATA	||||*||||:|:*||||||||	CGCAAACTCTTTCGTTCGTAT	-	-	-	-	-	-	-
miR-RH40	Chr11:2476218|2480912	Yes	Yes	No	1	21	3896	3916	GCGUAUGAGGAGCCAAGCAUA	::: :::::::.::.::: ::	UAUUCUUGGCUUCUUAUAAGC	1	21	3896	3916	GCGTATGAGGAGCCAAGCATA	||*|||:||:|||||||*|||	CGAATATTCTTCGGTTCTTAT	-	-	-	-	-	-	-
miR-RH40	Chr11:2478709|2480217	Yes	Yes	No	1	21	1405	1425	GCGUAUGAGGAGCCAAGCAUA	::: :::::::.::.::: ::	UAUUCUUGGCUUCUUAUAAGC	1	21	1405	1425	GCGTATGAGGAGCCAAGCATA	||*|||:||:|||||||*|||	CGAATATTCTTCGGTTCTTAT	-	-	-	-	-	-	-
miR-RH40	Chr11:2785828|2789041	Yes	Yes	No	1	21	3009	3029	GCGUAUGAGGAGCCAAGCAUA	::::.:::::: :::::..:	UAUGUUUGGCUGCUCAUGUGA	1	21	3009	3029	GCGTATGAGGAGCCAAGCATA	*|::|||||*||||||:||||	AGTGTACTCGTCGGTTTGTAT	-	-	-	-	-	-	-
miR-RH40	Chr11:2785828|2793645	Yes	Yes	No	1	21	3009	3029	GCGUAUGAGGAGCCAAGCAUA	::::.:::::: :::::..:	UAUGUUUGGCUGCUCAUGUGA	1	21	3009	3029	GCGTATGAGGAGCCAAGCATA	*|::|||||*||||||:||||	AGTGTACTCGTCGGTTTGTAT	-	-	-	-	-	-	-
miR-RH40	Chr11:2785828|2798399	Yes	Yes	No	1	21	3009	3029	GCGUAUGAGGAGCCAAGCAUA	::::.:::::: :::::..:	UAUGUUUGGCUGCUCAUGUGA	1	21	3009	3029	GCGTATGAGGAGCCAAGCATA	*|::|||||*||||||:||||	AGTGTACTCGTCGGTTTGTAT	-	-	-	-	-	-	-
miR-RH40	Chr11:49884473|49886508	Yes	Yes	No	1	21	1809	1829	GCGUAUGAGGAGCCAAGCAUA	: :::::::.:..::::..::	UUUGCUUGGUUUUUCAUGUGC	1	21	1809	1829	GCGTATGAGGAGCCAAGCATA	||::||||::|:|||||||*|	CGTGTACTTTTTGGTTCGTTT	-	-	-	-	-	-	-
miR-RH41	Chr05:34179825|34182008	Yes	Yes	No	1	21	1739	1759	UGGAGAAGCAGGGCACGUGCA	:.::::.:::::: :.::	UUGAUGUGCUCUGCUUGUUCA	1	21	1740	1759	TGGAGAAGCAGGGCACGTGCA	||:|*||||||:||||:|*||	ACTTGTTCGTCTCGTGTA-GT	-	-	-	-	-	-	-
miR-RH41	Chr05:34181059|34181673	Yes	Yes	No	1	21	505	525	UGGAGAAGCAGGGCACGUGCA	:.::::.:::::: :.::	UUGAUGUGCUCUGCUUGUUCA	1	21	506	525	TGGAGAAGCAGGGCACGTGCA	||:|*||||||:||||:|*||	ACTTGTTCGTCTCGTGTA-GT	-	-	-	-	-	-	-
miR-RH41	Chr07:14479538|14655659	Yes	Yes	No	1	21	89665	89685	UGGAGAAGCAGGGCACGUGCA	: ..: :::.::::::::::	UCUGCCUGCUCUGCUUCUCCU	1	21	89665	89685	TGGAGAAGCAGGGCACGTGCA	*||||||||||:|||*|::*|	tcctcttcgtctcgtccgtct	-	-	-	-	-	-	-
miR-RH41	Chr10:8382379|8514860	Yes	Yes	No	1	21	38902	38922	UGGAGAAGCAGGGCACGUGCA	::::::.:::::::...	AUAUCGUGCCUUGCUUCUUUG	1	21	38903	38922	TGGAGAAGCAGGGCACGTGCA	:::|||||||:||||||*:*|	gtttcttcgttccgtgc-tat	-	-	-	-	-	-	-
miR-RH41	Chr11:5882084|5885119	Yes	Yes	No	1	21	1918	1938	UGGAGAAGCAGGGCACGUGCA	..: ::.::::::::::::	CUUGCUUGUCCUGCUUCUCCA	1	21	1919	1938	TGGAGAAGCAGGGCACGTGCA	||||||||||||:||*|::*|	ACCTCTTCGTCCTGTTCGT-T	-	-	-	-	-	-	-
miR-RH41	Chr11:5883096|5885302	Yes	Yes	No	1	21	906	926	UGGAGAAGCAGGGCACGUGCA	..: ::.::::::::::::	CUUGCUUGUCCUGCUUCUCCA	1	21	907	926	TGGAGAAGCAGGGCACGTGCA	||||||||||||:||*|::*|	ACCTCTTCGTCCTGTTCGT-T	-	-	-	-	-	-	-
miR-RH42	Chr02:34648034|34661348	Yes	Yes	No	1	21	4317	4337	UUGAGCCGCGCCAAUAUCACU	:::::::::.::: ::::	UCUGAUAUUGGUGCGUCUCAU	1	21	4317	4337	TTGAGCCGCGCCAATATCACT	*||||*|||:|||||||||**	tactctgcgtggttatagtct	-	-	-	-	-	-	-
miR-RH42	Chr02:34653802|34661348	Yes	Yes	No	1	21	4317	4337	UUGAGCCGCGCCAAUAUCACU	:::::::::.::: ::::	UCUGAUAUUGGUGCGUCUCAU	1	21	4317	4337	TTGAGCCGCGCCAATATCACT	*||||*|||:|||||||||**	tactctgcgtggttatagtct	-	-	-	-	-	-	-
miR-RH43	Chr01:17246208|17258192	Yes	Yes	No	1	21	10890	10910	UUUAGAUAUUCAUGGGUGGUC	:.::::::: ::::::::.	UAUCACCCAUAAAUAUCUAGU	1	21	10890	10910	TTTAGATATTCATGGGTGGTC	*:||||||||*|||||||:|*	TGATCTATAAATACCCACTAT	-	-	-	-	-	-	-
miR-RH43	Chr01:26051215|26055146	Yes	Yes	Yes	1	21	2557	2577	UUUAGAUAUUCAUGGGUGGUC	::::::.:: :::::::::.:	GACCACUCACGAAUAUCUAGA	1	21	2557	2577	TTTAGATATTCATGGGTGGTC	|:|||||||||*||:||||||	agatctataagcactcaccag	1	21	2557	2577	CUGGUGGGUACUUAUAGAUUU	||||||o||.|||||||||o|	GACCACUCACGAAUAUCUAGA
miR-RH43	Chr02:1607469|1608716	Yes	Yes	No	1	21	659	679	UUUAGAUAUUCAUGGGUGGUC	:. :::...::: ::::::::	GGACACUUGUGAUUAUCUAAA	1	21	660	679	TTTAGATATTCATGGGTGGTC	||||||||*|||:::||*|||	AAATCTATTAGTGTTCA-CAG	-	-	-	-	-	-	-
miR-RH43	Chr02:38569433|38573530	Yes	Yes	No	1	21	3484	3504	UUUAGAUAUUCAUGGGUGGUC	::...:::::.::::::::	CACUGUCCAUGGAUAUCUAAC	1	21	3484	3504	TTTAGATATTCATGGGTGGTC	*||||||||:|||||:::||*	CAATCTATAGGTACCTGTCAC	-	-	-	-	-	-	-
miR-RH43	Chr02:49145113|49149068	Yes	Yes	No	1	21	1801	1821	UUUAGAUAUUCAUGGGUGGUC	::::..:::.:::::. :	AUGCACCUGUGAGUAUCUGCA	1	21	2057	2077	TTTAGATATTCATGGGTGGTC	||||||||||*||::||*|||	AAATCTATAAATATTCAACAG	-	-	-	-	-	-	-
miR-RH43	Chr02:49145113|49151198	Yes	Yes	No	1	21	3931	3951	UUUAGAUAUUCAUGGGUGGUC	::::..:::.:::::. :	AUGCACCUGUGAGUAUCUGCA	1	21	4187	4207	TTTAGATATTCATGGGTGGTC	||||||||||*||::||*|||	AAATCTATAAATATTCAACAG	-	-	-	-	-	-	-
miR-RH43	Chr02:49146294|49147501	Yes	Yes	No	1	21	234	254	UUUAGAUAUUCAUGGGUGGUC	::::..:::.:::::. :	AUGCACCUGUGAGUAUCUGCA	1	21	490	510	TTTAGATATTCATGGGTGGTC	||||||||||*||::||*|||	AAATCTATAAATATTCAACAG	-	-	-	-	-	-	-
miR-RH43	Chr02:49146294|49151198	Yes	Yes	No	1	21	3931	3951	UUUAGAUAUUCAUGGGUGGUC	::::..:::.:::::. :	AUGCACCUGUGAGUAUCUGCA	1	21	4187	4207	TTTAGATATTCATGGGTGGTC	||||||||||*||::||*|||	AAATCTATAAATATTCAACAG	-	-	-	-	-	-	-
miR-RH43	Chr03:39745220|39777558	Yes	Yes	No	1	21	16106	16126	UUUAGAUAUUCAUGGGUGGUC	:::::: ::::.::::.:.	GACCACACAUGGAUAUUUGUC	1	21	17320	17340	TTTAGATATTCATGGGTGGTC	*:||||||||*||:|||||||	tgatctataaatatccaccag	-	-	-	-	-	-	-
miR-RH43	Chr05:19176130|19354828	Yes	Yes	No	1	21	14771	14792	UUUAGAUAUUCAUGGG-UGGUC	:.::: ::.::::::.:::.::	GGCCAACCUAUGAAUGUCUGAA	1	21	14772	14792	TTTAGATATTCATGGGTGGTC	||:|||:||||||:|||*|*|	aagtctgtaagtatccaaccg	-	-	-	-	-	-	-
miR-RH43	Chr05:32558282|32559922	Yes	Yes	No	1	21	246	265	UUUAGAUAUUCAUGGGUGGUC	::::: :::::::::::::	UUCCACC-AUGAAUAUCUAAA	1	21	246	265	TTTAGATATTCATGGGTGGTC	|||||||||||||||**||**	AAATCTATAAGTACCA-CCTT	-	-	-	-	-	-	-
miR-RH43	Chr05:34931463|34980903	Yes	Yes	No	1	21	33492	33512	UUUAGAUAUUCAUGGGUGGUC	: ..:::::::::: .::::	CAGUGCCCAUGAAUAAUUAAA	1	21	6319	6339	TTTAGATATTCATGGGTGGTC	|||||*||||||||||::*|*	AAATCAATAAGTACCCGTGAC	-	-	-	-	-	-	-
miR-RH43	Chr06:21123898|21147414	Yes	Yes	No	1	21	18591	18611	UUUAGAUAUUCAUGGGUGGUC	::::.:: ::::::::::	UUCCACUCAGGAAUAUCUAAC	1	21	11584	11604	TTTAGATATTCATGGGTGGTC	*||||||||||*||:||||**	CAATCTATAAGGACTCACCTT	-	-	-	-	-	-	-
miR-RH43	Chr06:29589426|29591662	Yes	Yes	No	1	21	1217	1237	UUUAGAUAUUCAUGGGUGGUC	::::.::::::.:::.: ::	UACCAUCCAUGAGUAUUUUAA	1	21	1217	1237	TTTAGATATTCATGGGTGGTC	||*|:|||:||||||:||||*	AATTTTATGAGTACCTACCAT	-	-	-	-	-	-	-
miR-RH43	Chr07:18412077|18417714	Yes	Yes	No	1	21	4557	4577	UUUAGAUAUUCAUGGGUGGUC	::.:::::: :::::::::	GAUCACCCACAAAUAUCUAAU	1	21	4557	4577	TTTAGATATTCATGGGTGGTC	*|||||||||**||||||:||	taatctataaacacccactag	-	-	-	-	-	-	-
miR-RH43	Chr07:25899139|25910493	Yes	Yes	No	1	21	5392	5412	UUUAGAUAUUCAUGGGUGGUC	: :::::::: :::::: ::	GCCCACCCAUAAAUAUCCAAU	1	21	5392	5412	TTTAGATATTCATGGGTGGTC	*||*||||||*||||||||*|	taacctataaatacccacccg	-	-	-	-	-	-	-
miR-RH43	Chr07:25899139|25918163	Yes	Yes	No	1	21	13062	13082	UUUAGAUAUUCAUGGGUGGUC	: :::::::: :::::: ::	GCCCACCCAUAAAUAUCCAAU	1	21	13062	13082	TTTAGATATTCATGGGTGGTC	*||*||||||*||||||||*|	taacctataaatacccacccg	-	-	-	-	-	-	-
miR-RH43	Chr07:25902349|25905657	Yes	Yes	No	1	21	556	576	UUUAGAUAUUCAUGGGUGGUC	: :::::::: :::::: ::	GCCCACCCAUAAAUAUCCAAU	1	21	556	576	TTTAGATATTCATGGGTGGTC	*||*||||||*||||||||*|	taacctataaatacccacccg	-	-	-	-	-	-	-
miR-RH43	Chr07:25902349|25905661	Yes	Yes	No	1	21	560	580	UUUAGAUAUUCAUGGGUGGUC	: :::::::: :::::: ::	GCCCACCCAUAAAUAUCCAAU	1	21	560	580	TTTAGATATTCATGGGTGGTC	*||*||||||*||||||||*|	taacctataaatacccacccg	-	-	-	-	-	-	-
miR-RH43	Chr07:25902349|25907467	Yes	Yes	No	1	21	2366	2386	UUUAGAUAUUCAUGGGUGGUC	: :::::::: :::::: ::	GCCCACCCAUAAAUAUCCAAU	1	21	2366	2386	TTTAGATATTCATGGGTGGTC	*||*||||||*||||||||*|	taacctataaatacccacccg	-	-	-	-	-	-	-
miR-RH43	Chr07:25902349|25910493	Yes	Yes	No	1	21	5392	5412	UUUAGAUAUUCAUGGGUGGUC	: :::::::: :::::: ::	GCCCACCCAUAAAUAUCCAAU	1	21	5392	5412	TTTAGATATTCATGGGTGGTC	*||*||||||*||||||||*|	taacctataaatacccacccg	-	-	-	-	-	-	-
miR-RH43	Chr07:25902349|25911767	Yes	Yes	No	1	21	6666	6686	UUUAGAUAUUCAUGGGUGGUC	: :::::::: :::::: ::	GCCCACCCAUAAAUAUCCAAU	1	21	6666	6686	TTTAGATATTCATGGGTGGTC	*||*||||||*||||||||*|	taacctataaatacccacccg	-	-	-	-	-	-	-
miR-RH43	Chr07:38315377|38321335	Yes	Yes	No	1	21	281	301	UUUAGAUAUUCAUGGGUGGUC	:::::::.. :::::::::.	GACCACCUGCGAAUAUCUAGU	1	21	281	301	TTTAGATATTCATGGGTGGTC	*:|||||||||*::|||||||	tgatctataagcgtccaccag	-	-	-	-	-	-	-
miR-RH43	Chr07:38318371|38323493	Yes	Yes	No	1	21	2439	2459	UUUAGAUAUUCAUGGGUGGUC	:::::::.. :::::::::.	GACCACCUGCGAAUAUCUAGU	1	21	2439	2459	TTTAGATATTCATGGGTGGTC	*:|||||||||*::|||||||	tgatctataagcgtccaccag	-	-	-	-	-	-	-
miR-RH43	Chr07:38318641|38324740	Yes	Yes	No	1	21	3686	3706	UUUAGAUAUUCAUGGGUGGUC	:::::::.. :::::::::.	GACCACCUGCGAAUAUCUAGU	1	21	3686	3706	TTTAGATATTCATGGGTGGTC	*:|||||||||*::|||||||	tgatctataagcgtccaccag	-	-	-	-	-	-	-
miR-RH43	Chr08:51965885|51967009	Yes	Yes	No	1	21	1104	1124	UUUAGAUAUUCAUGGGUGGUC	..:::.::::::::: ::	AGAUGCCCGUGAAUAUCUCAA	1	21	1105	1124	TTTAGATATTCATGGGTGGTC	||*|||||||||:|||:*:||	AACTCTATAAGTGCCCG-TAG	-	-	-	-	-	-	-
miR-RH43	Chr08:59206584|59215569	Yes	Yes	No	1	21	7192	7212	UUUAGAUAUUCAUGGGUGGUC	::.::::::: :::::.::.	GAUCACCCAUAAAUAUUUAGU	1	21	7192	7212	TTTAGATATTCATGGGTGGTC	*:||:|||||*|||||||:||	tgatttataaatacccactag	-	-	-	-	-	-	-
miR-RH43	Chr08:59206884|59215256	Yes	Yes	No	1	21	6892	6912	UUUAGAUAUUCAUGGGUGGUC	::.::::::: :::::.::.	GAUCACCCAUAAAUAUUUAGU	1	21	6892	6912	TTTAGATATTCATGGGTGGTC	*:||:|||||*|||||||:||	tgatttataaatacccactag	-	-	-	-	-	-	-
miR-RH43	Chr08:59206887|59215256	Yes	Yes	No	1	21	6889	6909	UUUAGAUAUUCAUGGGUGGUC	::.::::::: :::::.::.	GAUCACCCAUAAAUAUUUAGU	1	21	6889	6909	TTTAGATATTCATGGGTGGTC	*:||:|||||*|||||||:||	tgatttataaatacccactag	-	-	-	-	-	-	-
miR-RH43	Chr08:59212540|59215569	Yes	Yes	No	1	21	1236	1256	UUUAGAUAUUCAUGGGUGGUC	::.::::::: :::::.::.	GAUCACCCAUAAAUAUUUAGU	1	21	1236	1256	TTTAGATATTCATGGGTGGTC	*:||:|||||*|||||||:||	tgatttataaatacccactag	-	-	-	-	-	-	-
miR-RH43	Chr08:61683774|61686965	Yes	Yes	No	1	21	2664	2684	UUUAGAUAUUCAUGGGUGGUC	:..::.::.:: ::::::.::	GGUCAUCCGUGUAUAUCUGAA	1	21	2664	2684	TTTAGATATTCATGGGTGGTC	||:||||||*||:||:||::|	AAGTCTATATGTGCCTACTGG	-	-	-	-	-	-	-
miR-RH43	Chr08:62922753|62926672	Yes	Yes	No	1	21	2475	2495	UUUAGAUAUUCAUGGGUGGUC	:::::::::: ::::: ::.	GACCACCCAUAAAUAUGUAGU	1	21	2475	2495	TTTAGATATTCATGGGTGGTC	*:||*|||||*||||||||||	tgatgtataaatacccaccag	-	-	-	-	-	-	-
miR-RH43	Chr09:12431954|12439358	Yes	Yes	No	1	21	359	379	UUUAGAUAUUCAUGGGUGGUC	::..::::.::::::::	UGGCAUUCAUGGAUAUCUAAU	1	21	360	379	TTTAGATATTCATGGGTGGTC	*||||||||:||||::|*|:|	TAATCTATAGGTACTTA-CGG	-	-	-	-	-	-	-
miR-RH43	Chr09:13276003|13282059	Yes	Yes	Yes	1	21	3521	3541	UUUAGAUAUUCAUGGGUGGUC	::::::.::: ::::: :::	GACCACUCAUAAAUAUAUAAU	1	21	3265	3285	TTTAGATATTCATGGGTGGTC	*|||||||||*||||||||||	taatctataaatacccaccag	1	21	3265	3285	CUGGUGGGUACUUAUAGAUUU	||||||||||.|||||||||.	GACCACCCAUAAAUAUCUAAU
miR-RH43	Chr09:13277722|13282740	Yes	Yes	Yes	1	21	4202	4222	UUUAGAUAUUCAUGGGUGGUC	::::::.::: ::::: :::	GACCACUCAUAAAUAUAUAAU	1	21	3946	3966	TTTAGATATTCATGGGTGGTC	*|||||||||*||||||||||	taatctataaatacccaccag	1	21	3946	3966	CUGGUGGGUACUUAUAGAUUU	||||||||||.|||||||||.	GACCACCCAUAAAUAUCUAAU
miR-RH43	Chr09:26598044|26634589	Yes	Yes	No	1	21	33988	34008	UUUAGAUAUUCAUGGGUGGUC	:.: :::::: ::::::::.	GGCAACCCAUAAAUAUCUAGU	1	21	33988	34008	TTTAGATATTCATGGGTGGTC	*:||||||||*||||||*|:|	tgatctataaatacccaacgg	-	-	-	-	-	-	-
miR-RH43	Chr09:32981376|32989074	Yes	Yes	No	1	21	3778	3798	UUUAGAUAUUCAUGGGUGGUC	::.:::::: ::::::::..	GAUCACCCACAAAUAUCUAGG	1	21	3778	3798	TTTAGATATTCATGGGTGGTC	::||||||||**||||||:||	ggatctataaacacccactag	-	-	-	-	-	-	-
miR-RH43	Chr09:6897599|6897974	Yes	Yes	No	1	21	103	123	UUUAGAUAUUCAUGGGUGGUC	:::.::::: :::::::	AGGGACCUAUGAACAUCUAAA	1	21	104	123	TTTAGATATTCATGGGTGGTC	|||||||*|||||:|||**:|	AAATCTACAAGTATCCA-GGG	-	-	-	-	-	-	-
miR-RH43	Chr10:40389413|40391112	Yes	Yes	No	1	21	1530	1550	UUUAGAUAUUCAUGGGUGGUC	:.: ::::::::::.:. :::	GGCAACCCAUGAAUGUUAAAA	1	21	1530	1550	TTTAGATATTCATGGGTGGTC	|||*:|:||||||||||*|:|	AAAATTGTAAGTACCCAACGG	-	-	-	-	-	-	-
miR-RH43	Chr10:40779996|40785222	Yes	Yes	No	1	21	3470	3490	UUUAGAUAUUCAUGGGUGGUC	::::::.:: :::::::::.	GACCACUCACGAAUAUCUAGU	1	21	3470	3490	TTTAGATATTCATGGGTGGTC	*:|||||||||*||:||||||	tgatctataagcactcaccag	-	-	-	-	-	-	-
miR-RH43	Chr10:42436423|42437791	Yes	Yes	No	1	21	246	266	UUUAGAUAUUCAUGGGUGGUC	::..:.:::: :::::::::	GAUUAUCCAUAAAUAUCUAAU	1	21	246	266	TTTAGATATTCATGGGTGGTC	*|||||||||*||||:|::||	taatctataaatacctattag	-	-	-	-	-	-	-
miR-RH43	Chr11:45876097|45946932	Yes	Yes	No	1	21	68697	68717	UUUAGAUAUUCAUGGGUGGUC	::.:.::::::: :: :::	AACUAUCCAUGAAGAUAUAAU	1	21	6817	6836	TTTAGATATTCATGGGTGGTC	||||:|||||*||*|||*|||	AAATTTATAAATAACCA-CAG	-	-	-	-	-	-	-
miR-RH43	Chr11:52413077|52416026	Yes	Yes	No	1	21	1750	1770	UUUAGAUAUUCAUGGGUGGUC	:::::::::: .:::::::	GACCACCCAUAUGUAUCUAAU	1	21	1750	1770	TTTAGATATTCATGGGTGGTC	*|||||||:**||||||||||	taatctatgtatacccaccag	-	-	-	-	-	-	-
miR-RH43	Chr11:52413083|52416026	Yes	Yes	No	1	21	1744	1764	UUUAGAUAUUCAUGGGUGGUC	:::::::::: .:::::::	GACCACCCAUAUGUAUCUAAU	1	21	1744	1764	TTTAGATATTCATGGGTGGTC	*|||||||:**||||||||||	taatctatgtatacccaccag	-	-	-	-	-	-	-
miR-RH44	Chr01:12989185|13002495	Yes	Yes	No	1	22	11598	11619	CAUUUGUUUCUUUCUCUCCUUA	: .: :::::::::::::::	UUGGAAGAGAAAGAAACAAAAU	1	22	11598	11619	CATTTGTTTCTTTCTCTCCTTA	**|||||||||||||||*|:*|	taaaacaaagaaagagaaggtt	-	-	-	-	-	-	-
miR-RH44	Chr01:12989185|13004138	Yes	Yes	No	1	22	11598	11619	CAUUUGUUUCUUUCUCUCCUUA	: .: :::::::::::::::	UUGGAAGAGAAAGAAACAAAAU	1	22	11598	11619	CATTTGTTTCTTTCTCTCCTTA	**|||||||||||||||*|:*|	taaaacaaagaaagagaaggtt	-	-	-	-	-	-	-
miR-RH44	Chr01:12993360|13002495	Yes	Yes	No	1	22	7423	7444	CAUUUGUUUCUUUCUCUCCUUA	: .: :::::::::::::::	UUGGAAGAGAAAGAAACAAAAU	1	22	7423	7444	CATTTGTTTCTTTCTCTCCTTA	**|||||||||||||||*|:*|	taaaacaaagaaagagaaggtt	-	-	-	-	-	-	-
miR-RH44	Chr01:12993360|13004138	Yes	Yes	No	1	22	7423	7444	CAUUUGUUUCUUUCUCUCCUUA	: .: :::::::::::::::	UUGGAAGAGAAAGAAACAAAAU	1	22	7423	7444	CATTTGTTTCTTTCTCTCCTTA	**|||||||||||||||*|:*|	taaaacaaagaaagagaaggtt	-	-	-	-	-	-	-
miR-RH44	Chr01:12993360|13007827	Yes	Yes	No	1	22	7423	7444	CAUUUGUUUCUUUCUCUCCUUA	: .: :::::::::::::::	UUGGAAGAGAAAGAAACAAAAU	1	22	7423	7444	CATTTGTTTCTTTCTCTCCTTA	**|||||||||||||||*|:*|	taaaacaaagaaagagaaggtt	-	-	-	-	-	-	-
miR-RH44	Chr02:26877020|26909900	Yes	Yes	No	1	22	32304	32325	CAUUUGUUUCUUUCUCUCCUUA	: : ::::::.:::::.::.:	UCAAGAGAGAGAGAAAUAAGUA	1	22	32304	32325	CATTTGTTTCTTTCTCTCCTTA	*|:||:|||||:||||||*|*|	ATGAATAAAGAGAGAGAGAACT	-	-	-	-	-	-	-
miR-RH44	Chr02:26882467|26914401	Yes	Yes	No	1	22	26857	26878	CAUUUGUUUCUUUCUCUCCUUA	: : ::::::.:::::.::.:	UCAAGAGAGAGAGAAAUAAGUA	1	22	26857	26878	CATTTGTTTCTTTCTCTCCTTA	*|:||:|||||:||||||*|*|	ATGAATAAAGAGAGAGAGAACT	-	-	-	-	-	-	-
miR-RH44	Chr02:29833754|29837702	Yes	Yes	No	1	22	1516	1538	CAUUUGUUUCUUUCUCU-CCUUA	::::: ::::::::::. ::::	UAAGGCAGAGAAAGAAGAAAAUU	1	22	1516	1538	CATTTGTTTCTTTCTCT-CCTTA	*||||*:||||||||||*|||||	TTAAAAGAAGAAAGAGACGGAAT	-	-	-	-	-	-	-
miR-RH44	Chr02:46016077|46017484	Yes	Yes	No	1	22	97	118	CAUUUGUUUCUUUCUCUCCUUA	:: ::::::::::::: ::	GCAGAAGAGAAAGAAACACAUU	1	22	96	118	CATTTGTTTCTTTCTCTCCT-TA	*||*|||||||||||||*||*:|	TTACACAAAGAAAGAGAAGACGT	-	-	-	-	-	-	-
miR-RH44	Chr03:30285852|30294072	Yes	Yes	No	1	22	506	527	CAUUUGUUUCUUUCUCUCCUUA	:: ::::::::::.: ::. :	GAAAGAGAGAAAGAGAAAAGAG	1	22	616	637	CATTTGTTTCTTTCTCTCCTTA	||:||:||||:||||||***||	GTGAATAAAGGAAGAGATTTAT	-	-	-	-	-	-	-
miR-RH44	Chr03:30291044|30294072	Yes	Yes	No	1	22	506	527	CAUUUGUUUCUUUCUCUCCUUA	:: ::::::::::.: ::. :	GAAAGAGAGAAAGAGAAAAGAG	1	22	616	637	CATTTGTTTCTTTCTCTCCTTA	||:||:||||:||||||***||	GTGAATAAAGGAAGAGATTTAT	-	-	-	-	-	-	-
miR-RH44	Chr03:32446523|32451904	Yes	Yes	No	1	22	1982	2003	CAUUUGUUUCUUUCUCUCCUUA	:.:: :: ::::::.:::.:	UGAGAAGUCAAAGAAGCAAGUA	1	22	3864	3884	CATTTGTTTCTTTCTCTCCTTA	||||||:*||:||||||*|*||	GTAAACGTAGGAAGAGA-GTAT	-	-	-	-	-	-	-
miR-RH44	Chr03:32447176|32452710	Yes	Yes	No	1	22	2788	2809	CAUUUGUUUCUUUCUCUCCUUA	:.:: :: ::::::.:::.:	UGAGAAGUCAAAGAAGCAAGUA	1	22	4670	4690	CATTTGTTTCTTTCTCTCCTTA	||||||:*||:||||||*|*||	GTAAACGTAGGAAGAGA-GTAT	-	-	-	-	-	-	-
miR-RH44	Chr03:32447867|32452710	Yes	Yes	No	1	22	2788	2809	CAUUUGUUUCUUUCUCUCCUUA	:.:: :: ::::::.:::.:	UGAGAAGUCAAAGAAGCAAGUA	1	22	4670	4690	CATTTGTTTCTTTCTCTCCTTA	||||||:*||:||||||*|*||	GTAAACGTAGGAAGAGA-GTAT	-	-	-	-	-	-	-
miR-RH44	Chr03:335469|367428	Yes	Yes	No	1	22	474	495	CAUUUGUUUCUUUCUCUCCUUA	:.. ::::::::::..::::	UGGACAGAGAAAGAAGUAAAUU	1	22	474	495	CATTTGTTTCTTTCTCTCCTTA	*||||::||||||||||**::|	tTAAATGAAGAAAGAGACAGGT	-	-	-	-	-	-	-
miR-RH44	Chr03:33859616|33867714	Yes	Yes	No	1	22	6485	6506	CAUUUGUUUCUUUCUCUCCUUA	:::: ::::::. ::::::.:	UAAGCAGAGAAGUAAACAAGUU	1	22	6485	6506	CATTTGTTTCTTTCTCTCCTTA	*|:||||||*:||||||*||||	TTGAACAAATGAAGAGACGAAT	-	-	-	-	-	-	-
miR-RH44	Chr03:33860864|33867714	Yes	Yes	No	1	22	6485	6506	CAUUUGUUUCUUUCUCUCCUUA	:::: ::::::. ::::::.:	UAAGCAGAGAAGUAAACAAGUU	1	22	6485	6506	CATTTGTTTCTTTCTCTCCTTA	*|:||||||*:||||||*||||	TTGAACAAATGAAGAGACGAAT	-	-	-	-	-	-	-
miR-RH44	Chr03:34449304|34451008	Yes	Yes	No	1	22	1241	1262	CAUUUGUUUCUUUCUCUCCUUA	::: .:::::::.:::.:.::	GAAGAGGAGAAAGGAACGAGUG	1	22	1241	1262	CATTTGTTTCTTTCTCTCCTTA	||:|:|||:|||||||:*|||*	GTGAGCAAGGAAAGAGGAGAAG	-	-	-	-	-	-	-
miR-RH44	Chr03:39738591|39759802	Yes	Yes	No	1	22	14269	14290	CAUUUGUUUCUUUCUCUCCUUA	::.:::::::::: :::	UAUAUAGGGAAAGAAACAUAUG	1	22	14269	14290	CATTTGTTTCTTTCTCTCCTTA	|||*||||||||||:||***||	gtatacaaagaaagggatatat	-	-	-	-	-	-	-
miR-RH44	Chr03:39742624|39759802	Yes	Yes	No	1	22	10236	10257	CAUUUGUUUCUUUCUCUCCUUA	::.:::::::::: :::	UAUAUAGGGAAAGAAACAUAUG	1	22	10236	10257	CATTTGTTTCTTTCTCTCCTTA	|||*||||||||||:||***||	gtatacaaagaaagggatatat	-	-	-	-	-	-	-
miR-RH44	Chr03:39745220|39759802	Yes	Yes	No	1	22	7640	7661	CAUUUGUUUCUUUCUCUCCUUA	::.:::::::::: :::	UAUAUAGGGAAAGAAACAUAUG	1	22	7640	7661	CATTTGTTTCTTTCTCTCCTTA	|||*||||||||||:||***||	gtatacaaagaaagggatatat	-	-	-	-	-	-	-
miR-RH44	Chr03:39745220|39777558	Yes	Yes	No	1	22	7640	7661	CAUUUGUUUCUUUCUCUCCUUA	::.:::::::::: :::	UAUAUAGGGAAAGAAACAUAUG	1	22	7640	7661	CATTTGTTTCTTTCTCTCCTTA	|||*||||||||||:||***||	gtatacaaagaaagggatatat	-	-	-	-	-	-	-
miR-RH44	Chr03:40362004|40369613	Yes	Yes	No	1	22	7374	7395	CAUUUGUUUCUUUCUCUCCUUA	:::.:: .: :: :::::::	GCAGGGGAUGAUGAUACAAAUG	1	22	1490	1511	CATTTGTTTCTTTCTCTCCTTA	|||||:|||*:|||||||*|||	GTAAATAAAAGAAGAGAGCAAT	-	-	-	-	-	-	-
miR-RH44	Chr04:1058529|1254139	Yes	Yes	No	1	22	20714	20735	CAUUUGUUUCUUUCUCUCCUUA	::: ::::::::::::: ::	UAAAGAGAGAAAGAAACCAAAU	1	22	20714	20735	CATTTGTTTCTTTCTCTCCTTA	**||*|||||||||||||*|||	TAAACCAAAGAAAGAGAGAAAT	-	-	-	-	-	-	-
miR-RH44	Chr04:38778846|38859401	Yes	Yes	No	1	22	55831	55852	CAUUUGUUUCUUUCUCUCCUUA	:: :::::::.::::: :::	UAUGGAGAGAGAGAAAAAAAAA	1	22	7675	7695	CATTTGTTTCTTTCTCTCCTTA	*||||:||||||||||*|*|*|	ctaaataaagaaagag-gtact	-	-	-	-	-	-	-
miR-RH44	Chr05:949571|951965	Yes	Yes	No	1	22	1153	1174	CAUUUGUUUCUUUCUCUCCUUA	:::. : .:.:::::::.:	GCAGGGCAUGAGGAAACAAGUA	1	22	738	760	CATTTGTTTCTTTCTCTC-CTTA	|||:||||||||:||||***|||	GTAGACAAAGAAGGAGACTTAAT	-	-	-	-	-	-	-
miR-RH44	Chr07:14479538|14655659	Yes	Yes	No	1	22	133306	133327	CAUUUGUUUCUUUCUCUCCUUA	:::: .::::.:::::..:::	UAAGAGGAGAGAGAAAUGAAUA	1	22	2127	2148	CATTTGTTTCTTTCTCTCCTTA	*|||::|||||:|||||*||||	ATAAGTAAAGAGAGAGAAGAAT	-	-	-	-	-	-	-
miR-RH44	Chr07:4006113|4049109	Yes	Yes	No	1	22	7752	7773	CAUUUGUUUCUUUCUCUCCUUA	:::: : ::.::::.:::::::	UAAGUAAAGGAAGAGACAAAUG	1	22	7752	7773	CATTTGTTTCTTTCTCTCCTTA	|||||||:||||:||*|*||||	GTAAACAGAGAAGGAAATGAAT	-	-	-	-	-	-	-
miR-RH44	Chr07:6779711|6782316	Yes	Yes	No	1	22	1542	1563	CAUUUGUUUCUUUCUCUCCUUA	::: .:::::.: ::::::::	GAAGAGGAGAAGGCAACAAAUG	1	22	1542	1563	CATTTGTTTCTTTCTCTCCTTA	||||||||*|:|||||:*|||*	GTAAACAACGGAAGAGGAGAAG	-	-	-	-	-	-	-
miR-RH44	Chr07:8596113|8605842	Yes	Yes	No	1	22	5162	5183	CAUUUGUUUCUUUCUCUCCUUA	:: : :::.::::::::::	AAAUUAAAGAGAGAAACAAAUU	1	22	6784	6805	CATTTGTTTCTTTCTCTCCTTA	*|::|||||||||||||*|*:|	atggacaaagaaagagatgtgt	-	-	-	-	-	-	-
miR-RH44	Chr08:36217153|36220981	Yes	Yes	No	1	22	671	692	CAUUUGUUUCUUUCUCUCCUUA	.: :::: :::.:::: .::	ACGGCAGAGCAAGGAACAUGUG	1	22	2711	2732	CATTTGTTTCTTTCTCTCCTTA	*||:||||||||:||||*||:*	TTAGACAAAGAAGGAGACGAGA	-	-	-	-	-	-	-
miR-RH44	Chr08:36219181|36219929	Yes	Yes	No	1	22	683	704	CAUUUGUUUCUUUCUCUCCUUA	.:: ::::.::::::::.::	AGAGCAGAGGAAGAAACAGAUU	1	22	683	704	CATTTGTTTCTTTCTCTCCTTA	*||:||||||||:||||*||:*	TTAGACAAAGAAGGAGACGAGA	-	-	-	-	-	-	-
miR-RH44	Chr08:36221316|36222051	Yes	Yes	No	1	22	670	691	CAUUUGUUUCUUUCUCUCCUUA	::: ::::.:::.::::.::	AAAGCAGAGGAAGGAACAGAUU	1	22	669	691	CATTTGTTTCTTTCTCTCC-TTA	*||:||||:|||:||||*|*|||	TTAGACAAGGAAGGAGACGAAAT	-	-	-	-	-	-	-
miR-RH44	Chr08:36221316|36223120	Yes	Yes	No	1	22	1739	1760	CAUUUGUUUCUUUCUCUCCUUA	::: ::::.:::.::::.::	AAAGCAGAGGAAGGAACAGAUU	1	22	669	691	CATTTGTTTCTTTCTCTCC-TTA	*||:||||:|||:||||*|*|||	TTAGACAAGGAAGGAGACGAAAT	-	-	-	-	-	-	-
miR-RH44	Chr08:36221319|36222051	Yes	Yes	No	1	22	667	688	CAUUUGUUUCUUUCUCUCCUUA	::: ::::.:::.::::.::	AAAGCAGAGGAAGGAACAGAUU	1	22	666	688	CATTTGTTTCTTTCTCTCC-TTA	*||:||||:|||:||||*|*|||	TTAGACAAGGAAGGAGACGAAAT	-	-	-	-	-	-	-
miR-RH44	Chr08:36223455|36224818	Yes	Yes	No	1	22	1298	1319	CAUUUGUUUCUUUCUCUCCUUA	::: ::::.::::::::.::	AAAGCAGAGGAAGAAACAGAUU	1	22	227	249	CATTTGTTTCTTTCTCTCC-TTA	*||:||||||||:||||*|*|||	TTAGACAAAGAAGGAGACGAAAT	-	-	-	-	-	-	-
miR-RH44	Chr08:36224083|36224818	Yes	Yes	No	1	22	670	691	CAUUUGUUUCUUUCUCUCCUUA	::: ::::.::::::::.::	AAAGCAGAGGAAGAAACAGAUU	1	22	669	691	CATTTGTTTCTTTCTCTCC-TTA	*||:||||||||:||||*|*|||	TTAGACAAAGAAGGAGACGAAAT	-	-	-	-	-	-	-
miR-RH44	Chr08:36224083|36225897	Yes	Yes	No	1	22	1749	1770	CAUUUGUUUCUUUCUCUCCUUA	.:: ::::.:::::::: ::	AGAGCAGAGGAAGAAACAUAUU	1	22	669	691	CATTTGTTTCTTTCTCTCC-TTA	*||:||||||||:||||*|*|||	TTAGACAAAGAAGGAGACGAAAT	-	-	-	-	-	-	-
miR-RH44	Chr08:36228400|36229130	Yes	Yes	No	1	22	665	686	CAUUUGUUUCUUUCUCUCCUUA	::: : ::.::::::::.:::	AAAGAAAAGGAAGAAACAGAUG	1	22	665	686	CATTTGTTTCTTTCTCTCCTTA	|||:||||||||:||*|*|||*	GTAGACAAAGAAGGAAAAGAAA	-	-	-	-	-	-	-
miR-RH44	Chr09:26598044|26634589	Yes	Yes	No	1	22	10580	10601	CAUUUGUUUCUUUCUCUCCUUA	: :: ::.:::::::: :.:::	UUAGAAGGGAAAGAAAAAGAUG	1	22	10580	10601	CATTTGTTTCTTTCTCTCCTTA	|||:|*||||||||:||*||*|	GTAGAAAAAGAAAGGGAAGATT	-	-	-	-	-	-	-
miR-RH44	Chr09:35616014|35617806	Yes	Yes	No	1	22	927	948	CAUUUGUUUCUUUCUCUCCUUA	.:::::. ..::.:: ::.::	GGAGGAGGAGGAGGAAGAAGUG	1	22	955	976	CATTTGTTTCTTTCTCTCCTTA	*||:||||||||:|||:*|||*	atagacaaagaaggaggagaag	-	-	-	-	-	-	-
miR-RH44	Chr10:3036282|3041821	Yes	Yes	No	1	22	1075	1096	CAUUUGUUUCUUUCUCUCCUUA	::::::.:.::.:::::	UCUUUAGAGAAGGGAAUAAAUG	1	22	2679	2700	CATTTGTTTCTTTCTCTCCTTA	|||:|*|||||||||*|||||*	GTAGAAAAAGAAAGAAAGGAAC	-	-	-	-	-	-	-
miR-RH44	Chr10:3869289|3918633	Yes	Yes	No	1	22	36180	36201	CAUUUGUUUCUUUCUCUCCUUA	: ::::::::::::::.:	CUAUGAGAGAAAGAAACAGAAA	1	22	36181	36201	CATTTGTTTCTTTCTCTCCTTA	**|:|||||||||||||*|*||	AAAGACAAAGAAAGAGA-GTAT	-	-	-	-	-	-	-
miR-RH44	Chr11:45876097|45946932	Yes	Yes	No	1	22	10507	10528	CAUUUGUUUCUUUCUCUCCUUA	:. :::::::: ::: :::::	GAGAGAGAGAAAAAAAAAAAUG	1	22	4572	4594	CATTTGTTTCTTTCTCTC-CTTA	|||||||||*|||*||||*|*||	GTAAACAAAAAAATAGAGTGCAT	-	-	-	-	-	-	-
miR-RH44	Chr11:47907562|47966065	Yes	Yes	No	1	22	27204	27225	CAUUUGUUUCUUUCUCUCCUUA	:::: .:::::::.::..:. :	UAAGAGGAGAAAGGAAUGAGAG	1	22	49950	49970	CATTTGTTTCTTTCTCTCCTTA	*||||||||||||||||***:|	ATAAACAAAGAAAGAGA-TCGT	-	-	-	-	-	-	-
miR-RH44	Chr11:6003274|6005568	Yes	Yes	No	1	22	600	621	CAUUUGUUUCUUUCUCUCCUUA	:..: ::::::::: : :::::	UGGGCAGAGAAAGAUAAAAAUG	1	22	600	621	CATTTGTTTCTTTCTCTCCTTA	|||||*|*|||||||||*|::|	GTAAAAATAGAAAGAGACGGGT	-	-	-	-	-	-	-
miR-RH45	Chr01:46142824|46144280	Yes	Yes	Yes	1	22	1153	1174	UCCAAAGGGAUCGCAUUGAUCC	::::::::::::::::::	GAGACAAUGCGAUCCCUUUGGA	1	22	1152	1174	TCCAAAGGGATCGCATTG-ATCC	||||||||||||||||||**|||	AGGTTTCCCTAGCGTAACAGAGG	1	22	1153	1174	CCUAGUUACGCUAGGGAAACCU	|.o.||||||||||||||||||	GAGACAAUGCGAUCCCUUUGGA
miR-RH46	Chr01:46142824|46144280	Yes	Yes	Yes	1	21	1154	1174	UCCAAAGGGAUCGCAUUGAUC	::::::::::::::::::	AGACAAUGCGAUCCCUUUGGA	1	21	1155	1174	TCCAAAGGGATCGCATTGATC	||||||||||||||||||*||	AGGTTTCCCTAGCGTAAC-AG	1	21	1154	1174	CUAGUUACGCUAGGGAAACCU	.o.||||||||||||||||||	AGACAAUGCGAUCCCUUUGGA
miR-RH46	Chr07:36225533|36226797	Yes	Yes	No	1	21	81	101	UCCAAAGGGAUCGCAUUGAUC	::::.:::...::::::	UGAAAAUGUGAUUUUUUUGGA	1	21	82	101	TCCAAAGGGATCGCATTGATC	||||||:::|||:||||**||	AGGTTTTTTTAGTGTAA-AAG	-	-	-	-	-	-	-
miR-RH46	Chr09:11084119|11084781	Yes	Yes	No	1	21	546	566	UCCAAAGGGAUCGCAUUGAUC	::::::::.:: ::::	CGAGAAUGCGAUUCCCUUGGC	1	21	547	566	TCCAAAGGGATCGCATTGATC	*||||*||:||||||||**||	CGGTTCCCTTAGCGTAA-GAG	-	-	-	-	-	-	-
miR-RH46	Chr09:26598044|26634589	Yes	Yes	No	1	21	15375	15395	UCCAAAGGGAUCGCAUUGAUC	::::: .:::::::::.	AGAAAAUGCAGUCCCUUUGGG	1	21	15376	15395	TCCAAAGGGATCGCATTGATC	:|||||||||:*|||||**||	GGGTTTCCCTGACGTAA-AAG	-	-	-	-	-	-	-
miR-RH46	Chr09:7251415|7254365	Yes	Yes	No	1	21	1210	1230	UCCAAAGGGAUCGCAUUGAUC	:: ::::.:.: ::::::::	AAUGAAUGUGGUACCUUUGGA	1	21	1210	1230	TCCAAAGGGATCGCATTGATC	||||||||*|:|:||||*||*	AGGTTTCCATGGTGTAAGTAA	-	-	-	-	-	-	-
miR-RH46	Chr10:8515529|8616085	Yes	Yes	No	1	21	35540	35560	UCCAAAGGGAUCGCAUUGAUC	:::: :::.::::::::	UUAAAAUGAGAUUCCUUUGGA	1	21	35541	35560	TCCAAAGGGATCGCATTGATC	||||||||:|||*||||**|*	aggtttccttagagtaa-aat	-	-	-	-	-	-	-
miR-RH47	Chr06:7665038|7667323	Yes	Yes	No	1	21	1885	1906	UGUAAUC-UGAUUGAGCCGCGU	.:.::.:.::::: :::::.:	UUGUGGUUUAAUCAAGAUUAUA	1	21	1648	1667	TGTAATCTGATTGAGCCGCGT	::|||:|||||||*|||:|*|	GTATTGGACTAACACGGTG-A	-	-	-	-	-	-	-
miR-RH47	Chr07:355376|357416	Yes	Yes	No	1	21	1146	1166	UGUAAUCUGAUUGAGCCGCGU	: .: .::::::::::::.	UCUUGUUUCAAUCAGAUUAUU	1	21	134	153	TGTAATCTGATTGAGCCGCGT	||:|||*||||||||||*|:*	ACGTTAAACTAACTCGG-GTT	-	-	-	-	-	-	-
miR-RH47	Chr09:22881030|22881537	Yes	Yes	No	1	21	10	31	UGUAAUCUGAUUGAGC-CGCGU	: ::: :::::::.::::::.	AGGCGUGCUCAAUUAGAUUAUU	1	21	12	31	TGTAATCTGATTGAGCCGCGT	*:||||||:|||||||*:||:	TTATTAGATTAACTCG-TGCG	-	-	-	-	-	-	-
miR-RH47	Chr09:27575743|27576054	Yes	Yes	No	1	21	158	178	UGUAAUCUGAUUGAGCCGCGU	:. .::::..::::::::.:	AUUUGGCUUGAUCAGAUUGCC	1	21	158	178	TGTAATCTGATTGAGCCGCGT	*|:||||||||::||||:*:|	CCGTTAGACTAGTTCGGTTTA	-	-	-	-	-	-	-
miR-RH47	Chr09:27575743|27576063	Yes	Yes	No	1	21	158	178	UGUAAUCUGAUUGAGCCGCGU	:. .::::..::::::::.:	AUUUGGCUUGAUCAGAUUGCC	1	21	158	178	TGTAATCTGATTGAGCCGCGT	*|:||||||||::||||:*:|	CCGTTAGACTAGTTCGGTTTA	-	-	-	-	-	-	-
miR-RH48	Chr01:3604836|3651097	Yes	Yes	No	1	21	28827	28847	AGAAUCUUGAUGAUGCUGCAC	: ::.:::::::::.: ::	AGGAAGUAUCAUCAAGGUCCU	1	21	28828	28847	AGAATCTTGATGATGCTGCAC	||*|:|||||||||:||*|*|	TCCTGGAACTACTATGAAG-G	-	-	-	-	-	-	-
miR-RH48	Chr02:1421400|1424305	Yes	Yes	No	1	21	88	108	AGAAUCUUGAUGAUGCUGCAC	: :: :::: :::::::::::	GCGCUGCAUAAUCAAGAUUCU	1	21	88	108	AGAATCTTGATGATGCTGCAC	|||||||||||*||||*||*|	TCTTAGAACTAATACGTCGCG	-	-	-	-	-	-	-
miR-RH48	Chr02:1421400|1424718	Yes	Yes	No	1	21	88	108	AGAAUCUUGAUGAUGCUGCAC	: :: :::: :::::::::::	GCGCUGCAUAAUCAAGAUUCU	1	21	88	108	AGAATCTTGATGATGCTGCAC	|||||||||||*||||*||*|	TCTTAGAACTAATACGTCGCG	-	-	-	-	-	-	-
miR-RH48	Chr05:25581015|25581878	Yes	Yes	No	1	21	175	195	AGAAUCUUGAUGAUGCUGCAC	:::::.:::::: ::::	GAAAAGCAUUAUCAAGUUUCU	1	21	175	195	AGAATCTTGATGATGCTGCAC	||||*||||||:|||||***|	TCTTTGAACTATTACGAAAAG	-	-	-	-	-	-	-
miR-RH48	Chr08:1117043|1122767	Yes	Yes	No	1	21	4628	4648	AGAAUCUUGAUGAUGCUGCAC	..:::::::::: :::::	AGAUGGCAUCAUCAAUAUUCU	1	21	4629	4648	AGAATCTTGATGATGCTGCAC	|||||*||||||||||::**|	TCTTATAACTACTACGGT-AG	-	-	-	-	-	-	-
miR-RH48	Chr11:8666648|8709477	Yes	Yes	No	1	21	6473	6493	AGAAUCUUGAUGAUGCUGCAC	:::::::::::: :: .:	AGUCAGCAUCAUCAAAAUCUU	1	21	6474	6493	AGAATCTTGATGATGCTGCAC	|:*||*||||||||||||*||	TTCTAAAACTACTACGAC-TG	-	-	-	-	-	-	-
miR-RH48	Chr11:8683573|8709477	Yes	Yes	No	1	21	6473	6493	AGAAUCUUGAUGAUGCUGCAC	:::::::::::: :: .:	AGUCAGCAUCAUCAAAAUCUU	1	21	6474	6493	AGAATCTTGATGATGCTGCAC	|:*||*||||||||||||*||	TTCTAAAACTACTACGAC-TG	-	-	-	-	-	-	-
miR-RH48	scaffold_15:153788|159075	Yes	Yes	No	1	21	2771	2791	AGAAUCUUGAUGAUGCUGCAC	:.:::::: :::::::	AGGGCGUAUCAUCUAGAUUCU	1	21	2772	2791	AGAATCTTGATGATGCTGCAC	|||||||*||||||:|*||*|	TCTTAGATCTACTATG-CGGG	-	-	-	-	-	-	-
miR-RH48	scaffold_30:246783|254825	Yes	Yes	No	1	21	5734	5754	AGAAUCUUGAUGAUGCUGCAC	:::.::::::::.:.:.::.:	GUGUAGCAUCAUUAGGGUUUU	1	21	5734	5754	AGAATCTTGATGATGCTGCAC	|:||:|:|:||||||||:|||	TTTTGGGATTACTACGATGTG	-	-	-	-	-	-	-
[truncated: 1,724 more rows]
