# Supplementary material for: Comprehensive Identification and Expression Profiling of Circular RNAs During Nodule Development in Phaseolus vulgaris
Source: Front Plant Sci. 2020 Oct 28;11:587185. doi: 10.3389/fpls.2020.587185 (PMC7655914; doi:10.3389/fpls.2020.587185)
Supplement: Supplementary Table 6 — The inferred circRNA-miRNA-mRNA regulatory relationships during nodule organogenesis. [file Table_6.XLSX]

## Sheet: Sheet1
MiRNA	DEcircRNA	DEmRNA	CircRNA_log2FC(I10/I1)	mRNA_log2FC(I10/I1)	Arabidopsis Best Aligned ID	Identity	Lotus Best Aligned ID	Identity	Medicago Best Aligned ID	Identity	Functional Annotation
bna-miR156a	Chr09:27407325|27410110	Phvul.011G072400	3.40318	1.95871	AT3G09690.2	57.692	Lotus_japonicus_Lj3g3v2309760.1	83.716	Medicago_truncatula_Medtr4g060900.1	80.123	alpha/beta-Hydrolases superfamily protein
gma-miR159d	Chr08:8694566|8699241	Phvul.010G154000	3.79892	2.0666	AT1G27340.1	24.771	Lotus_japonicus_Lj3g3v2213650.1	68.447	Medicago_truncatula_Medtr4g011090.1	59.948	Galactose oxidase/kelch repeat superfamily protein
miR-RH106	Chr04:47945583|47950011	Phvul.L009643	-3.32813	-2.11234	AT1G26255.3	35.476	Lotus_japonicus_Lj6g3v0183940.1	39.429	Medicago_truncatula_Medtr1g033090.1	36.02	hypothetical protein
miR-RH111	Chr11:53152058|53160451	Phvul.011G211900	3.64228	12.5836	AT3G08040.1	61.996	Lotus_japonicus_Lj3g3v0838300.1	70.696	Medicago_truncatula_Medtr3g029510.2	71.914	MATE efflux family protein
miR-RH116	Chr11:53152058|53160451	Phvul.011G211900	3.64228	12.5836	AT3G08040.1	61.996	Lotus_japonicus_Lj3g3v0838300.1	70.696	Medicago_truncatula_Medtr3g029510.2	71.914	MATE efflux family protein
miR-RH121	Chr11:53152058|53160451	Phvul.011G211900	3.64228	12.5836	AT3G08040.1	61.996	Lotus_japonicus_Lj3g3v0838300.1	70.696	Medicago_truncatula_Medtr3g029510.2	71.914	MATE efflux family protein
miR-RH122	Chr11:53152058|53160451	Phvul.011G211900	3.64228	12.5836	AT3G08040.1	61.996	Lotus_japonicus_Lj3g3v0838300.1	70.696	Medicago_truncatula_Medtr3g029510.2	71.914	MATE efflux family protein
miR-RH125	Chr11:53152058|53160451	Phvul.011G211900	3.64228	12.5836	AT3G08040.1	61.996	Lotus_japonicus_Lj3g3v0838300.1	70.696	Medicago_truncatula_Medtr3g029510.2	71.914	MATE efflux family protein
miR-RH13	Chr09:27407325|27410110	Phvul.011G072400	3.40318	1.95871	AT3G09690.2	57.692	Lotus_japonicus_Lj3g3v2309760.1	83.716	Medicago_truncatula_Medtr4g060900.1	80.123	alpha/beta-Hydrolases superfamily protein
miR-RH130	Chr11:53152058|53160451	Phvul.011G211900	3.64228	12.5836	AT3G08040.1	61.996	Lotus_japonicus_Lj3g3v0838300.1	70.696	Medicago_truncatula_Medtr3g029510.2	71.914	MATE efflux family protein
miR-RH34	Chr03:6217926|6220844	Phvul.011G035600	-2.85444	-2.64717	AT2G16750.1	44.427	Lotus_japonicus_Lj0g3v0266219.1	74.53	Medicago_truncatula_Medtr4g073140.1	70.915	kinase with adenine nucleotide alpha hydrolases-like domain-containing protein
miR-RH44	Chr08:36219181|36219929	Phvul.010G088050	-3.26178	-8.48652	AT2G45660.1	72.381	Lotus_japonicus_Lj1g3v2608040.1	74.038	Medicago_truncatula_Medtr8g033220.1	72.889	AGAMOUS-like 20
miR-RH58	Chr11:53152058|53160451	Phvul.011G211900	3.64228	12.5836	AT3G08040.1	61.996	Lotus_japonicus_Lj3g3v0838300.1	70.696	Medicago_truncatula_Medtr3g029510.2	71.914	MATE efflux family protein
miR-RH63	Chr11:53152058|53160451	Phvul.011G211900	3.64228	12.5836	AT3G08040.1	61.996	Lotus_japonicus_Lj3g3v0838300.1	70.696	Medicago_truncatula_Medtr3g029510.2	71.914	MATE efflux family protein
miR-RH64	Chr03:6217926|6220844	Phvul.011G178800	-2.85444	-3.81846	AT1G16310.1	74.124	Lotus_japonicus_Lj3g3v0950120.1	72.318	Medicago_truncatula_Medtr8g046550.1	80.556	Cation efflux family protein
miR-RH71	Chr11:53152058|53160451	Phvul.011G211500	3.64228	1.96187	AT5G05170.1	86.233	Lotus_japonicus_Lj0g3v0245539.2	89.395	Medicago_truncatula_Medtr3g030040.1	89.322	Cellulose synthase family protein
miR-RH79	Chr11:53152058|53160451	Phvul.011G211900	3.64228	12.5836	AT3G08040.1	61.996	Lotus_japonicus_Lj3g3v0838300.1	70.696	Medicago_truncatula_Medtr3g029510.2	71.914	MATE efflux family protein
miR-RH82	Chr11:53152058|53160451	Phvul.011G211900	3.64228	12.5836	AT3G08040.1	61.996	Lotus_japonicus_Lj3g3v0838300.1	70.696	Medicago_truncatula_Medtr3g029510.2	71.914	MATE efflux family protein
miR-RH93	Chr08:24393692|24429797	Phvul.011G139800	3.19093	2.8767	AT3G28345.1	52.771	Lotus_japonicus_Lj3g3v1011060.1	88.428	Medicago_truncatula_Medtr4g081190.1	85.851	ABC transporter family protein
miR-RH96	Chr11:53152058|53160451	Phvul.011G211900	3.64228	12.5836	AT3G08040.1	61.996	Lotus_japonicus_Lj3g3v0838300.1	70.696	Medicago_truncatula_Medtr3g029510.2	71.914	MATE efflux family protein
osa-miR159a.1	Chr04:47437299|47438128	Phvul.L001746	-3.43584	-2.57803	AT1G67980.1	59.389	Lotus_japonicus_Lj0g3v0259989.1	73.305	Medicago_truncatula_Medtr4g094368.1	71.875	caffeoyl-CoA 3-O-methyltransferase
pvu_12*	Chr08:24393692|24429797	Phvul.011G197000	3.19093	10.9043	AT5G16080.1	34.639	Lotus_japonicus_Lj0g3v0229819.1	72.404	Medicago_truncatula_Medtr3g012440.1	69.971	carboxyesterase 17
zma-miR156k	Chr09:27407325|27410110	Phvul.011G072400	3.40318	1.95871	AT3G09690.2	57.692	Lotus_japonicus_Lj3g3v2309760.1	83.716	Medicago_truncatula_Medtr4g060900.1	80.123	alpha/beta-Hydrolases superfamily protein
