# Supplementary material for: Comprehensive Identification and Expression Profiling of Circular RNAs During Nodule Development in Phaseolus vulgaris
Source: Front Plant Sci. 2020 Oct 28;11:587185. doi: 10.3389/fpls.2020.587185 (PMC7655914; doi:10.3389/fpls.2020.587185)
Supplement: Supplementary Table 9 — The inferred circRNA-miRNA-mRNA regulatory relationships during nitrogen fixation. [file Table_9.XLSX]

## Sheet: Sheet1
MiRNA	DEcircRNA	DEmRNA	CircRNA_log2FC(I10/I1)	mRNA_log2FC(I10/I1)	Arabidopsis Best Aligned ID	Identity	Lotus Best Aligned ID	Identity	Medicago Best Aligned ID	Identity	Functional Annotation
ahy-miR156a	Chr09:10817319|10821060	Phvul.010G002000	3.26684	2.61474	AT5G01520.1	72.574	Lotus_japonicus_Lj0g3v0361269.2	77.729	Medicago_truncatula_Medtr4g015600.1	79.752	RING/U-box superfamily protein
ath-miR156g	Chr07:37178572|37182636	Phvul.010G103200	2.80618	2.30958	AT4G01280.1	56.169	Lotus_japonicus_Lj5g3v0615930.2	55.39	Medicago_truncatula_Medtr8g028655.1	76.261	Homeodomain-like superfamily protein
ath-miR159b	Chr01:43790132|43791782	Phvul.010G085100	2.92122	8.04297	AT1G24620.1	42.763	Lotus_japonicus_Lj4g3v3113060.1	42.286	Medicago_truncatula_Medtr8g036075.1	69.524	EF hand calcium-binding protein family
ath-miR171b	Chr02:34653802|34661348	Phvul.003G002600	3.33827	2.00215	AT4G27220.1	26.211	Lotus_japonicus_Lj0g3v0050609.1	51.982	Medicago_truncatula_Medtr5g085400.1	40.185	NB-ARC domain-containing disease resistance protein
ath-miR399a	Chr02:16993159|16994990	Phvul.005G013200	3.64956	4.06057	AT1G55200.2	35.42	Lotus_japonicus_Lj3g3v0303780.1	52.903	Medicago_truncatula_Medtr3g011730.1	66.616	kinase with adenine nucleotide alpha hydrolases-like domain-containing protein
miR-RH10	Chr02:37655146|37659547	Phvul.010G066900	3.55938	3.84707	AT5G05340.1	58.725	Lotus_japonicus_Lj2g3v2411410.1	60.127	Medicago_truncatula_Medtr4g029170.1	70.717	Peroxidase superfamily protein
miR-RH103	Chr11:25008500|25011968	Phvul.011G125500	-2.94429	-2.73885	AT1G03780.2	56.935	Lotus_japonicus_Lj0g3v0172469.1	82.507	Medicago_truncatula_Medtr4g078565.1	70.649	targeting protein for XKLP2
miR-RH104	Chr11:53152058|53160451	Phvul.011G101500	2.37554	1.95852	AT2G32530.1	44.141	Lotus_japonicus_Lj3g3v2922150.1	71.516	Medicago_truncatula_Medtr4g050000.1	72.63	cellulose synthase-like B3
miR-RH111	Chr11:53152058|53160451	Phvul.011G178800	2.37554	2.90494	AT1G16310.1	74.124	Lotus_japonicus_Lj3g3v0950120.1	72.318	Medicago_truncatula_Medtr8g046550.1	80.556	Cation efflux family protein
miR-RH115	Chr02:34653802|34661348	Phvul.007G106100	3.33827	2.0166	AT3G52990.1	81.404	Lotus_japonicus_Lj5g3v1737100.1	88.783	Medicago_truncatula_Medtr1g091040.1	88.783	Pyruvate kinase family protein
miR-RH116	Chr11:53152058|53160451	Phvul.011G178800	2.37554	2.90494	AT1G16310.1	74.124	Lotus_japonicus_Lj3g3v0950120.1	72.318	Medicago_truncatula_Medtr8g046550.1	80.556	Cation efflux family protein
miR-RH121	Chr11:53152058|53160451	Phvul.011G182500	2.37554	2.94307	AT1G70890.1	35.099	Lotus_japonicus_Lj3g3v1790340.1	60.784	Medicago_truncatula_Medtr8g045490.1	60.526	MLP-like protein 43
miR-RH122	Chr11:53152058|53160451	Phvul.011G178800	2.37554	2.90494	AT1G16310.1	74.124	Lotus_japonicus_Lj3g3v0950120.1	72.318	Medicago_truncatula_Medtr8g046550.1	80.556	Cation efflux family protein
miR-RH125	Chr11:53152058|53160451	Phvul.011G178800	2.37554	2.90494	AT1G16310.1	74.124	Lotus_japonicus_Lj3g3v0950120.1	72.318	Medicago_truncatula_Medtr8g046550.1	80.556	Cation efflux family protein
miR-RH13	Chr07:37178572|37182636	Phvul.010G103200	2.80618	2.30958	AT4G01280.1	56.169	Lotus_japonicus_Lj5g3v0615930.2	55.39	Medicago_truncatula_Medtr8g028655.1	76.261	Homeodomain-like superfamily protein
miR-RH130	Chr11:53152058|53160451	Phvul.011G182200	2.37554	5.49602	AT5G25610.1	31.696	Lotus_japonicus_Lj0g3v0079869.1	37.342	Medicago_truncatula_Medtr8g445140.1	52.349	BURP domain-containing protein
miR-RH16	Chr02:37655146|37659547	Phvul.010G066900	3.55938	3.84707	AT5G05340.1	58.725	Lotus_japonicus_Lj2g3v2411410.1	60.127	Medicago_truncatula_Medtr4g029170.1	70.717	Peroxidase superfamily protein
miR-RH25	Chr11:53152058|53160451	Phvul.009G030600	2.37554	3.40099	AT1G34580.1	64.542	Lotus_japonicus_Lj1g3v0605120.1	77.515	Medicago_truncatula_Medtr3g074390.1	76.367	Major facilitator superfamily protein
miR-RH29	Chr11:3074044|3074833	Phvul.010G103200	3.83061	2.30958	AT4G01280.1	56.169	Lotus_japonicus_Lj5g3v0615930.2	55.39	Medicago_truncatula_Medtr8g028655.1	76.261	Homeodomain-like superfamily protein
miR-RH33	Chr02:34653802|34661348	Phvul.007G106100	3.33827	2.0166	AT3G52990.1	81.404	Lotus_japonicus_Lj5g3v1737100.1	88.783	Medicago_truncatula_Medtr1g091040.1	88.783	Pyruvate kinase family protein
miR-RH44	Chr01:12993360|13002495	Phvul.008G154713	2.8788	3.70381	AT5G40450.1	62.712	Lotus_japonicus_Lj1g3v3646580.1	28.102			A-kinase anchor-like protein
miR-RH5	Chr01:43790132|43791782	Phvul.010G085100	2.92122	8.04297	AT1G24620.1	42.763	Lotus_japonicus_Lj4g3v3113060.1	42.286	Medicago_truncatula_Medtr8g036075.1	69.524	EF hand calcium-binding protein family
miR-RH58	Chr11:53152058|53160451	Phvul.011G178800	2.37554	2.90494	AT1G16310.1	74.124	Lotus_japonicus_Lj3g3v0950120.1	72.318	Medicago_truncatula_Medtr8g046550.1	80.556	Cation efflux family protein
miR-RH63	Chr11:53152058|53160451	Phvul.011G178800	2.37554	2.90494	AT1G16310.1	74.124	Lotus_japonicus_Lj3g3v0950120.1	72.318	Medicago_truncatula_Medtr8g046550.1	80.556	Cation efflux family protein
miR-RH67	Chr02:32226751|32231659	Phvul.009G190400	-3.39201	-2.34848	AT5G62710.1	72.368	Lotus_japonicus_Lj0g3v0067549.1	84.072	Medicago_truncatula_Medtr4g107620.1	80.298	Leucine-rich repeat protein kinase family protein
miR-RH71	Chr11:53152058|53160451	Phvul.011G182500	2.37554	2.94307	AT1G70890.1	35.099	Lotus_japonicus_Lj3g3v1790340.1	60.784	Medicago_truncatula_Medtr8g045490.1	60.526	MLP-like protein 43
miR-RH75	Chr11:53152058|53160451	Phvul.011G182500	2.37554	2.94307	AT1G70890.1	35.099	Lotus_japonicus_Lj3g3v1790340.1	60.784	Medicago_truncatula_Medtr8g045490.1	60.526	MLP-like protein 43
miR-RH79	Chr11:53152058|53160451	Phvul.011G178800	2.37554	2.90494	AT1G16310.1	74.124	Lotus_japonicus_Lj3g3v0950120.1	72.318	Medicago_truncatula_Medtr8g046550.1	80.556	Cation efflux family protein
miR-RH82	Chr11:53152058|53160451	Phvul.011G182500	2.37554	2.94307	AT1G70890.1	35.099	Lotus_japonicus_Lj3g3v1790340.1	60.784	Medicago_truncatula_Medtr8g045490.1	60.526	MLP-like protein 43
miR-RH83	Chr01:7660079|7660536	Phvul.008G170800	2.93758	2.8507	AT1G22150.4	75.951	Lotus_japonicus_Lj0g3v0301459.1	90.729	Medicago_truncatula_Medtr5g061880.1	91.298	sulfate transporter 1%3B3
miR-RH93	Chr02:34831882|34838105	Phvul.010G063300	-2.40084	-2.42226	AT3G51670.1	74.408	Lotus_japonicus_Lj0g3v0140459.1	87.711	Medicago_truncatula_Medtr4g013300.1	82.742	SEC14 cytosolic factor family protein / phosphoglyceride transfer family protein
miR-RH96	Chr11:53152058|53160451	Phvul.011G178800	2.37554	2.90494	AT1G16310.1	74.124	Lotus_japonicus_Lj3g3v0950120.1	72.318	Medicago_truncatula_Medtr8g046550.1	80.556	Cation efflux family protein
osa-miR159a.1	Chr01:43790132|43791782	Phvul.010G085100	2.92122	8.04297	AT1G24620.1	42.763	Lotus_japonicus_Lj4g3v3113060.1	42.286	Medicago_truncatula_Medtr8g036075.1	69.524	EF hand calcium-binding protein family
osa-miR399e	Chr02:16993159|16994990	Phvul.008G186700	3.64956	3.02826	AT3G08720.4	62.108	Lotus_japonicus_Lj0g3v0157689.1	61.468	Medicago_truncatula_Medtr7g073520.3	61.036	serine/threonine protein kinase 2
vvi-miR156e	Chr03:45545957|45547154	Phvul.008G220100	-3.10976	-3.48095	AT3G51740.1	64.615	Lotus_japonicus_Lj2g3v2843040.1	79.567	Medicago_truncatula_Medtr5g083480.2	66.241	inflorescence meristem receptor-like kinase 2
zma-miR156k	Chr09:26234805|26236803	Phvul.009G227600	2.80958	1.82751	AT5G35570.1	64.743	Lotus_japonicus_Lj4g3v2190420.1	73.99	Medicago_truncatula_Medtr4g125460.1	74.396	O-fucosyltransferase family protein
