# Supplementary material for: Comprehensive Identification and Expression Profiling of Circular RNAs During Nodule Development in Phaseolus vulgaris
Source: Front Plant Sci. 2020 Oct 28;11:587185. doi: 10.3389/fpls.2020.587185 (PMC7655914; doi:10.3389/fpls.2020.587185)
Supplement: Supplementary Table 10 — GO terms of miRNA target genes during nitrogen fixation. [file Table_10.XLSX]

## Sheet: Sheet1
GO ID	Description	GO Class	Gene Ratio	BgRatio	P_value	Gene Count	Gene ID
GO:0001934	positive regulation of protein phosphorylation	biological_process	2020-01-12	7/14531	0.00576763	1	Phvul.011G125500
GO:0010562	positive regulation of phosphorus metabolic process	biological_process	2020-01-12	7/14531	0.00576763	1	Phvul.011G125500
GO:0031401	positive regulation of protein modification process	biological_process	2020-01-12	7/14531	0.00576763	1	Phvul.011G125500
GO:0032147	activation of protein kinase activity	biological_process	2020-01-12	7/14531	0.00576763	1	Phvul.011G125500
GO:0033674	positive regulation of kinase activity	biological_process	2020-01-12	7/14531	0.00576763	1	Phvul.011G125500
GO:0042327	positive regulation of phosphorylation	biological_process	2020-01-12	7/14531	0.00576763	1	Phvul.011G125500
GO:0045860	positive regulation of protein kinase activity	biological_process	2020-01-12	7/14531	0.00576763	1	Phvul.011G125500
GO:0045937	positive regulation of phosphate metabolic process	biological_process	2020-01-12	7/14531	0.00576763	1	Phvul.011G125500
GO:0051347	positive regulation of transferase activity	biological_process	2020-01-12	7/14531	0.00576763	1	Phvul.011G125500
GO:0060236	regulation of mitotic spindle organization	biological_process	2020-01-12	7/14531	0.00576763	1	Phvul.011G125500
GO:0090224	regulation of spindle organization	biological_process	2020-01-12	7/14531	0.00576763	1	Phvul.011G125500
GO:0032886	regulation of microtubule-based process	biological_process	2020-01-12	8/14531	0.00658908	1	Phvul.011G125500
GO:0043085	positive regulation of catalytic activity	biological_process	2020-01-12	8/14531	0.00658908	1	Phvul.011G125500
GO:0044093	positive regulation of molecular function	biological_process	2020-01-12	8/14531	0.00658908	1	Phvul.011G125500
GO:0070507	regulation of microtubule cytoskeleton organization	biological_process	2020-01-12	8/14531	0.00658908	1	Phvul.011G125500
GO:0032270	positive regulation of cellular protein metabolic process	biological_process	2020-01-12	11/14531	0.00904971	1	Phvul.011G125500
GO:0051247	positive regulation of protein metabolic process	biological_process	2020-01-12	11/14531	0.00904971	1	Phvul.011G125500
GO:0004743	pyruvate kinase activity	molecular_function	2020-01-12	13/14531	0.010687	1	Phvul.007G106100
GO:0030955	potassium ion binding	molecular_function	2020-01-12	13/14531	0.010687	1	Phvul.007G106100
GO:0031420	alkali metal ion binding	molecular_function	2020-01-12	13/14531	0.010687	1	Phvul.007G106100
GO:0005819	spindle	cellular_component	2020-01-12	14/14531	0.0115048	1	Phvul.011G125500
GO:0009893	positive regulation of metabolic process	biological_process	2020-01-12	14/14531	0.0115048	1	Phvul.011G125500
GO:0010604	positive regulation of macromolecule metabolic process	biological_process	2020-01-12	14/14531	0.0115048	1	Phvul.011G125500
GO:0031325	positive regulation of cellular metabolic process	biological_process	2020-01-12	14/14531	0.0115048	1	Phvul.011G125500
GO:0051173	positive regulation of nitrogen compound metabolic process	biological_process	2020-01-12	14/14531	0.0115048	1	Phvul.011G125500
GO:0008271	secondary active sulfate transmembrane transporter activity	molecular_function	2020-01-12	15/14531	0.0123219	1	Phvul.008G170800
GO:0008272	sulfate transport	biological_process	2020-01-12	15/14531	0.0123219	1	Phvul.008G170800
GO:0015116	sulfate transmembrane transporter activity	molecular_function	2020-01-12	15/14531	0.0123219	1	Phvul.008G170800
GO:0072348	sulfur compound transport	biological_process	2020-01-12	15/14531	0.0123219	1	Phvul.008G170800
GO:1901682	sulfur compound transmembrane transporter activity	molecular_function	2020-01-12	15/14531	0.0123219	1	Phvul.008G170800
GO:0001932	regulation of protein phosphorylation	biological_process	2020-01-12	17/14531	0.0139542	1	Phvul.011G125500
GO:0045859	regulation of protein kinase activity	biological_process	2020-01-12	17/14531	0.0139542	1	Phvul.011G125500
GO:0055085	transmembrane transport	biological_process	2020-03-12	666/14531	0.0154621	3	Phvul.008G170800,Phvul.009G030600,Phvul.011G178800
GO:0031399	regulation of protein modification process	biological_process	2020-01-12	19/14531	0.0155841	1	Phvul.011G125500
GO:0042325	regulation of phosphorylation	biological_process	2020-01-12	19/14531	0.0155841	1	Phvul.011G125500
GO:0043549	regulation of kinase activity	biological_process	2020-01-12	19/14531	0.0155841	1	Phvul.011G125500
GO:0051338	regulation of transferase activity	biological_process	2020-01-12	19/14531	0.0155841	1	Phvul.011G125500
GO:0016310	phosphorylation	biological_process	2020-04-12	1255/14531	0.0155922	4	Phvul.005G013200,Phvul.007G106100,Phvul.008G220100,Phvul.009G190400
GO:0007346	regulation of mitotic cell cycle	biological_process	2020-01-12	20/14531	0.0163981	1	Phvul.011G125500
GO:0010564	regulation of cell cycle process	biological_process	2020-01-12	21/14531	0.0172115	1	Phvul.011G125500
GO:0019220	regulation of phosphate metabolic process	biological_process	2020-01-12	21/14531	0.0172115	1	Phvul.011G125500
GO:0051174	regulation of phosphorus metabolic process	biological_process	2020-01-12	21/14531	0.0172115	1	Phvul.011G125500
GO:0016773	phosphotransferase activity, alcohol group as acceptor	molecular_function	2020-04-12	1313/14531	0.0181903	4	Phvul.005G013200,Phvul.007G106100,Phvul.008G220100,Phvul.009G190400
GO:0005874	microtubule	cellular_component	2020-01-12	24/14531	0.019648	1	Phvul.011G125500
GO:0050790	regulation of catalytic activity	biological_process	2020-01-12	25/14531	0.0204589	1	Phvul.011G125500
GO:0016759	cellulose synthase activity	molecular_function	2020-01-12	26/14531	0.0212693	1	Phvul.011G101500
GO:0016760	cellulose synthase (UDP-forming) activity	molecular_function	2020-01-12	26/14531	0.0212693	1	Phvul.011G101500
GO:0032268	regulation of cellular protein metabolic process	biological_process	2020-01-12	26/14531	0.0212693	1	Phvul.011G125500
GO:0051493	regulation of cytoskeleton organization	biological_process	2020-01-12	26/14531	0.0212693	1	Phvul.011G125500
GO:0099080	supramolecular complex	cellular_component	2020-01-12	26/14531	0.0212693	1	Phvul.011G125500
GO:0099081	supramolecular polymer	cellular_component	2020-01-12	26/14531	0.0212693	1	Phvul.011G125500
GO:0099512	supramolecular fiber	cellular_component	2020-01-12	26/14531	0.0212693	1	Phvul.011G125500
GO:0099513	polymeric cytoskeletal fiber	cellular_component	2020-01-12	26/14531	0.0212693	1	Phvul.011G125500
GO:0065009	regulation of molecular function	biological_process	2020-01-12	27/14531	0.022079	1	Phvul.011G125500
GO:0015698	inorganic anion transport	biological_process	2020-01-12	28/14531	0.0228881	1	Phvul.008G170800
GO:0051246	regulation of protein metabolic process	biological_process	2020-01-12	28/14531	0.0228881	1	Phvul.011G125500
GO:0015075	ion transmembrane transporter activity	molecular_function	2020-02-12	295/14531	0.0237034	2	Phvul.008G170800,Phvul.011G178800
GO:0030243	cellulose metabolic process	biological_process	2020-01-12	31/14531	0.0253117	1	Phvul.011G101500
GO:0030244	cellulose biosynthetic process	biological_process	2020-01-12	31/14531	0.0253117	1	Phvul.011G101500
GO:0048522	positive regulation of cellular process	biological_process	2020-01-12	31/14531	0.0253117	1	Phvul.011G125500
GO:0048518	positive regulation of biological process	biological_process	2020-01-12	33/14531	0.0269243	1	Phvul.011G125500
GO:0016772	transferase activity, transferring phosphorus-containing groups	molecular_function	2020-04-12	1481/14531	0.0272499	4	Phvul.005G013200,Phvul.007G106100,Phvul.008G220100,Phvul.009G190400
GO:0005886	plasma membrane	cellular_component	2020-01-12	35/14531	0.0285345	1	Phvul.008G170800
GO:0006793	phosphorus metabolic process	biological_process	2020-04-12	1504/14531	0.0286756	4	Phvul.005G013200,Phvul.007G106100,Phvul.008G220100,Phvul.009G190400
GO:0006796	phosphate-containing compound metabolic process	biological_process	2020-04-12	1504/14531	0.0286756	4	Phvul.005G013200,Phvul.007G106100,Phvul.008G220100,Phvul.009G190400
GO:0033043	regulation of organelle organization	biological_process	2020-01-12	36/14531	0.0293387	1	Phvul.011G125500
GO:0016021	integral component of membrane	cellular_component	2020-03-12	858/14531	0.0302243	3	Phvul.008G170800,Phvul.009G030600,Phvul.011G178800
GO:0015103	inorganic anion transmembrane transporter activity	molecular_function	2020-01-12	38/14531	0.0309453	1	Phvul.008G170800
GO:0031224	intrinsic component of membrane	cellular_component	2020-03-12	873/14531	0.0316141	3	Phvul.008G170800,Phvul.009G030600,Phvul.011G178800
GO:0051128	regulation of cellular component organization	biological_process	2020-01-12	41/14531	0.0333506	1	Phvul.011G125500
GO:0008150	biological_process	biological_process	2020-11-12	9212/14531	0.0333597	11	Phvul.005G013200,Phvul.007G106100,Phvul.008G170800,Phvul.008G220100,Phvul.009G030600,Phvul.009G190400,Phvul.010G066900,Phvul.011G101500,Phvul.011G125500,Phvul.011G178800,Phvul.011G182500
GO:0009250	glucan biosynthetic process	biological_process	2020-01-12	44/14531	0.0357503	1	Phvul.011G101500
GO:0051273	beta-glucan metabolic process	biological_process	2020-01-12	44/14531	0.0357503	1	Phvul.011G101500
GO:0051274	beta-glucan biosynthetic process	biological_process	2020-01-12	44/14531	0.0357503	1	Phvul.011G101500
GO:0006096	glycolytic process	biological_process	2020-01-12	45/14531	0.0365491	1	Phvul.007G106100
GO:0006757	ATP generation from ADP	biological_process	2020-01-12	45/14531	0.0365491	1	Phvul.007G106100
GO:0009135	purine nucleoside diphosphate metabolic process	biological_process	2020-01-12	45/14531	0.0365491	1	Phvul.007G106100
GO:0009179	purine ribonucleoside diphosphate metabolic process	biological_process	2020-01-12	45/14531	0.0365491	1	Phvul.007G106100
GO:0009185	ribonucleoside diphosphate metabolic process	biological_process	2020-01-12	45/14531	0.0365491	1	Phvul.007G106100
GO:0046031	ADP metabolic process	biological_process	2020-01-12	45/14531	0.0365491	1	Phvul.007G106100
GO:0051726	regulation of cell cycle	biological_process	2020-01-12	45/14531	0.0365491	1	Phvul.011G125500
GO:0000271	polysaccharide biosynthetic process	biological_process	2020-01-12	46/14531	0.0373472	1	Phvul.011G101500
GO:0033692	cellular polysaccharide biosynthetic process	biological_process	2020-01-12	46/14531	0.0373472	1	Phvul.011G101500
GO:0006090	pyruvate metabolic process	biological_process	2020-01-12	48/14531	0.0389416	1	Phvul.007G106100
GO:0006165	nucleoside diphosphate phosphorylation	biological_process	2020-01-12	49/14531	0.0397379	1	Phvul.007G106100
GO:0046939	nucleotide phosphorylation	biological_process	2020-01-12	49/14531	0.0397379	1	Phvul.007G106100
GO:0009132	nucleoside diphosphate metabolic process	biological_process	2020-01-12	51/14531	0.0413286	1	Phvul.007G106100
GO:0035251	UDP-glucosyltransferase activity	molecular_function	2020-01-12	51/14531	0.0413286	1	Phvul.011G101500
GO:0009607	response to biotic stimulus	biological_process	2020-01-12	52/14531	0.0421231	1	Phvul.011G182500
GO:0006811	ion transport	biological_process	2020-02-12	415/14531	0.0444469	2	Phvul.008G170800,Phvul.011G178800
GO:0006950	response to stress	biological_process	2020-02-12	419/14531	0.0452261	2	Phvul.010G066900,Phvul.011G182500
GO:0016052	carbohydrate catabolic process	biological_process	2020-01-12	62/14531	0.0500348	1	Phvul.007G106100
GO:0008509	anion transmembrane transporter activity	molecular_function	2020-01-12	63/14531	0.0508226	1	Phvul.008G170800
GO:0016740	transferase activity	molecular_function	2020-05-12	2654/14531	0.0516467	5	Phvul.005G013200,Phvul.007G106100,Phvul.008G220100,Phvul.009G190400,Phvul.011G101500
GO:0044425	membrane part	cellular_component	2020-03-12	1062/14531	0.0520666	3	Phvul.008G170800,Phvul.009G030600,Phvul.011G178800
GO:0016020	membrane	cellular_component	2020-04-12	1835/14531	0.0544548	4	Phvul.008G170800,Phvul.009G030600,Phvul.011G101500,Phvul.011G178800
GO:0034637	cellular carbohydrate biosynthetic process	biological_process	2020-01-12	71/14531	0.057104	1	Phvul.011G101500
GO:0046034	ATP metabolic process	biological_process	2020-01-12	71/14531	0.057104	1	Phvul.007G106100
GO:0006073	cellular glucan metabolic process	biological_process	2020-01-12	76/14531	0.0610105	1	Phvul.011G101500
GO:0044042	glucan metabolic process	biological_process	2020-01-12	76/14531	0.0610105	1	Phvul.011G101500
GO:0006952	defense response	biological_process	2020-01-12	77/14531	0.06179	1	Phvul.011G182500
GO:0044264	cellular polysaccharide metabolic process	biological_process	2020-01-12	78/14531	0.0625689	1	Phvul.011G101500
GO:0016051	carbohydrate biosynthetic process	biological_process	2020-01-12	81/14531	0.0649021	1	Phvul.011G101500
GO:0046527	glucosyltransferase activity	molecular_function	2020-01-12	84/14531	0.06723	1	Phvul.011G101500
GO:0006468	protein phosphorylation	biological_process	2020-03-12	1179/14531	0.0674057	3	Phvul.005G013200,Phvul.008G220100,Phvul.009G190400
GO:0005976	polysaccharide metabolic process	biological_process	2020-01-12	86/14531	0.068779	1	Phvul.011G101500
GO:0004672	protein kinase activity	molecular_function	2020-03-12	1199/14531	0.070226	3	Phvul.005G013200,Phvul.008G220100,Phvul.009G190400
GO:0009150	purine ribonucleotide metabolic process	biological_process	2020-01-12	90/14531	0.0718698	1	Phvul.007G106100
GO:0009259	ribonucleotide metabolic process	biological_process	2020-01-12	90/14531	0.0718698	1	Phvul.007G106100
GO:0019693	ribose phosphate metabolic process	biological_process	2020-01-12	90/14531	0.0718698	1	Phvul.007G106100
GO:0022853	active ion transmembrane transporter activity	molecular_function	2020-01-12	92/14531	0.0734118	1	Phvul.008G170800
GO:0022857	transmembrane transporter activity	molecular_function	2020-02-12	552/14531	0.0739091	2	Phvul.008G170800,Phvul.011G178800
GO:0006163	purine nucleotide metabolic process	biological_process	2020-01-12	93/14531	0.0741818	1	Phvul.007G106100
GO:0005975	carbohydrate metabolic process	biological_process	2020-02-12	554/14531	0.0743782	2	Phvul.007G106100,Phvul.011G101500
GO:0072521	purine-containing compound metabolic process	biological_process	2020-01-12	94/14531	0.0749513	1	Phvul.007G106100
GO:0006810	transport	biological_process	2020-03-12	1254/14531	0.0782723	3	Phvul.008G170800,Phvul.009G030600,Phvul.011G178800
GO:0051234	establishment of localization	biological_process	2020-03-12	1261/14531	0.0793266	3	Phvul.008G170800,Phvul.009G030600,Phvul.011G178800
GO:0051179	localization	biological_process	2020-03-12	1269/14531	0.0805397	3	Phvul.008G170800,Phvul.009G030600,Phvul.011G178800
GO:0016301	kinase activity	molecular_function	2020-03-12	1311/14531	0.087051	3	Phvul.005G013200,Phvul.008G220100,Phvul.009G190400
GO:0000287	magnesium ion binding	molecular_function	2020-01-12	110/14531	0.0871836	1	Phvul.007G106100
GO:0015630	microtubule cytoskeleton	cellular_component	2020-01-12	112/14531	0.0887022	1	Phvul.011G125500
GO:0006820	anion transport	biological_process	2020-01-12	113/14531	0.0894606	1	Phvul.008G170800
GO:0009117	nucleotide metabolic process	biological_process	2020-01-12	113/14531	0.0894606	1	Phvul.007G106100
GO:0006091	generation of precursor metabolites and energy	biological_process	2020-01-12	115/14531	0.0909757	1	Phvul.007G106100
GO:0006753	nucleoside phosphate metabolic process	biological_process	2020-01-12	115/14531	0.0909757	1	Phvul.007G106100
GO:0004601	peroxidase activity	molecular_function	2020-01-12	119/14531	0.0939989	1	Phvul.010G066900
GO:0006979	response to oxidative stress	biological_process	2020-01-12	119/14531	0.0939989	1	Phvul.010G066900
GO:0008194	UDP-glycosyltransferase activity	molecular_function	2020-01-12	120/14531	0.0947533	1	Phvul.011G101500
GO:0016684	oxidoreductase activity, acting on peroxide as acceptor	molecular_function	2020-01-12	122/14531	0.0962603	1	Phvul.010G066900
GO:0032787	monocarboxylic acid metabolic process	biological_process	2020-01-12	124/14531	0.097765	1	Phvul.007G106100
GO:0044262	cellular carbohydrate metabolic process	biological_process	2020-01-12	132/14531	0.103761	1	Phvul.011G101500
GO:0015291	secondary active transmembrane transporter activity	molecular_function	2020-01-12	133/14531	0.104508	1	Phvul.008G170800
GO:0016209	antioxidant activity	molecular_function	2020-01-12	133/14531	0.104508	1	Phvul.010G066900
GO:0055086	nucleobase-containing small molecule metabolic process	biological_process	2020-01-12	141/14531	0.110463	1	Phvul.007G106100
GO:0044430	cytoskeletal part	cellular_component	2020-01-12	149/14531	0.116381	1	Phvul.011G125500
GO:0006464	cellular protein modification process	biological_process	2020-03-12	1509/14531	0.120815	3	Phvul.005G013200,Phvul.008G220100,Phvul.009G190400
GO:0036211	protein modification process	biological_process	2020-03-12	1509/14531	0.120815	3	Phvul.005G013200,Phvul.008G220100,Phvul.009G190400
GO:0005215	transporter activity	molecular_function	2020-02-12	750/14531	0.124725	2	Phvul.008G170800,Phvul.011G178800
GO:0005856	cytoskeleton	cellular_component	2020-01-12	161/14531	0.125191	1	Phvul.011G125500
GO:0043412	macromolecule modification	biological_process	2020-03-12	1551/14531	0.128585	3	Phvul.005G013200,Phvul.008G220100,Phvul.009G190400
GO:0071944	cell periphery	cellular_component	2020-01-12	169/14531	0.13102	1	Phvul.008G170800
GO:0044260	cellular macromolecule metabolic process	biological_process	2020-04-12	2468/14531	0.131956	4	Phvul.005G013200,Phvul.008G220100,Phvul.009G190400,Phvul.011G101500
GO:0044237	cellular metabolic process	biological_process	2020-05-12	3483/14531	0.137017	5	Phvul.005G013200,Phvul.007G106100,Phvul.008G220100,Phvul.009G190400,Phvul.011G101500
GO:0008324	cation transmembrane transporter activity	molecular_function	2020-01-12	192/14531	0.147579	1	Phvul.011G178800
GO:0005575	cellular_component	cellular_component	2020-05-12	3581/14531	0.150288	5	Phvul.008G170800,Phvul.009G030600,Phvul.011G101500,Phvul.011G125500,Phvul.011G178800
GO:1901575	organic substance catabolic process	biological_process	2020-01-12	206/14531	0.157517	1	Phvul.007G106100
GO:0019637	organophosphate metabolic process	biological_process	2020-01-12	212/14531	0.161743	1	Phvul.007G106100
GO:0009056	catabolic process	biological_process	2020-01-12	220/14531	0.167348	1	Phvul.007G106100
GO:1901135	carbohydrate derivative metabolic process	biological_process	2020-01-12	222/14531	0.168744	1	Phvul.007G106100
GO:0022804	active transmembrane transporter activity	molecular_function	2020-01-12	224/14531	0.170138	1	Phvul.008G170800
GO:0050896	response to stimulus	biological_process	2020-02-12	929/14531	0.176463	2	Phvul.010G066900,Phvul.011G182500
GO:1901564	organonitrogen compound metabolic process	biological_process	2020-04-12	2753/14531	0.178104	4	Phvul.005G013200,Phvul.007G106100,Phvul.008G220100,Phvul.009G190400
GO:0140096	catalytic activity, acting on a protein	molecular_function	2020-03-12	1883/14531	0.196333	3	Phvul.005G013200,Phvul.008G220100,Phvul.009G190400
GO:0015318	inorganic molecular entity transmembrane transporter activity	molecular_function	2020-01-12	267/14531	0.199589	1	Phvul.008G170800
GO:0006812	cation transport	biological_process	2020-01-12	278/14531	0.206968	1	Phvul.011G178800
GO:0044238	primary metabolic process	biological_process	2020-05-12	4018/14531	0.21691	5	Phvul.005G013200,Phvul.007G106100,Phvul.008G220100,Phvul.009G190400,Phvul.011G101500
GO:0044267	cellular protein metabolic process	biological_process	2020-03-12	1999/14531	0.222201	3	Phvul.005G013200,Phvul.008G220100,Phvul.009G190400
GO:0043531	ADP binding	molecular_function	2020-01-12	310/14531	0.228079	1	Phvul.003G002600
GO:0019752	carboxylic acid metabolic process	biological_process	2020-01-12	315/14531	0.231331	1	Phvul.007G106100
GO:0043170	macromolecule metabolic process	biological_process	2020-04-12	3056/14531	0.233437	4	Phvul.005G013200,Phvul.008G220100,Phvul.009G190400,Phvul.011G101500
GO:0043436	oxoacid metabolic process	biological_process	2020-01-12	320/14531	0.23457	1	Phvul.007G106100
GO:0006082	organic acid metabolic process	biological_process	2020-01-12	322/14531	0.235863	1	Phvul.007G106100
GO:0071704	organic substance metabolic process	biological_process	2020-05-12	4275/14531	0.261104	5	Phvul.005G013200,Phvul.007G106100,Phvul.008G220100,Phvul.009G190400,Phvul.011G101500
GO:0020037	heme binding	molecular_function	2020-01-12	393/14531	0.28046	1	Phvul.010G066900
GO:0016758	transferase activity, transferring hexosyl groups	molecular_function	2020-01-12	395/14531	0.281681	1	Phvul.011G101500
GO:0046906	tetrapyrrole binding	molecular_function	2020-01-12	398/14531	0.283509	1	Phvul.010G066900
GO:0006807	nitrogen compound metabolic process	biological_process	2020-04-12	3321/14531	0.285983	4	Phvul.005G013200,Phvul.007G106100,Phvul.008G220100,Phvul.009G190400
GO:0009987	cellular process	biological_process	2020-05-12	4416/14531	0.286657	5	Phvul.005G013200,Phvul.007G106100,Phvul.008G220100,Phvul.009G190400,Phvul.011G101500
GO:0019538	protein metabolic process	biological_process	2020-03-12	2387/14531	0.314046	3	Phvul.005G013200,Phvul.008G220100,Phvul.009G190400
GO:0016757	transferase activity, transferring glycosyl groups	molecular_function	2020-01-12	454/14531	0.316857	1	Phvul.011G101500
GO:0044281	small molecule metabolic process	biological_process	2020-01-12	512/14531	0.349891	1	Phvul.007G106100
GO:0044446	intracellular organelle part	cellular_component	2020-01-12	522/14531	0.355436	1	Phvul.011G125500
GO:0044422	organelle part	cellular_component	2020-01-12	523/14531	0.355988	1	Phvul.011G125500
GO:0008152	metabolic process	biological_process	2020-06-12	5976/14531	0.364961	6	Phvul.005G013200,Phvul.007G106100,Phvul.008G220100,Phvul.009G190400,Phvul.010G066900,Phvul.011G101500
GO:0043228	non-membrane-bounded organelle	cellular_component	2020-01-12	567/14531	0.379857	1	Phvul.011G125500
GO:0043232	intracellular non-membrane-bounded organelle	cellular_component	2020-01-12	567/14531	0.379857	1	Phvul.011G125500
GO:0032559	adenyl ribonucleotide binding	molecular_function	2020-02-12	1682/14531	0.412601	2	Phvul.003G002600,Phvul.009G190400
GO:0030554	adenyl nucleotide binding	molecular_function	2020-02-12	1686/14531	0.41383	2	Phvul.003G002600,Phvul.009G190400
GO:0034645	cellular macromolecule biosynthetic process	biological_process	2020-01-12	739/14531	0.465589	1	Phvul.011G101500
GO:0009059	macromolecule biosynthetic process	biological_process	2020-01-12	740/14531	0.466054	1	Phvul.011G101500
GO:0006139	nucleobase-containing compound metabolic process	biological_process	2020-01-12	745/14531	0.468374	1	Phvul.007G106100
GO:0032555	purine ribonucleotide binding	molecular_function	2020-02-12	1869/14531	0.468978	2	Phvul.003G002600,Phvul.009G190400
GO:0017076	purine nucleotide binding	molecular_function	2020-02-12	1882/14531	0.472806	2	Phvul.003G002600,Phvul.009G190400
GO:0032553	ribonucleotide binding	molecular_function	2020-02-12	1887/14531	0.474275	2	Phvul.003G002600,Phvul.009G190400
GO:0097367	carbohydrate derivative binding	molecular_function	2020-02-12	1908/14531	0.480424	2	Phvul.003G002600,Phvul.009G190400
GO:0003824	catalytic activity	molecular_function	2020-06-12	6620/14531	0.488871	6	Phvul.005G013200,Phvul.007G106100,Phvul.008G220100,Phvul.009G190400,Phvul.010G066900,Phvul.011G101500
GO:0005623	cell	cellular_component	2020-02-12	1967/14531	0.497513	2	Phvul.008G170800,Phvul.011G125500
GO:0044464	cell part	cellular_component	2020-02-12	1967/14531	0.497513	2	Phvul.008G170800,Phvul.011G125500
GO:0048037	cofactor binding	molecular_function	2020-01-12	810/14531	0.497696	1	Phvul.010G066900
GO:0046483	heterocycle metabolic process	biological_process	2020-01-12	842/14531	0.51158	1	Phvul.007G106100
GO:0006725	cellular aromatic compound metabolic process	biological_process	2020-01-12	844/14531	0.512436	1	Phvul.007G106100
GO:1901360	organic cyclic compound metabolic process	biological_process	2020-01-12	883/14531	0.528855	1	Phvul.007G106100
GO:0000166	nucleotide binding	molecular_function	2020-02-12	2123/14531	0.541277	2	Phvul.003G002600,Phvul.009G190400
GO:1901265	nucleoside phosphate binding	molecular_function	2020-02-12	2123/14531	0.541277	2	Phvul.003G002600,Phvul.009G190400
GO:0043168	anion binding	molecular_function	2020-02-12	2150/14531	0.54863	2	Phvul.003G002600,Phvul.009G190400
GO:0051171	regulation of nitrogen compound metabolic process	biological_process	2020-01-12	967/14531	0.562512	1	Phvul.011G125500
GO:0080090	regulation of primary metabolic process	biological_process	2020-01-12	969/14531	0.563285	1	Phvul.011G125500
GO:0031323	regulation of cellular metabolic process	biological_process	2020-01-12	976/14531	0.565984	1	Phvul.011G125500
GO:0036094	small molecule binding	molecular_function	2020-02-12	2235/14531	0.571334	2	Phvul.003G002600,Phvul.009G190400
GO:0060255	regulation of macromolecule metabolic process	biological_process	2020-01-12	998/14531	0.574365	1	Phvul.011G125500
GO:0019222	regulation of metabolic process	biological_process	2020-01-12	1004/14531	0.576625	1	Phvul.011G125500
GO:0044249	cellular biosynthetic process	biological_process	2020-01-12	1099/14531	0.610972	1	Phvul.011G101500
GO:0043167	ion binding	molecular_function	2020-03-12	3646/14531	0.612225	3	Phvul.003G002600,Phvul.007G106100,Phvul.009G190400
GO:1901576	organic substance biosynthetic process	biological_process	2020-01-12	1144/14531	0.626333	1	Phvul.011G101500
GO:0055114	oxidation-reduction process	biological_process	2020-01-12	1197/14531	0.643711	1	Phvul.010G066900
GO:0034641	cellular nitrogen compound metabolic process	biological_process	2020-01-12	1223/14531	0.651962	1	Phvul.007G106100
GO:0009058	biosynthetic process	biological_process	2020-01-12	1242/14531	0.657881	1	Phvul.011G101500
GO:0005524	ATP binding	molecular_function	2020-01-12	1367/14531	0.694576	1	Phvul.009G190400
GO:0043229	intracellular organelle	cellular_component	2020-01-12	1420/14531	0.709015	1	Phvul.011G125500
GO:0043226	organelle	cellular_component	2020-01-12	1421/14531	0.709282	1	Phvul.011G125500
GO:0016491	oxidoreductase activity	molecular_function	2020-01-12	1425/14531	0.710345	1	Phvul.010G066900
GO:0008144	drug binding	molecular_function	2020-01-12	1452/14531	0.717428	1	Phvul.009G190400
GO:0097159	organic cyclic compound binding	molecular_function	2020-03-12	4194/14531	0.719063	3	Phvul.003G002600,Phvul.009G190400,Phvul.010G066900
GO:1901363	heterocyclic compound binding	molecular_function	2020-03-12	4194/14531	0.719063	3	Phvul.003G002600,Phvul.009G190400,Phvul.010G066900
GO:0050794	regulation of cellular process	biological_process	2020-01-12	1459/14531	0.719238	1	Phvul.011G125500
GO:0050789	regulation of biological process	biological_process	2020-01-12	1499/14531	0.72938	1	Phvul.011G125500
GO:0035639	purine ribonucleoside triphosphate binding	molecular_function	2020-01-12	1554/14531	0.742777	1	Phvul.009G190400
GO:0065007	biological regulation	biological_process	2020-01-12	1554/14531	0.742777	1	Phvul.011G125500
GO:0046872	metal ion binding	molecular_function	2020-01-12	1564/14531	0.745147	1	Phvul.007G106100
GO:0043169	cation binding	molecular_function	2020-01-12	1575/14531	0.74773	1	Phvul.007G106100
GO:0044424	intracellular part	cellular_component	2020-01-12	1758/14531	0.787334	1	Phvul.011G125500
GO:0005622	intracellular	cellular_component	2020-01-12	1834/14531	0.802038	1	Phvul.011G125500
GO:0005488	binding	molecular_function	2020-05-12	7344/14531	0.816529	5	Phvul.003G002600,Phvul.007G106100,Phvul.008G220100,Phvul.009G190400,Phvul.010G066900
GO:0005515	protein binding	molecular_function	2020-01-12	2634/14531	0.909371	1	Phvul.008G220100
GO:0003674	molecular_function	molecular_function	2020-09-12	12649/14531	0.941064	9	Phvul.003G002600,Phvul.005G013200,Phvul.007G106100,Phvul.008G170800,Phvul.008G220100,Phvul.009G190400,Phvul.010G066900,Phvul.011G101500,Phvul.011G178800
