# Supplementary material for: Comprehensive Identification and Expression Profiling of Circular RNAs During Nodule Development in Phaseolus vulgaris
Source: Front Plant Sci. 2020 Oct 28;11:587185. doi: 10.3389/fpls.2020.587185 (PMC7655914; doi:10.3389/fpls.2020.587185)
Supplement: Supplementary Table 11 — KEGG pathways of miRNA target genes during nitrogen fixation. [file Table_11.XLSX]

## Sheet: Sheet1
KO ID	Description	KEGG Class	Gene Ratio	BgRatio	P_value	Gene Count	Gene ID
ko04930	Type II diabetes mellitus	Human Diseases	2020-01-03	4/2180	0.00549701	1	Phvul.007G106100
ko05221	Acute myeloid leukemia	Human Diseases	2020-01-03	4/2180	0.00549701	1	Phvul.008G186700
ko04012	ErbB signaling pathway	Environmental Information Processing	2020-01-03	6/2180	0.00823795	1	Phvul.008G186700
ko01522	Endocrine resistance	Human Diseases	2020-01-03	7/2180	0.00960652	1	Phvul.008G186700
ko01521	EGFR tyrosine kinase inhibitor resistance	Human Diseases	2020-01-03	8/2180	0.0109738	1	Phvul.008G186700
ko05224	Breast cancer	Human Diseases	2020-01-03	8/2180	0.0109738	1	Phvul.008G186700
ko04350	TGF-beta signaling pathway	Environmental Information Processing	2020-01-03	10/2180	0.0137047	1	Phvul.008G186700
ko05205	Proteoglycans in cancer	Human Diseases	2020-01-03	11/2180	0.0150682	1	Phvul.008G186700
ko04213	Longevity regulating pathway - multiple species	Organismal Systems	2020-01-03	12/2180	0.0164305	1	Phvul.008G186700
ko05230	Central carbon metabolism in cancer	Human Diseases	2020-01-03	12/2180	0.0164305	1	Phvul.007G106100
ko05231	Choline metabolism in cancer	Human Diseases	2020-01-03	12/2180	0.0164305	1	Phvul.008G186700
ko04211	Longevity regulating pathway	Organismal Systems	2020-01-03	13/2180	0.0177916	1	Phvul.008G186700
ko04666	Fc gamma R-mediated phagocytosis	Organismal Systems	2020-01-03	13/2180	0.0177916	1	Phvul.008G186700
ko04931	Insulin resistance	Human Diseases	2020-01-03	13/2180	0.0177916	1	Phvul.008G186700
ko04371	Apelin signaling pathway	Environmental Information Processing	2020-01-03	14/2180	0.0191513	1	Phvul.008G186700
ko04922	Glucagon signaling pathway	Organismal Systems	2020-01-03	16/2180	0.0218671	1	Phvul.007G106100
ko04066	HIF-1 signaling pathway	Environmental Information Processing	2020-01-03	17/2180	0.0232231	1	Phvul.008G186700
ko04212	Longevity regulating pathway - worm	Organismal Systems	2020-01-03	17/2180	0.0232231	1	Phvul.008G186700
ko00940	Phenylpropanoid biosynthesis	Metabolism	2020-01-03	19/2180	0.0259314	1	Phvul.010G066900
ko04910	Insulin signaling pathway	Organismal Systems	2020-01-03	19/2180	0.0259314	1	Phvul.008G186700
ko04151	PI3K-Akt signaling pathway	Environmental Information Processing	2020-01-03	23/2180	0.0313328	1	Phvul.008G186700
ko04152	AMPK signaling pathway	Environmental Information Processing	2020-01-03	25/2180	0.0340261	1	Phvul.008G186700
ko04150	mTOR signaling pathway	Environmental Information Processing	2020-01-03	26/2180	0.0353708	1	Phvul.008G186700
ko00620	Pyruvate metabolism	Metabolism	2020-01-03	31/2180	0.0420758	1	Phvul.007G106100
ko00010	Glycolysis / Gluconeogenesis	Metabolism	2020-01-03	32/2180	0.0434131	1	Phvul.007G106100
ko04140	Autophagy - animal	Cellular Processes	2020-01-03	34/2180	0.0460839	1	Phvul.008G186700
ko05203	Viral carcinogenesis	Human Diseases	2020-01-03	39/2180	0.0527391	1	Phvul.007G106100
ko01110	Biosynthesis of secondary metabolites	Metabolism	2020-02-03	397/2180	0.0872828	2	Phvul.007G106100,Phvul.010G066900
ko00230	Purine metabolism	Metabolism	2020-01-03	90/2180	0.118863	1	Phvul.007G106100
ko01200	Carbon metabolism	Metabolism	2020-01-03	93/2180	0.122653	1	Phvul.007G106100
ko01230	Biosynthesis of amino acids	Metabolism	2020-01-03	99/2180	0.130202	1	Phvul.007G106100
ko01120	Microbial metabolism in diverse environments	Metabolism	2020-01-03	142/2180	0.183039	1	Phvul.007G106100
ko01130	Biosynthesis of antibiotics	Metabolism	2020-01-03	194/2180	0.244021	1	Phvul.007G106100
ko01100	Metabolic pathways	Metabolism	2020-02-03	830/2180	0.324416	2	Phvul.007G106100,Phvul.010G066900
